# Supplementary material for: Switchable protection and exposure of a sensitive squaraine dye within a redox active rotaxane
Source: Commun Chem. 2024 Oct 4;7:229. doi: 10.1038/s42004-024-01312-1 (PMC11452610; doi:10.1038/s42004-024-01312-1)
Supplement: Supplementary file 3 — Supplementary Data 1 [file 42004_2024_1312_MOESM3_ESM.cif]

data_Ax
 
# start Validation Reply Form
_vrf_PLAT915_Ax
;
PROBLEM: No Flack x Check Done: Low Friedel Pair Coverage         42 %     
RESPONSE: Eventhough Ax is symmetric and achiral, the structure can't 
be solved in a centrosymmetric space  group. Thus it was solved and 
refined as a racemic twin (TWIN/BASF) in P21.
;
# end Validation Reply Form


_audit_creation_method            'SHELXL-2018/1'
_shelx_SHELXL_version_number      '2018/1'
_chemical_name_systematic         ?
_chemical_name_common             ?
_chemical_melting_point           ?
_chemical_formula_moiety          'C26 H28 N2 O4 S2'
_chemical_formula_sum             'C26 H28 N2 O4 S2' 
_chemical_formula_weight          496.62

loop_
 _atom_type_symbol
 _atom_type_description
 _atom_type_scat_dispersion_real
 _atom_type_scat_dispersion_imag
 _atom_type_scat_source
 'C'  'C'   0.0181   0.0091
 'International Tables Vol C Tables 4.2.6.8 and 6.1.1.4'
 'H'  'H'   0.0000   0.0000
 'International Tables Vol C Tables 4.2.6.8 and 6.1.1.4'
 'N'  'N'   0.0311   0.0180
 'International Tables Vol C Tables 4.2.6.8 and 6.1.1.4'
 'O'  'O'   0.0492   0.0322
 'International Tables Vol C Tables 4.2.6.8 and 6.1.1.4'
 'S'  'S'   0.3331   0.5567
 'International Tables Vol C Tables 4.2.6.8 and 6.1.1.4'
 
_space_group_crystal_system       monoclinic
_space_group_IT_number            4
_space_group_name_H-M_alt         'P 21'
_space_group_name_Hall            'P 2yb'
 
_shelx_space_group_comment
;
The symmetry employed for this shelxl refinement is uniquely defined
by the following loop, which should always be used as a source of
symmetry information in preference to the above space-group names.
They are only intended as comments.
;
 
loop_
 _space_group_symop_operation_xyz
 'x, y, z'
 '-x, y+1/2, -z'
 
_cell_length_a                    9.6863(3)
_cell_length_b                    10.8682(3)
_cell_length_c                    11.4392(3)
_cell_angle_alpha                 90
_cell_angle_beta                  94.582(2)
_cell_angle_gamma                 90
_cell_volume                      1200.39(6)
_cell_formula_units_Z             2
_cell_measurement_temperature     120(2)
_cell_measurement_reflns_used     3335
_cell_measurement_theta_min       3.8440
_cell_measurement_theta_max       72.8780
 
_exptl_crystal_description        prism
_exptl_crystal_colour             blue
_exptl_crystal_density_meas       ?
_exptl_crystal_density_method     ?
_exptl_crystal_density_diffrn     1.374          
_exptl_crystal_F_000              524
_exptl_transmission_factor_min    ?
_exptl_transmission_factor_max    ?
_exptl_crystal_size_max           0.130
_exptl_crystal_size_mid           0.100
_exptl_crystal_size_min           0.060
_exptl_absorpt_coefficient_mu     2.309
_shelx_estimated_absorpt_T_min    0.753
_shelx_estimated_absorpt_T_max    0.874
_exptl_absorpt_correction_type    gaussian
_exptl_absorpt_correction_T_min   0.811
_exptl_absorpt_correction_T_max   1.000
_exptl_absorpt_process_details    
;
CrysAlisPro 1.171.39.43c (Rigaku Oxford Diffraction, 2018)
Numerical absorption correction based on gaussian integration over
a multifaceted crystal model
Empirical absorption correction using spherical harmonics,
 implemented in SCALE3 ABSPACK scaling algorithm.
;
_exptl_absorpt_special_details    ?
_diffrn_ambient_temperature       120(2)
_diffrn_radiation_wavelength      1.54184
_diffrn_radiation_type            CuK\a
_diffrn_source                    'micro-focus sealed X-ray tube'
_diffrn_measurement_device_type   'SuperNova, Dual, Cu at home/near, Atlas'
_diffrn_measurement_method        '\w scans'
_diffrn_detector_area_resol_mean  5.1977
_diffrn_reflns_number             4661
_diffrn_reflns_av_unetI/netI      0.0361
_diffrn_reflns_av_R_equivalents   0.0221
_diffrn_reflns_limit_h_min        -10
_diffrn_reflns_limit_h_max        11
_diffrn_reflns_limit_k_min        -12
_diffrn_reflns_limit_k_max        13
_diffrn_reflns_limit_l_min        -14
_diffrn_reflns_limit_l_max        14
_diffrn_reflns_theta_min          3.877
_diffrn_reflns_theta_max          73.436
_diffrn_reflns_theta_full         67.684
_diffrn_measured_fraction_theta_max   0.963
_diffrn_measured_fraction_theta_full  0.999
_diffrn_reflns_Laue_measured_fraction_max    0.963
_diffrn_reflns_Laue_measured_fraction_full   0.999
_diffrn_reflns_point_group_measured_fraction_max   0.964
_diffrn_reflns_point_group_measured_fraction_full  0.999
_reflns_number_total              3414
_reflns_number_gt                 3270
_reflns_threshold_expression      'I > 2\s(I)'
_reflns_Friedel_coverage          0.896
_reflns_Friedel_fraction_max      0.964
_reflns_Friedel_fraction_full     0.999
 
_reflns_special_details
;
 Reflections were merged by SHELXL according to the crystal
 class for the calculation of statistics and refinement.
 
 _reflns_Friedel_fraction is defined as the number of unique
 Friedel pairs measured divided by the number that would be
 possible theoretically, ignoring centric projections and
 systematic absences.
;
 
_computing_data_collection     'CrysAlisPro 1.171.39.43c (Rigaku OD, 2018)'
_computing_cell_refinement     'CrysAlisPro 1.171.39.43c (Rigaku OD, 2018)'
_computing_data_reduction      'CrysAlisPro 1.171.39.43c (Rigaku OD, 2018)'
_computing_structure_solution     'SHELXT (Sheldrick, 2015)'
_computing_structure_refinement   'SHELXL-2018/1 (Sheldrick, 2018)'
_computing_molecular_graphics     SHELXL-2018/1
_computing_publication_material   SHELXL-2018/1
_refine_special_details
;
 Refined as a 2-component inversion twin.
;
_refine_ls_abs_structure_Flack    0.296(19)
_chemical_absolute_configuration  .
_refine_ls_structure_factor_coef  Fsqd
_refine_ls_matrix_type            full
_refine_ls_weighting_scheme       calc
_refine_ls_weighting_details
'w=1/[\s^2^(Fo^2^)+(0.0575P)^2^+0.1308P] where P=(Fo^2^+2Fc^2^)/3'
_atom_sites_solution_primary      ?
_atom_sites_solution_secondary    ?
_atom_sites_solution_hydrogens    geom
_refine_ls_hydrogen_treatment     constr
_refine_ls_extinction_method      none
_refine_ls_extinction_coef        .
_refine_ls_abs_structure_details
;
 Refined as an inversion twin.
;
_refine_ls_number_reflns          3414
_refine_ls_number_parameters      308
_refine_ls_number_restraints      1
_refine_ls_R_factor_all           0.0353
_refine_ls_R_factor_gt            0.0335
_refine_ls_wR_factor_ref          0.0882
_refine_ls_wR_factor_gt           0.0865
_refine_ls_goodness_of_fit_ref    1.030
_refine_ls_restrained_S_all       1.029
_refine_ls_shift/su_max           0.001
_refine_ls_shift/su_mean          0.000
 
loop_
 _atom_site_label
 _atom_site_type_symbol
 _atom_site_fract_x
 _atom_site_fract_y
 _atom_site_fract_z
 _atom_site_U_iso_or_equiv
 _atom_site_adp_type
 _atom_site_occupancy
 _atom_site_site_symmetry_order  
 _atom_site_calc_flag
 _atom_site_refinement_flags_posn
 _atom_site_refinement_flags_adp
 _atom_site_refinement_flags_occupancy
 _atom_site_disorder_assembly
 _atom_site_disorder_group
S1 S 0.38627(7) 0.55476(7) 0.31046(6) 0.02315(17) Uani 1 1 d . . . . .
S10 S 1.05807(7) 0.48484(6) 0.65052(5) 0.02213(17) Uani 1 1 d . . . . .
O7 O 0.7231(2) 0.6645(2) 0.33702(18) 0.0296(5) Uani 1 1 d . . . . .
O9 O 0.7152(3) 0.3886(2) 0.63382(19) 0.0297(5) Uani 1 1 d . . . . .
O18 O 0.1339(2) 0.2127(2) 0.21532(18) 0.0296(5) Uani 1 1 d . . . . .
O27 O 1.3588(2) 0.7958(2) 0.78930(18) 0.0305(5) Uani 1 1 d . . . . .
N15 N 0.1273(3) 0.4752(3) 0.2513(2) 0.0253(5) Uani 1 1 d . . . . .
N24 N 1.3232(2) 0.5508(3) 0.7011(2) 0.0241(5) Uani 1 1 d . . . . .
C2 C 0.4807(3) 0.4771(3) 0.4254(2) 0.0235(6) Uani 1 1 d . . . . .
C3 C 0.3979(3) 0.3859(3) 0.4711(2) 0.0251(6) Uani 1 1 d . . . . .
H3 H 0.429420 0.335302 0.535484 0.030 Uiso 1 1 calc R U . . .
C4 C 0.2674(3) 0.3757(3) 0.4150(2) 0.0244(6) Uani 1 1 d . . . . .
H4 H 0.200869 0.317116 0.435906 0.029 Uiso 1 1 calc R U . . .
C5 C 0.2428(3) 0.4610(3) 0.3236(2) 0.0235(6) Uani 1 1 d . . . . .
C6 C 0.6171(3) 0.5059(3) 0.4586(2) 0.0239(6) Uani 1 1 d . . . . .
C7 C 0.7220(3) 0.5890(3) 0.4169(2) 0.0228(6) Uani 1 1 d . . . . .
C8 C 0.8236(3) 0.5440(3) 0.5097(2) 0.0227(6) Uani 1 1 d . . . . .
C9 C 0.7185(3) 0.4624(3) 0.5520(2) 0.0228(6) Uani 1 1 d . . . . .
C11 C 0.9616(3) 0.5701(3) 0.5422(2) 0.0242(6) Uani 1 1 d . . . . .
C12 C 1.0438(3) 0.6635(3) 0.5010(3) 0.0269(7) Uani 1 1 d . . . . .
H12 H 1.010885 0.719062 0.440986 0.032 Uiso 1 1 calc R U . . .
C13 C 1.1768(3) 0.6691(3) 0.5543(3) 0.0259(6) Uani 1 1 d . . . . .
H13 H 1.242716 0.729568 0.536534 0.031 Uiso 1 1 calc R U . . .
C14 C 1.2037(3) 0.5758(3) 0.6374(2) 0.0228(6) Uani 1 1 d . . . . .
C16 C 0.0091(3) 0.3932(3) 0.2572(3) 0.0301(7) Uani 1 1 d . . . . .
H16A H -0.077270 0.439572 0.236020 0.036 Uiso 1 1 calc R U . . .
H16B H 0.005771 0.363232 0.338642 0.036 Uiso 1 1 calc R U . . .
C17 C 0.0164(3) 0.2835(3) 0.1753(3) 0.0312(7) Uani 1 1 d . . . . .
H17A H -0.068790 0.233285 0.176210 0.037 Uiso 1 1 calc R U . . .
H17B H 0.025261 0.311943 0.094011 0.037 Uiso 1 1 calc R U . . .
C19 C 0.1569(4) 0.1096(3) 0.1437(3) 0.0306(7) Uani 1 1 d . . . . .
H19A H 0.068427 0.064954 0.127198 0.037 Uiso 1 1 calc R U . . .
H19B H 0.222591 0.053077 0.187412 0.037 Uiso 1 1 calc R U . . .
C20 C 0.2126(3) 0.1421(3) 0.0318(3) 0.0288(7) Uani 1 1 d . . . . .
C21 C 0.2569(4) 0.1667(3) -0.0590(3) 0.0331(7) Uani 1 1 d . . . . .
H21 H 0.292430 0.186434 -0.131793 0.040 Uiso 1 1 calc R U . . .
C22 C 0.1173(3) 0.5699(3) 0.1598(2) 0.0273(7) Uani 1 1 d . . . . .
H22A H 0.054732 0.540413 0.093030 0.033 Uiso 1 1 calc R U . . .
H22B H 0.210035 0.582602 0.131102 0.033 Uiso 1 1 calc R U . . .
C23 C 0.0637(3) 0.6925(3) 0.2020(3) 0.0296(7) Uani 1 1 d . . . . .
H23A H 0.059267 0.751986 0.137452 0.044 Uiso 1 1 calc R U . . .
H23B H -0.029012 0.681137 0.228890 0.044 Uiso 1 1 calc R U . . .
H23C H 0.126378 0.723349 0.266983 0.044 Uiso 1 1 calc R U . . .
C25 C 1.4470(3) 0.6252(4) 0.6900(3) 0.0297(7) Uani 1 1 d . . . . .
H25A H 1.436523 0.670515 0.614713 0.036 Uiso 1 1 calc R U . . .
H25B H 1.527875 0.569804 0.687512 0.036 Uiso 1 1 calc R U . . .
C26 C 1.4753(3) 0.7166(4) 0.7890(3) 0.0299(7) Uani 1 1 d . . . . .
H26A H 1.489574 0.672859 0.864943 0.036 Uiso 1 1 calc R U . . .
H26B H 1.559694 0.764835 0.777010 0.036 Uiso 1 1 calc R U . . .
C28 C 1.3781(4) 0.8904(3) 0.8746(3) 0.0329(7) Uani 1 1 d . . . . .
H28A H 1.311177 0.957321 0.854016 0.039 Uiso 1 1 calc R U . . .
H28B H 1.472391 0.924870 0.871500 0.039 Uiso 1 1 calc R U . . .
C29 C 1.3609(4) 0.8503(3) 0.9955(3) 0.0314(7) Uani 1 1 d . . . . .
C30 C 1.3466(4) 0.8250(4) 1.0947(3) 0.0355(8) Uani 1 1 d . . . . .
H30 H 1.335131 0.804641 1.174096 0.043 Uiso 1 1 calc R U . . .
C31 C 1.3310(4) 0.4505(3) 0.7865(3) 0.0297(7) Uani 1 1 d . . . . .
H31A H 1.428629 0.423516 0.800037 0.036 Uiso 1 1 calc R U . . .
H31B H 1.276488 0.379923 0.753256 0.036 Uiso 1 1 calc R U . . .
C32 C 1.2775(4) 0.4856(4) 0.9040(3) 0.0343(7) Uani 1 1 d . . . . .
H32A H 1.285564 0.414704 0.957118 0.051 Uiso 1 1 calc R U . . .
H32B H 1.332465 0.554080 0.938621 0.051 Uiso 1 1 calc R U . . .
H32C H 1.180191 0.510450 0.891799 0.051 Uiso 1 1 calc R U . . .
 
loop_
 _atom_site_aniso_label
 _atom_site_aniso_U_11
 _atom_site_aniso_U_22
 _atom_site_aniso_U_33
 _atom_site_aniso_U_23
 _atom_site_aniso_U_13
 _atom_site_aniso_U_12
S1 0.0208(3) 0.0276(4) 0.0211(3) 0.0006(3) 0.0020(2) -0.0017(3)
S10 0.0209(3) 0.0239(4) 0.0217(3) 0.0018(3) 0.0024(2) -0.0002(3)
O7 0.0306(12) 0.0345(13) 0.0237(10) 0.0057(9) 0.0021(9) -0.0012(10)
O9 0.0329(12) 0.0307(12) 0.0256(10) 0.0051(9) 0.0029(9) 0.0022(10)
O18 0.0301(12) 0.0339(13) 0.0246(10) -0.0031(9) 0.0007(8) -0.0030(10)
O27 0.0282(11) 0.0363(13) 0.0268(10) -0.0076(10) 0.0003(8) 0.0006(10)
N15 0.0200(11) 0.0317(14) 0.0241(11) -0.0027(12) 0.0018(9) -0.0008(12)
N24 0.0188(11) 0.0295(13) 0.0237(11) -0.0042(11) 0.0009(8) 0.0011(12)
C2 0.0254(14) 0.0249(14) 0.0204(12) -0.0032(12) 0.0027(10) 0.0016(13)
C3 0.0300(15) 0.0255(15) 0.0203(13) 0.0002(12) 0.0049(11) 0.0007(13)
C4 0.0244(15) 0.0254(16) 0.0240(13) -0.0016(12) 0.0062(11) -0.0035(13)
C5 0.0222(14) 0.0283(17) 0.0206(12) -0.0060(12) 0.0046(10) -0.0009(12)
C6 0.0262(15) 0.0263(17) 0.0192(12) -0.0038(11) 0.0016(10) 0.0033(13)
C7 0.0198(13) 0.0291(17) 0.0195(13) -0.0043(11) 0.0028(10) 0.0018(12)
C8 0.0233(14) 0.0252(15) 0.0199(12) -0.0051(12) 0.0029(10) 0.0037(13)
C9 0.0245(14) 0.0245(16) 0.0194(12) -0.0033(12) 0.0020(10) 0.0025(12)
C11 0.0247(14) 0.0287(17) 0.0193(12) -0.0017(12) 0.0031(10) 0.0039(14)
C12 0.0309(16) 0.0296(17) 0.0207(13) 0.0015(12) 0.0055(12) 0.0027(14)
C13 0.0248(15) 0.0276(17) 0.0263(15) -0.0017(12) 0.0076(12) -0.0016(13)
C14 0.0226(14) 0.0243(16) 0.0221(13) -0.0058(11) 0.0045(10) 0.0013(12)
C16 0.0207(15) 0.0409(19) 0.0288(14) -0.0041(14) 0.0033(11) -0.0047(14)
C17 0.0241(15) 0.0368(19) 0.0319(15) -0.0026(14) -0.0024(12) -0.0065(14)
C19 0.0348(17) 0.0305(17) 0.0266(15) -0.0011(13) 0.0035(12) -0.0029(14)
C20 0.0273(16) 0.0300(17) 0.0285(15) -0.0014(13) -0.0011(12) -0.0003(13)
C21 0.0394(18) 0.0322(18) 0.0279(16) 0.0015(13) 0.0044(13) 0.0020(14)
C22 0.0245(14) 0.0354(19) 0.0218(13) -0.0009(13) 0.0008(10) 0.0000(14)
C23 0.0267(16) 0.0353(18) 0.0266(15) 0.0007(13) 0.0013(12) 0.0004(14)
C25 0.0195(14) 0.043(2) 0.0274(15) -0.0070(14) 0.0049(11) -0.0026(14)
C26 0.0194(14) 0.042(2) 0.0278(14) -0.0048(14) 0.0013(11) -0.0054(14)
C28 0.0407(19) 0.0315(18) 0.0270(15) -0.0058(13) 0.0061(13) -0.0052(15)
C29 0.0295(16) 0.0338(18) 0.0312(16) -0.0056(14) 0.0044(12) -0.0060(14)
C30 0.0375(18) 0.0377(19) 0.0320(17) -0.0013(14) 0.0059(13) -0.0114(16)
C31 0.0285(16) 0.0322(18) 0.0278(14) -0.0005(12) -0.0021(12) 0.0072(13)
C32 0.0426(18) 0.0327(18) 0.0274(14) 0.0017(14) 0.0020(12) 0.0028(16)
 
_geom_special_details
;
 All esds (except the esd in the dihedral angle between two l.s. planes)
 are estimated using the full covariance matrix.  The cell esds are taken
 into account individually in the estimation of esds in distances, angles
 and torsion angles; correlations between esds in cell parameters are only
 used when they are defined by crystal symmetry.  An approximate (isotropic)
 treatment of cell esds is used for estimating esds involving l.s. planes.
;
 
loop_
 _geom_bond_atom_site_label_1
 _geom_bond_atom_site_label_2
 _geom_bond_distance
 _geom_bond_site_symmetry_2
 _geom_bond_publ_flag
S1 C5 1.739(3) . ?
S1 C2 1.757(3) . ?
S10 C14 1.739(3) . ?
S10 C11 1.756(3) . ?
O7 C7 1.229(4) . ?
O9 C9 1.235(4) . ?
O18 C19 1.416(4) . ?
O18 C17 1.419(4) . ?
O27 C26 1.419(4) . ?
O27 C28 1.420(4) . ?
N15 C5 1.346(4) . ?
N15 C16 1.457(4) . ?
N15 C22 1.466(4) . ?
N24 C14 1.345(4) . ?
N24 C25 1.460(4) . ?
N24 C31 1.462(4) . ?
C2 C6 1.381(4) . ?
C2 C3 1.401(5) . ?
C3 C4 1.376(4) . ?
C3 H3 0.9500 . ?
C4 C5 1.403(5) . ?
C4 H4 0.9500 . ?
C6 C7 1.468(5) . ?
C6 C9 1.470(4) . ?
C7 C8 1.472(4) . ?
C8 C11 1.388(4) . ?
C8 C9 1.461(5) . ?
C11 C12 1.395(5) . ?
C12 C13 1.382(5) . ?
C12 H12 0.9500 . ?
C13 C14 1.399(5) . ?
C13 H13 0.9500 . ?
C16 C17 1.521(5) . ?
C16 H16A 0.9900 . ?
C16 H16B 0.9900 . ?
C17 H17A 0.9900 . ?
C17 H17B 0.9900 . ?
C19 C20 1.471(5) . ?
C19 H19A 0.9900 . ?
C19 H19B 0.9900 . ?
C20 C21 1.187(5) . ?
C21 H21 0.9500 . ?
C22 C23 1.523(5) . ?
C22 H22A 0.9900 . ?
C22 H22B 0.9900 . ?
C23 H23A 0.9800 . ?
C23 H23B 0.9800 . ?
C23 H23C 0.9800 . ?
C25 C26 1.516(5) . ?
C25 H25A 0.9900 . ?
C25 H25B 0.9900 . ?
C26 H26A 0.9900 . ?
C26 H26B 0.9900 . ?
C28 C29 1.472(5) . ?
C28 H28A 0.9900 . ?
C28 H28B 0.9900 . ?
C29 C30 1.186(5) . ?
C30 H30 0.9500 . ?
C31 C32 1.527(4) . ?
C31 H31A 0.9900 . ?
C31 H31B 0.9900 . ?
C32 H32A 0.9800 . ?
C32 H32B 0.9800 . ?
C32 H32C 0.9800 . ?
 
loop_
 _geom_angle_atom_site_label_1
 _geom_angle_atom_site_label_2
 _geom_angle_atom_site_label_3
 _geom_angle
 _geom_angle_site_symmetry_1
 _geom_angle_site_symmetry_3
 _geom_angle_publ_flag
C5 S1 C2 91.46(15) . . ?
C14 S10 C11 91.63(15) . . ?
C19 O18 C17 113.7(2) . . ?
C26 O27 C28 112.3(3) . . ?
C5 N15 C16 121.3(3) . . ?
C5 N15 C22 121.6(3) . . ?
C16 N15 C22 117.1(2) . . ?
C14 N24 C25 121.2(3) . . ?
C14 N24 C31 120.6(3) . . ?
C25 N24 C31 118.2(3) . . ?
C6 C2 C3 128.4(3) . . ?
C6 C2 S1 121.8(3) . . ?
C3 C2 S1 109.9(2) . . ?
C4 C3 C2 114.5(3) . . ?
C4 C3 H3 122.8 . . ?
C2 C3 H3 122.8 . . ?
C3 C4 C5 112.9(3) . . ?
C3 C4 H4 123.6 . . ?
C5 C4 H4 123.6 . . ?
N15 C5 C4 128.1(3) . . ?
N15 C5 S1 120.7(2) . . ?
C4 C5 S1 111.3(2) . . ?
C2 C6 C7 136.3(3) . . ?
C2 C6 C9 134.1(3) . . ?
C7 C6 C9 89.6(2) . . ?
O7 C7 C6 134.4(3) . . ?
O7 C7 C8 135.5(3) . . ?
C6 C7 C8 90.1(2) . . ?
C11 C8 C9 135.9(3) . . ?
C11 C8 C7 134.3(3) . . ?
C9 C8 C7 89.8(2) . . ?
O9 C9 C8 134.9(3) . . ?
O9 C9 C6 134.7(3) . . ?
C8 C9 C6 90.4(2) . . ?
C8 C11 C12 128.5(3) . . ?
C8 C11 S10 121.8(3) . . ?
C12 C11 S10 109.7(2) . . ?
C13 C12 C11 114.8(3) . . ?
C13 C12 H12 122.6 . . ?
C11 C12 H12 122.6 . . ?
C12 C13 C14 112.6(3) . . ?
C12 C13 H13 123.7 . . ?
C14 C13 H13 123.7 . . ?
N24 C14 C13 128.3(3) . . ?
N24 C14 S10 120.5(2) . . ?
C13 C14 S10 111.2(2) . . ?
N15 C16 C17 112.1(3) . . ?
N15 C16 H16A 109.2 . . ?
C17 C16 H16A 109.2 . . ?
N15 C16 H16B 109.2 . . ?
C17 C16 H16B 109.2 . . ?
H16A C16 H16B 107.9 . . ?
O18 C17 C16 107.6(3) . . ?
O18 C17 H17A 110.2 . . ?
C16 C17 H17A 110.2 . . ?
O18 C17 H17B 110.2 . . ?
C16 C17 H17B 110.2 . . ?
H17A C17 H17B 108.5 . . ?
O18 C19 C20 113.5(3) . . ?
O18 C19 H19A 108.9 . . ?
C20 C19 H19A 108.9 . . ?
O18 C19 H19B 108.9 . . ?
C20 C19 H19B 108.9 . . ?
H19A C19 H19B 107.7 . . ?
C21 C20 C19 179.0(4) . . ?
C20 C21 H21 180.0 . . ?
N15 C22 C23 113.1(2) . . ?
N15 C22 H22A 109.0 . . ?
C23 C22 H22A 109.0 . . ?
N15 C22 H22B 109.0 . . ?
C23 C22 H22B 109.0 . . ?
H22A C22 H22B 107.8 . . ?
C22 C23 H23A 109.5 . . ?
C22 C23 H23B 109.5 . . ?
H23A C23 H23B 109.5 . . ?
C22 C23 H23C 109.5 . . ?
H23A C23 H23C 109.5 . . ?
H23B C23 H23C 109.5 . . ?
N24 C25 C26 113.5(2) . . ?
N24 C25 H25A 108.9 . . ?
C26 C25 H25A 108.9 . . ?
N24 C25 H25B 108.9 . . ?
C26 C25 H25B 108.9 . . ?
H25A C25 H25B 107.7 . . ?
O27 C26 C25 107.6(2) . . ?
O27 C26 H26A 110.2 . . ?
C25 C26 H26A 110.2 . . ?
O27 C26 H26B 110.2 . . ?
C25 C26 H26B 110.2 . . ?
H26A C26 H26B 108.5 . . ?
O27 C28 C29 114.4(3) . . ?
O27 C28 H28A 108.7 . . ?
C29 C28 H28A 108.7 . . ?
O27 C28 H28B 108.7 . . ?
C29 C28 H28B 108.7 . . ?
H28A C28 H28B 107.6 . . ?
C30 C29 C28 176.2(4) . . ?
C29 C30 H30 180.0 . . ?
N24 C31 C32 113.5(3) . . ?
N24 C31 H31A 108.9 . . ?
C32 C31 H31A 108.9 . . ?
N24 C31 H31B 108.9 . . ?
C32 C31 H31B 108.9 . . ?
H31A C31 H31B 107.7 . . ?
C31 C32 H32A 109.5 . . ?
C31 C32 H32B 109.5 . . ?
H32A C32 H32B 109.5 . . ?
C31 C32 H32C 109.5 . . ?
H32A C32 H32C 109.5 . . ?
H32B C32 H32C 109.5 . . ?
 
loop_
 _geom_torsion_atom_site_label_1
 _geom_torsion_atom_site_label_2
 _geom_torsion_atom_site_label_3
 _geom_torsion_atom_site_label_4
 _geom_torsion
 _geom_torsion_site_symmetry_1
 _geom_torsion_site_symmetry_2
 _geom_torsion_site_symmetry_3
 _geom_torsion_site_symmetry_4
 _geom_torsion_publ_flag
C5 S1 C2 C6 176.9(3) . . . . ?
C5 S1 C2 C3 -1.7(2) . . . . ?
C6 C2 C3 C4 -176.7(3) . . . . ?
S1 C2 C3 C4 1.8(3) . . . . ?
C2 C3 C4 C5 -0.9(4) . . . . ?
C16 N15 C5 C4 -3.3(5) . . . . ?
C22 N15 C5 C4 179.6(3) . . . . ?
C16 N15 C5 S1 176.7(2) . . . . ?
C22 N15 C5 S1 -0.4(4) . . . . ?
C3 C4 C5 N15 179.5(3) . . . . ?
C3 C4 C5 S1 -0.5(3) . . . . ?
C2 S1 C5 N15 -178.7(3) . . . . ?
C2 S1 C5 C4 1.3(2) . . . . ?
C3 C2 C6 C7 174.2(3) . . . . ?
S1 C2 C6 C7 -4.2(5) . . . . ?
C3 C2 C6 C9 -4.8(6) . . . . ?
S1 C2 C6 C9 176.8(3) . . . . ?
C2 C6 C7 O7 1.3(6) . . . . ?
C9 C6 C7 O7 -179.4(3) . . . . ?
C2 C6 C7 C8 -178.6(4) . . . . ?
C9 C6 C7 C8 0.7(2) . . . . ?
O7 C7 C8 C11 -0.4(6) . . . . ?
C6 C7 C8 C11 179.6(3) . . . . ?
O7 C7 C8 C9 179.4(3) . . . . ?
C6 C7 C8 C9 -0.7(2) . . . . ?
C11 C8 C9 O9 1.4(6) . . . . ?
C7 C8 C9 O9 -178.3(3) . . . . ?
C11 C8 C9 C6 -179.6(3) . . . . ?
C7 C8 C9 C6 0.7(2) . . . . ?
C2 C6 C9 O9 -2.4(6) . . . . ?
C7 C6 C9 O9 178.3(3) . . . . ?
C2 C6 C9 C8 178.7(3) . . . . ?
C7 C6 C9 C8 -0.7(2) . . . . ?
C9 C8 C11 C12 -170.8(3) . . . . ?
C7 C8 C11 C12 8.8(6) . . . . ?
C9 C8 C11 S10 7.5(5) . . . . ?
C7 C8 C11 S10 -172.9(3) . . . . ?
C14 S10 C11 C8 -178.6(3) . . . . ?
C14 S10 C11 C12 0.0(2) . . . . ?
C8 C11 C12 C13 177.4(3) . . . . ?
S10 C11 C12 C13 -1.1(3) . . . . ?
C11 C12 C13 C14 2.0(4) . . . . ?
C25 N24 C14 C13 0.5(5) . . . . ?
C31 N24 C14 C13 178.5(3) . . . . ?
C25 N24 C14 S10 179.1(2) . . . . ?
C31 N24 C14 S10 -2.9(4) . . . . ?
C12 C13 C14 N24 176.7(3) . . . . ?
C12 C13 C14 S10 -1.9(3) . . . . ?
C11 S10 C14 N24 -177.7(2) . . . . ?
C11 S10 C14 C13 1.1(2) . . . . ?
C5 N15 C16 C17 -91.2(3) . . . . ?
C22 N15 C16 C17 86.0(4) . . . . ?
C19 O18 C17 C16 -177.5(3) . . . . ?
N15 C16 C17 O18 64.5(3) . . . . ?
C17 O18 C19 C20 74.0(4) . . . . ?
C5 N15 C22 C23 -89.1(3) . . . . ?
C16 N15 C22 C23 93.7(3) . . . . ?
C14 N24 C25 C26 102.0(3) . . . . ?
C31 N24 C25 C26 -76.1(4) . . . . ?
C28 O27 C26 C25 -176.3(3) . . . . ?
N24 C25 C26 O27 -59.5(4) . . . . ?
C26 O27 C28 C29 -77.4(4) . . . . ?
C14 N24 C31 C32 -81.7(4) . . . . ?
C25 N24 C31 C32 96.4(3) . . . . ?
 
_refine_diff_density_max    0.279
_refine_diff_density_min   -0.260
_refine_diff_density_rms    0.046

_shelx_res_file
;
TITL shelxt_a.res in P2(1)
    shelx.res
    created by SHELXL-2018/1 at 15:09:02 on 12-Sep-2018
CELL  1.54184   9.6863  10.8682  11.4392   90.000   94.582   90.000
ZERR     2.00   0.0003   0.0003   0.0003    0.000    0.002    0.000
LATT  -1
SYMM  - X, 1/2 + Y, - Z
SFAC  C    H    N    O    S
UNIT  52 56 4 8 4
MERG   2
OMIT 2 -1 0
OMIT 1 1 2
FMAP   2
PLAN   20
TWIN
ACTA
CONF
HTAB
BOND   $H
SIZE 0.13 0.10 0.06
TEMP -153
L.S.  10
WGHT    0.057500    0.130800
BASF   0.29575
FVAR       7.73755
S1    5    0.386269    0.554756    0.310458    11.00000    0.02076    0.02763 =
         0.02111    0.00058    0.00201   -0.00174
S10   5    1.058072    0.484839    0.650516    11.00000    0.02090    0.02394 =
         0.02166    0.00184    0.00235   -0.00024
O7    4    0.723093    0.664510    0.337022    11.00000    0.03061    0.03452 =
         0.02369    0.00571    0.00211   -0.00121
O9    4    0.715205    0.388582    0.633819    11.00000    0.03292    0.03071 =
         0.02558    0.00511    0.00288    0.00222
O18   4    0.133853    0.212671    0.215319    11.00000    0.03007    0.03386 =
         0.02459   -0.00309    0.00068   -0.00304
O27   4    1.358805    0.795789    0.789299    11.00000    0.02815    0.03627 =
         0.02681   -0.00759    0.00026    0.00061
N15   3    0.127309    0.475192    0.251334    11.00000    0.02004    0.03169 =
         0.02412   -0.00265    0.00181   -0.00077
N24   3    1.323178    0.550844    0.701121    11.00000    0.01883    0.02947 =
         0.02373   -0.00419    0.00088    0.00112
C2    1    0.480659    0.477146    0.425443    11.00000    0.02543    0.02489 =
         0.02043   -0.00322    0.00269    0.00157
C3    1    0.397942    0.385934    0.471090    11.00000    0.03005    0.02551 =
         0.02033    0.00016    0.00487    0.00071
AFIX  43
H3    2    0.429420    0.335302    0.535484    11.00000   -1.20000
AFIX   0
C4    1    0.267357    0.375726    0.414973    11.00000    0.02436    0.02542 =
         0.02396   -0.00159    0.00616   -0.00352
AFIX  43
H4    2    0.200869    0.317116    0.435906    11.00000   -1.20000
AFIX   0
C5    1    0.242805    0.460985    0.323622    11.00000    0.02221    0.02827 =
         0.02059   -0.00600    0.00459   -0.00094
C6    1    0.617061    0.505867    0.458551    11.00000    0.02622    0.02635 =
         0.01923   -0.00382    0.00163    0.00334
C7    1    0.722042    0.588974    0.416869    11.00000    0.01984    0.02910 =
         0.01953   -0.00428    0.00281    0.00183
C8    1    0.823627    0.543980    0.509704    11.00000    0.02332    0.02520 =
         0.01988   -0.00506    0.00294    0.00367
C9    1    0.718482    0.462412    0.551966    11.00000    0.02448    0.02446 =
         0.01944   -0.00330    0.00196    0.00250
C11   1    0.961620    0.570130    0.542161    11.00000    0.02472    0.02869 =
         0.01935   -0.00172    0.00313    0.00391
C12   1    1.043801    0.663537    0.501023    11.00000    0.03086    0.02963 =
         0.02072    0.00153    0.00546    0.00270
AFIX  43
H12   2    1.010885    0.719062    0.440986    11.00000   -1.20000
AFIX   0
C13   1    1.176770    0.669074    0.554328    11.00000    0.02485    0.02757 =
         0.02631   -0.00171    0.00755   -0.00164
AFIX  43
H13   2    1.242716    0.729568    0.536534    11.00000   -1.20000
AFIX   0
C14   1    1.203689    0.575828    0.637399    11.00000    0.02262    0.02431 =
         0.02205   -0.00582    0.00452    0.00131
C16   1    0.009073    0.393162    0.257174    11.00000    0.02071    0.04094 =
         0.02877   -0.00412    0.00325   -0.00472
AFIX  23
H16A  2   -0.077270    0.439572    0.236020    11.00000   -1.20000
H16B  2    0.005771    0.363232    0.338642    11.00000   -1.20000
AFIX   0
C17   1    0.016405    0.283479    0.175282    11.00000    0.02406    0.03679 =
         0.03192   -0.00262   -0.00240   -0.00649
AFIX  23
H17A  2   -0.068790    0.233285    0.176210    11.00000   -1.20000
H17B  2    0.025261    0.311943    0.094011    11.00000   -1.20000
AFIX   0
C19   1    0.156950    0.109560    0.143724    11.00000    0.03478    0.03046 =
         0.02657   -0.00110    0.00350   -0.00288
AFIX  23
H19A  2    0.068427    0.064954    0.127198    11.00000   -1.20000
H19B  2    0.222591    0.053077    0.187412    11.00000   -1.20000
AFIX   0
C20   1    0.212555    0.142140    0.031833    11.00000    0.02725    0.03001 =
         0.02854   -0.00136   -0.00110   -0.00034
C21   1    0.256916    0.166740   -0.059040    11.00000    0.03944    0.03224 =
         0.02788    0.00153    0.00445    0.00204
AFIX 163
H21   2    0.292430    0.186434   -0.131793    11.00000   -1.20000
AFIX   0
C22   1    0.117339    0.569924    0.159806    11.00000    0.02448    0.03536 =
         0.02176   -0.00087    0.00083   -0.00001
AFIX  23
H22A  2    0.054732    0.540413    0.093030    11.00000   -1.20000
H22B  2    0.210035    0.582602    0.131102    11.00000   -1.20000
AFIX   0
C23   1    0.063715    0.692523    0.202047    11.00000    0.02668    0.03534 =
         0.02661    0.00067    0.00130    0.00037
AFIX  33
H23A  2    0.059267    0.751986    0.137452    11.00000   -1.50000
H23B  2   -0.029012    0.681137    0.228890    11.00000   -1.50000
H23C  2    0.126378    0.723349    0.266983    11.00000   -1.50000
AFIX   0
C25   1    1.446999    0.625173    0.689961    11.00000    0.01948    0.04264 =
         0.02741   -0.00698    0.00490   -0.00257
AFIX  23
H25A  2    1.436523    0.670515    0.614713    11.00000   -1.20000
H25B  2    1.527875    0.569804    0.687512    11.00000   -1.20000
AFIX   0
C26   1    1.475276    0.716623    0.789039    11.00000    0.01943    0.04249 =
         0.02779   -0.00476    0.00134   -0.00541
AFIX  23
H26A  2    1.489574    0.672859    0.864943    11.00000   -1.20000
H26B  2    1.559694    0.764835    0.777010    11.00000   -1.20000
AFIX   0
C28   1    1.378133    0.890445    0.874641    11.00000    0.04067    0.03146 =
         0.02702   -0.00576    0.00606   -0.00524
AFIX  23
H28A  2    1.311177    0.957321    0.854016    11.00000   -1.20000
H28B  2    1.472391    0.924870    0.871500    11.00000   -1.20000
AFIX   0
C29   1    1.360909    0.850320    0.995531    11.00000    0.02946    0.03385 =
         0.03123   -0.00562    0.00440   -0.00596
C30   1    1.346596    0.824957    1.094679    11.00000    0.03746    0.03767 =
         0.03200   -0.00134    0.00593   -0.01144
AFIX 163
H30   2    1.335131    0.804641    1.174096    11.00000   -1.20000
AFIX   0
C31   1    1.331039    0.450494    0.786517    11.00000    0.02852    0.03217 =
         0.02777   -0.00047   -0.00208    0.00721
AFIX  23
H31A  2    1.428629    0.423516    0.800037    11.00000   -1.20000
H31B  2    1.276488    0.379923    0.753256    11.00000   -1.20000
AFIX   0
C32   1    1.277520    0.485575    0.904044    11.00000    0.04262    0.03274 =
         0.02736    0.00172    0.00200    0.00282
AFIX  33
H32A  2    1.285564    0.414704    0.957118    11.00000   -1.50000
H32B  2    1.332465    0.554080    0.938621    11.00000   -1.50000
H32C  2    1.180191    0.510450    0.891799    11.00000   -1.50000
AFIX   0
HKLF    4


REM  shelxt_a.res in P2(1)
REM R1 =  0.0335 for    3270 Fo > 4sig(Fo)  and  0.0353 for all    3414 data
REM    308 parameters refined using      1 restraints

END

WGHT      0.0575      0.1308

REM Instructions for potential hydrogen bonds
EQIV $1 -x+1, y+1/2, -z+1
HTAB C23 O9_$1
EQIV $2 -x+2, y+1/2, -z+1
HTAB C28 S1_$2
EQIV $3 -x+2, y-1/2, -z+1
HTAB C31 O7_$3
HTAB C32 S10

REM Highest difference peak  0.279,  deepest hole -0.260,  1-sigma level  0.046
Q1    1   1.0732  0.6242  0.5459  11.00000  0.05    0.28
Q2    1   0.2995  0.5010  0.3194  11.00000  0.05    0.27
Q3    1   1.1494  0.5239  0.6532  11.00000  0.05    0.25
Q4    1   0.6430  0.4739  0.5001  11.00000  0.05    0.24
Q5    1   0.5567  0.4965  0.4376  11.00000  0.05    0.22
Q6    1   0.6505  0.5537  0.4267  11.00000  0.05    0.22
Q7    1   0.7971  0.5728  0.4541  11.00000  0.05    0.21
Q8    1   0.4669  0.4293  0.4450  11.00000  0.05    0.21
Q9    1   0.4783  0.6137  0.2966  11.00000  0.05    0.20
Q10   1   0.8872  0.5542  0.5203  11.00000  0.05    0.20
Q11   1   0.1987  0.4600  0.2887  11.00000  0.05    0.20
Q12   1   1.2557  0.5714  0.6860  11.00000  0.05    0.19
Q13   1   0.9633  0.4237  0.6659  11.00000  0.05    0.18
Q14   1   0.4111  0.6023  0.2616  11.00000  0.05    0.18
Q15   1   1.0054  0.6142  0.5199  11.00000  0.05    0.17
Q16   1   0.2563  0.4298  0.3622  11.00000  0.05    0.17
Q17   1   0.7911  0.4942  0.5375  11.00000  0.05    0.17
Q18   1   0.0040  0.1447  0.2976  11.00000  0.05    0.17
Q19   1   1.0425  0.4360  0.7135  11.00000  0.05    0.16
Q20   1   1.4260  0.4706  0.7831  11.00000  0.05    0.16
;
_shelx_res_checksum   49040

_shelx_hkl_file
;
   0  -9   0-950.132 462.479   1
   0  -9   1 15056.9 1427.80   1
   0  -9  -1 15938.8 1482.44   1
   0  -9  -2 8219.41 1096.29   1
   0  -8   0 10737.0 1128.60   1
   0  -8  -1 184.264 347.958   1
   0  -8   1 136.735 309.141   1
   0  -8   2 16128.2 1376.56   1
   0  -8  -2 16684.9 1440.10   1
   0  -8  -4 13233.2 596.759   5
   0  -8  -5 20952.8 781.264   5
   0  -8  -6 7509.48 457.253   5
   0  -8  -7-125.894 139.991   5
   0  -8  -8 19205.8 713.092   5
   0  -8  -9 12600.9 527.709   5
   0  -8 -10 12117.0 446.278   5
   0  -7   0-123.170 339.382   1
   0  -7   1 43755.8 2131.24   1
   0  -7   2 2166.75 532.080   1
   0  -7  -4 30863.8 941.308   5
   0  -7  -5 37239.1 1088.88   5
   0  -7  -6 1960.41 256.924   5
   0  -7  -7 12183.6 605.092   5
   0  -7  -8 9976.89 537.293   5
   0  -7  -9 998.932 205.465   5
   0  -7 -10 1234.96 189.436   5
   0  -7 -11 954.916 145.285   5
   0  -6   0 35544.0 1716.23   1
   0  -6   1 11882.4 985.382   1
   0  -6  -1 14525.9 804.978   3
   0  -6   2 31982.9 1640.59   1
   0  -6  -2 32562.7 1346.32   3
   0  -6  -3 13071.3 899.527   3
   0  -6  -4 7650.98 752.401   3
   0  -6  -5 9755.23 916.368   3
   0  -6  -6 1608.53 240.351   5
   0  -6  -6 805.913 343.545   3
   0  -6  -7 19760.8 1478.00   3
   0  -6  -7 21262.1 813.936   5
   0  -6  -8 435.916 182.959   5
   0  -6  -9 11734.7 600.047   5
   0  -6 -10 18282.2 720.646   5
   0  -6 -11 5590.21 351.662   5
   0  -6 -12 7626.61 331.718   5
   0  -5   0-108.359 132.895   3
   0  -5   1 309.696 161.121   3
   0  -5  -1-108.743 152.814   3
   0  -5   1 106.314 305.296   1
   0  -5   2 4455.40 584.363   1
   0  -5   2 5181.43 417.499   3
   0  -5  -2 5392.20 515.904   3
   0  -5  -3 18381.8 1022.65   3
   0  -5   3 17589.5 827.182   3
   0  -5  -4 1339.51 344.786   3
   0  -5   4 1288.34 259.210   3
   0  -5  -5 133.404 226.434   3
   0  -5  -6 16104.3 651.594   5
   0  -5  -6 16043.0 1216.56   3
   0  -5  -7 10819.9 1073.04   3
   0  -5  -7 12153.5 595.372   5
   0  -5   7 12667.4 1131.68   2
   0  -5  -8 8403.68 512.875   5
   0  -5  -8 8593.99 1035.85   3
   0  -5  -9 837.072 226.510   5
   0  -5 -10 10473.2 567.020   5
   0  -5 -11 912.378 215.587   5
   0  -5 -12 1225.97 173.398   5
   0  -4   0 4824.09 356.208   3
   0  -4   1 6599.87 419.399   3
   0  -4   1 5828.89 572.357   1
   0  -4  -1 7424.71 476.747   3
   0  -4   2 86851.3 1976.11   3
   0  -4   2 83822.7 2390.13   1
   0  -4  -2 89180.9 2203.69   3
   0  -4   3 12761.1 666.584   3
   0  -4  -3 13562.2 827.498   3
   0  -4  -4 6514.59 624.353   3
   0  -4  -5 34929.6 1614.30   3
   0  -4  -6 12721.9 1051.28   3
   0  -4   7 73751.8 2767.09   2
   0  -4  -7 68476.2 2765.19   3
   0  -4  -7 71584.6 1687.16   5
   0  -4  -8 18348.0 755.782   5
   0  -4  -8 17993.5 1438.04   3
   0  -4  -9 24485.5 920.404   5
   0  -4 -10 21745.6 857.289   5
   0  -4 -11 3584.59 349.926   5
   0  -4 -12-77.1488 142.665   5
   0  -4 -13 16598.3 527.936   5
   0  -3   0 87.6385 105.635   3
   0  -3  -1 36759.1 1045.63   3
   0  -3   1 36654.0 976.026   3
   0  -3   1 36878.5 1219.08   1
   0  -3  -2 562.460 209.275   3
   0  -3   2 657.113 239.153   1
   0  -3  -3 26306.9 1100.51   3
   0  -3  -4 14548.5 907.953   3
   0  -3  -5 39019.8 1649.37   3
   0  -3   6 84025.9 2702.41   2
   0  -3  -6 81978.2 2782.33   3
   0  -3   7 6721.24 789.757   2
   0  -3  -7 6349.11 789.795   3
   0  -3  -8 28631.4 1797.68   3
   0  -3   8 31003.7 1762.14   2
   0  -3  -8 30674.2 998.183   5
   0  -3  -9 27493.5 1865.55   3
   0  -3  -9 27021.6 976.862   5
   0  -3 -10 4817.62 419.346   5
   0  -3 -11 3579.79 359.821   5
   0  -3 -12 10099.7 514.593   5
   0  -3 -13 1996.29 205.187   5
   0  -2   0 469522. 7535.72   3
   0  -2   1 364700. 6105.26   1
   0  -2  -1 351912. 5959.16   3
   0  -2  -2 1493.39 242.172   3
   0  -2  -3 156485. 3300.38   3
   0  -2  -4 40304.8 1463.18   3
   0  -2   5 191725. 4263.12   2
   0  -2  -5 190212. 4357.87   3
   0  -2   6 58004.8 2102.06   2
   0  -2  -6 55985.2 2143.42   3
   0  -2   7 18308.9 1234.38   2
   0  -2  -7 18751.4 1298.99   3
   0  -2  -8 42248.5 2164.11   3
   0  -2  -8 40920.1 1190.50   5
   0  -2  -9 7992.58 1006.76   3
   0  -2  -9 7182.22 482.727   5
   0  -2 -10 14945.5 710.678   5
   0  -2 -11 20753.6 842.969   5
   0  -2 -12 2981.47 309.865   5
   0  -2  13 3344.36 231.203   8
   0  -2 -13 3369.77 279.626   5
   0  -1   0 67.7179 46.0372   3
   0  -1  -1 86540.7 1676.61   3
   0  -1   1 89533.9 1702.95   1
   0  -1  -2 19514.6 704.343   3
   0  -1  -4 139459. 3217.60   3
   0  -1   4 145816. 3182.29   2
   0  -1  -5 70581.5 2197.38   3
   0  -1   5 69906.1 2136.23   2
   0  -1   6 47351.7 1846.54   2
   0  -1  -6 46152.9 1875.34   3
   0  -1  -7 1511.16 440.657   3
   0  -1  -8 44988.4 1259.72   5
   0  -1   8 46783.0 1232.75   6
   0  -1  -8 44679.9 2203.05   3
   0  -1  -9 30666.2 1041.66   5
   0  -1  -9 31872.9 1954.53   3
   0  -1 -10 16120.5 752.763   5
   0  -1 -11 7196.85 510.735   5
   0  -1 -12 26563.6 915.343   5
   0  -1 -13 15622.6 597.557   5
   0  -1  13 15595.9 553.280   8
   0   0   1 343245. 5528.36   2
   0   0   2 110884. 2180.98   2
   0   0  -3 2480.22 308.616   3
   0   0   3 2462.07 300.730   2
   0   0   4 268.086 199.553   2
   0   0  -4-72.7684 189.473   3
   0   0  -5 5072.13 562.459   3
   0   0   5 5567.81 577.613   2
   0   0  -6 66045.2 2263.71   3
   0   0  -7 21836.9 1357.05   3
   0   0  -8 23554.6 851.853   5
   0   0  -8 24549.2 1565.41   3
   0   0   8 24959.5 836.921   6
   0   0  -9 69904.8 2976.06   3
   0   0   9 71761.3 1751.67   6
   0   0  -9 73040.0 1793.34   5
   0   0 -10 821.311 242.223   5
   0   0 -11 1469.73 282.935   5
   0   0 -12 152.687 185.450   5
   0   0 -13 6.84018 134.965   5
   0   0  14 2935.07 184.721   8
   0   1  -1 88679.3 1615.00   3
   0   1  -2 18841.2 633.880   3
   0   1  -3 64564.0 1622.51   3
   0   1  -4 152464. 3293.32   3
   0   1  -5 70250.7 2119.13   3
   0   1  -6 44772.6 1786.92   3
   0   1  -7 1143.78 369.287   3
   0   1  -8 45849.4 1255.46   5
   0   1   8 44770.8 1224.68   6
   0   1  -8 44336.4 2129.15   3
   0   1  -9 31973.2 1060.80   5
   0   1   9 31398.1 1036.18   6
   0   1  -9 30247.6 1868.29   3
   0   1 -10 14921.4 718.485   5
   0   1 -11 6092.22 466.235   5
   0   1 -12 26156.7 907.941   5
   0   1  14 365.057 96.4632   8
   0   2  -2 1807.64 228.846   3
   0   2  -3 148955. 2995.31   3
   0   2  -4 37099.6 1297.44   3
   0   2  -5 189005. 4136.41   3
   0   2  -6 56305.7 2044.75   3
   0   2  -7 14015.5 1059.80   3
   0   2  -8 38796.7 1151.67   5
   0   2  -8 38765.0 1964.90   3
   0   2   8 39239.1 1130.66   6
   0   2  -9 6657.41 464.437   5
   0   2  -9 5952.26 810.087   3
   0   2   9 7320.46 475.934   6
   0   2 -10 15466.1 729.772   5
   0   2 -11 19639.5 818.031   5
   0   2 -12 2786.79 308.196   5
   0   2  14 341.804 86.3274   8
   0   3  -4 14101.7 765.800   3
   0   3  -5 32954.5 1351.71   3
   0   3  -6 75655.8 2399.74   3
   0   3  -7 6243.03 706.429   3
   0   3  -8 26663.7 868.789  11
   0   3  -8 28601.3 948.175   5
   0   3  -8 25071.2 1532.37   3
   0   3   8 27181.6 918.672   6
   0   3  -9 26920.6 958.387   5
   0   3   9 26431.4 944.964   6
   0   3 -10 4733.37 411.085   5
   0   3 -11 3159.76 344.098   5
   0   4  -7 61621.0 1518.48  11
   0   4  -7 64109.7 1550.05   5
   0   4   7 63406.2 1512.66   6
   0   4  -8 14659.2 664.216   5
   0   4   8 13740.1 634.875   6
   0   4  -8 14589.9 638.999  11
   0   4  -9 22117.6 850.260   5
   0   4  -9 20200.0 769.807  11
   0   4   9 20192.9 819.931   6
   0   4  13 15802.0 507.333   8
   0   5  -6 14103.7 614.571  11
   0   5   7 10345.0 511.060   6
   0   5  -7 9409.85 517.801  11
   0   5   8 7440.33 457.906   6
   0   5  -8 7311.16 467.826  11
   0   5  -9 701.203 198.765  11
   0   5 -10 8729.41 477.391  11
   0   6  -5 6905.29 430.378  11
   0   6  -6 1243.89 228.081  11
   0   6  -7 20347.4 810.582  11
   0   6  -8 414.479 199.716  11
   0   6  -9 9980.43 547.834  11
   0   6 -10 15029.6 628.613  11
   0   6 -11 5243.00 309.443  11
   0   6  12 6590.04 277.274   8
   0   7  -3 2696.62 279.242  11
   0   7  -4 26100.0 903.006  11
   0   7  -5 33517.0 1076.68  11
   0   7  -6 1967.78 298.871  11
   0   7  -6 1703.96 253.943  10
   0   7  -7 9834.13 582.051  11
   0   7  -8 8848.97 537.138  11
   0   7  -9 1476.44 257.614  11
   0   7 -10 855.222 187.088  11
   0   7 -11 1172.14 154.663  11
   0   8   0 8779.24 499.275  10
   0   8   0 9161.21 484.345  11
   0   8   0 8407.91 474.842   7
   0   8  -1 356.593 172.098  11
   0   8   1-19.5981 146.758  10
   0   8   2 13610.7 603.883  10
   0   8  -2 14054.9 636.836  11
   0   8  -3 2879.88 320.173  11
   0   8  -4 11186.3 599.876  11
   0   8  -4 11479.7 627.571  10
   0   8  -5 16929.8 763.878  10
   0   8  -5 17540.5 770.880  11
   0   8  -6 6396.10 473.832  11
   0   8  -6 6314.81 457.291  10
   0   8  -7 94.0472 218.308  11
   0   8  -7 218.708 167.136  10
   0   8  -8 18753.0 778.300  11
   0   8  -9 11881.8 566.699  11
   0   8 -10 12242.9 502.253  11
   0   9   0 167.715 160.353  11
   0   9   0 114.204 190.945  10
   0   9  -1 14545.0 706.373  10
   0   9   1 14275.5 666.908  10
   0   9  -1 14007.2 660.428  11
   0   9  -2 6829.97 490.390  10
   0   9  -2 6457.17 459.271  11
   0   9   2 6836.28 445.683  10
   0   9  -3 3694.82 389.176  11
   0   9  -3 7092.67 496.793  10
   0   9  -4 50424.2 1440.98  11
   0   9  -4 49841.0 1459.54  10
   0   9  -5 45977.1 1370.99  10
   0   9  -5 47421.2 1384.85  11
   0   9  -6 7545.54 491.276  10
   0   9  -6 8412.12 549.259  11
   0   9  -7 3557.82 360.067  11
   0   9  -7 2761.97 304.550  10
   0   9  -8 19555.3 762.845  11
   0   9  -9 5664.16 367.160  11
   0   9 -10 4952.06 274.172  11
   0  10   0 78912.9 1924.00  10
   0  10  -1 25855.8 978.440  10
   0  10  -1 24899.3 903.272  11
   0  10   1 25943.5 928.895  10
   0  10  -2 1101.32 291.995  10
   0  10   2 1048.55 217.070  10
   0  10  -2 1395.37 261.415  11
   0  10  -3 15263.2 739.213  10
   0  10  -3 14849.8 704.510  11
   0  10  -4 16000.5 740.751  11
   0  10  -4 16293.2 759.597  10
   0  10  -5 13972.7 688.950  11
   0  10  -5 14373.6 677.193  10
   0  10  -6 7345.68 454.599  10
   0  10  -6 7536.54 489.308  11
   0  10  -7 5846.46 410.076  11
   0  10  -7 5662.91 358.258  10
   0  10  -8 7503.26 410.521  11
   0  10  -9 1467.82 168.092  11
   0  11   0 167.559 187.025  10
   0  11  -1 8466.67 538.777  10
   0  11   1 7553.25 468.829  10
   0  11   2 10135.8 507.318  10
   0  11  -2 11851.7 622.733  10
   0  11  -3 6923.35 483.036  10
   0  11  -3 6865.58 440.929  11
   0  11  -4 10194.2 562.471  10
   0  11  -4 11116.5 558.309  11
   0  11  -5 13913.6 617.214  10
   0  11  -5 13331.4 607.364  11
   0  11  -6 4345.45 314.339  10
   0  11  -6 4462.07 332.991  11
   0  11  -7 217.055 106.592  10
   0  11  -7 222.016 135.654  11
   0  12   0 45337.0 1189.93  10
   0  12  -1 6993.42 428.506  10
   0  12   1 6903.68 384.076  10
   0  12  -2 12517.0 575.873  10
   0  12  -3 10916.0 522.530  10
   0  12  -4 5171.16 347.255  10
   0  12  -5 6559.37 349.945  10
   0  12  -6 1381.16 150.740  10
   0  13   0 41.3495 98.7063  10
   0  13  -1 2614.51 212.344  10
   0  13  -2 810.354 142.114  10
   0  13  -3 3214.15 223.675  10
   1 -10  -7 3582.42 263.555   5
   1 -10  -6 11121.8 506.205   5
   1 -10  -5 1210.97 211.287   5
   1 -10  -4 6941.84 433.107   5
   1 -10  -3 12461.8 580.783   5
   1 -10  -2 14544.0 633.115   5
   1  -9  -9 3916.33 263.919   5
   1  -9  -8 542.057 157.732   5
   1  -9  -7 11937.1 562.386   5
   1  -9  -6 609.876 182.466   5
   1  -9  -5 5059.17 401.843   5
   1  -9  -4 2834.80 316.033   5
   1  -9  -3 16154.7 694.352   5
  -1  -9   2 48331.3 2518.44   1
   1  -9  -2 48537.0 2679.43   1
   1  -9  -1 1968.10 611.448   1
  -1  -9   1 1466.73 495.253   1
   1  -9   0 18013.0 1603.86   1
  -1  -9   0 17100.0 1508.50   1
  -1  -9  -1 2537.35 666.980   1
   1  -9   1 3120.33 729.340   1
  -1  -9  -2 15210.1 1470.54   1
   1  -8 -10 1286.80 175.147   5
   1  -8  -9 6020.80 384.340   5
   1  -8  -8 1122.08 215.935   5
   1  -8  -7 6583.13 450.610   5
   1  -8  -6 22544.2 859.848   5
   1  -8  -5 437.566 205.254   5
   1  -8  -4 26647.5 922.580   5
   1  -8  -3 45195.2 2455.92   1
  -1  -8   2 35866.2 2022.40   1
   1  -8  -2 35219.9 2127.21   1
   1  -8  -1 1688.02 525.442   1
  -1  -8   1 1958.77 548.768   1
   1  -8   0 7320.35 966.291   1
  -1  -8   0 6410.40 876.562   1
   1  -8   1 11545.8 1190.28   1
  -1  -8  -1 11024.4 1156.07   1
   1  -7 -11 6813.15 352.857   5
   1  -7 -10 6277.20 399.273   5
   1  -7  -9 10587.3 557.139   5
   1  -7  -8 12283.6 624.549   5
   1  -7  -7 44566.8 1304.39   5
   1  -7  -6 36531.0 1132.84   5
   1  -7  -6 33843.4 1948.74   3
   1  -7  -5 5416.15 732.807   3
   1  -7  -5 5697.82 417.682   5
   1  -7  -4 13182.5 1077.25   3
   1  -7  -4 13586.3 607.970   5
   1  -7  -3 16772.5 1155.07   3
  -1  -7   2 5831.88 757.385   1
   1  -7  -2 6671.21 679.680   3
   1  -7  -1 1848.80 507.288   1
  -1  -7   1 1266.93 439.132   1
   1  -7  -1 1843.90 378.397   3
   1  -7   0 3504.91 638.442   1
  -1  -7   0 3459.75 609.670   1
   1  -7   1 9021.72 993.836   1
   1  -7   2 503.904 321.413   1
  -1  -7  -8 10207.8 513.863   5
  -1  -7  -9 3460.93 284.098   5
   1  -6 -12 2888.38 229.205   5
   1  -6 -11 2480.31 260.054   5
   1  -6 -10 1828.49 277.427   5
   1  -6  -9 5458.70 433.072   5
   1  -6  -8 18222.9 787.387   5
   1  -6  -7 50105.1 2457.33   3
   1  -6  -7 49574.3 1391.95   5
   1  -6  -6 17959.9 732.775   5
   1  -6  -6 17143.6 1328.45   3
   1  -6  -5 4981.93 361.570   5
   1  -6  -5 3503.94 603.165   3
   1  -6  -4 5919.42 696.472   3
   1  -6  -3 55838.5 2075.34   3
  -1  -6   3 49324.6 2068.98   1
  -1  -6   2 5681.20 694.770   1
   1  -6  -2 5637.41 600.782   3
  -1  -6   1 65677.5 2368.23   1
   1  -6  -1 64422.3 2042.53   3
   1  -6  -1 65344.5 2456.28   1
   1  -6   0 12515.3 1028.26   1
   1  -6   0 10833.0 740.207   3
   1  -6   1 14184.6 833.592   3
   1  -6   1 14417.9 1115.32   1
   1  -6   2 29347.8 1276.49   3
   1  -6   2 30656.8 1666.35   1
   1  -6   3 45536.0 1690.21   3
  -1  -6  -4 22871.9 1246.67   3
  -1  -6  -5 36590.5 1749.68   3
  -1  -6  -6 57450.8 2382.75   3
  -1  -6  -6 51644.3 1339.38   5
  -1  -6  -7 1507.48 434.402   3
  -1  -6  -7 1752.83 242.478   5
  -1  -6  -8 10961.1 562.404   5
  -1  -6  -9 9127.15 505.568   5
  -1  -6 -10 458.213 154.004   5
  -1  -6 -11 10063.6 432.157   5
   1  -5 -13 8481.21 332.506   5
   1  -5 -12 21354.8 700.948   5
   1  -5 -11 4365.56 361.491   5
   1  -5 -10 6.96328 188.876   5
   1  -5  -9 13295.4 669.173   5
   1  -5  -8 17826.5 772.317   5
   1  -5  -8 18594.5 1507.53   3
   1  -5  -7 34228.5 1085.99   5
   1  -5  -7 36681.1 2020.65   3
   1  -5  -6 4835.05 708.729   3
   1  -5  -6 6650.35 416.164   5
   1  -5  -5 6680.53 760.890   3
   1  -5  -4 7428.29 750.498   3
   1  -5  -3 4225.84 548.657   3
  -1  -5   3 3685.17 511.624   1
   1  -5  -2 57505.6 1871.84   3
  -1  -5   2 55196.3 1956.79   1
  -1  -5   1 10586.5 809.522   1
   1  -5  -1 10297.8 695.032   3
   1  -5   0 5181.07 483.974   3
   1  -5   0 6110.28 681.286   1
  -1  -5  -1 10756.5 558.578   3
   1  -5   1 10929.4 694.808   3
   1  -5   1 10045.9 850.505   1
   1  -5   2 62491.5 2254.03   1
  -1  -5  -2 64105.9 1786.97   3
   1  -5   2 66545.1 1935.30   3
  -1  -5  -3 94136.4 2512.98   3
   1  -5   3 93457.3 2533.23   3
   1  -5   4 51662.2 1829.52   3
  -1  -5  -4 50745.1 1872.34   3
   1  -5   5 20528.7 1180.80   3
  -1  -5  -5 20097.5 1233.78   3
  -1  -5  -6 24852.6 1513.94   3
   1  -5   6 26819.0 1458.37   3
  -1  -5  -7 1262.27 213.785   5
  -1  -5  -7 887.501 373.800   3
   1  -5   7 900.202 446.140   2
   1  -5   8 32722.1 2035.19   2
  -1  -5  -8 32979.9 1052.40   5
  -1  -5  -8 32229.8 1968.28   3
  -1  -5  -9 2705.20 299.734   5
  -1  -5 -10 5085.90 388.525   5
  -1  -5 -11 25594.2 821.490   5
  -1  -5 -12 1892.18 192.031   5
   1  -4 -13 1660.60 181.330   5
   1  -4 -12 3104.14 287.006   5
   1  -4 -11 633.299 217.446   5
   1  -4 -10 8049.49 528.949   5
   1  -4  -9 4951.90 816.864   3
   1  -4  -9 5922.70 453.143   5
   1  -4  -8 7138.70 478.303   5
   1  -4  -8 7420.35 949.635   3
   1  -4  -7 22483.7 1522.89   3
   1  -4  -7 24834.6 864.047   5
   1  -4  -6 25513.9 1502.12   3
   1  -4  -5 2910.39 507.333   3
   1  -4  -4 11924.2 885.999   3
  -1  -4   3 11285.1 512.750   3
   1  -4  -3 13484.0 852.539   3
  -1  -4   2 137484. 3116.94   1
  -1  -4   2 130173. 2410.10   3
   1  -4  -2 140169. 3110.48   3
   1  -4  -1 8644.99 582.997   3
  -1  -4   1 8699.65 309.320   3
   1  -4   0 61182.8 1921.42   1
   1  -4   0 59388.2 1630.07   3
  -1  -4   0 58179.0 1271.74   3
   1  -4   1 744.792 302.197   1
   1  -4   1 529.387 206.556   3
  -1  -4  -1 761.871 172.824   3
   1  -4   2 5486.91 604.594   1
   1  -4   2 5630.96 476.922   3
  -1  -4  -2 5471.32 434.492   3
  -1  -4  -3 230041. 4660.72   3
   1  -4   3 227878. 4638.24   3
  -1  -4  -4 98719.9 2736.51   3
  -1  -4  -5 36252.5 1641.92   3
  -1  -4  -6 45870.2 2039.62   3
  -1  -4  -7 13922.0 608.578   5
   1  -4   7 14056.9 1223.21   2
  -1  -4  -7 14004.5 1184.22   3
   1  -4   8 5102.07 801.066   2
  -1  -4  -8 4992.23 792.182   3
  -1  -4  -8 4730.69 381.099   5
  -1  -4  -9 10545.3 575.323   5
  -1  -4 -10 17215.6 736.110   5
  -1  -4 -11 10171.8 523.857   5
  -1  -4 -12 6658.28 371.133   5
  -1  -4 -13 3508.03 207.560   5
   1  -3 -13 3859.88 276.040   5
   1  -3 -12 19627.1 744.130   5
   1  -3 -11 14615.2 699.832   5
   1  -3 -10 1906.05 320.053   5
   1  -3  -9 4120.16 377.511   5
   1  -3  -9 4077.37 733.362   3
   1  -3  -8 8431.60 970.145   3
   1  -3  -8 7320.37 470.002   5
   1  -3  -7 2156.34 512.091   3
  -1  -3   6 21176.6 1148.54   2
   1  -3  -6 22268.3 1342.15   3
   1  -3  -5 50069.2 1928.77   3
   1  -3  -4 25854.1 1248.04   3
   1  -3  -3 311947. 5946.58   3
  -1  -3   2 434591. 7520.37   1
   1  -3  -2 428570. 7609.60   3
   1  -3  -1 449880. 7533.90   3
  -1  -3   1 435858. 6871.39   3
   1  -3   0 332606. 6052.86   1
  -1  -3   0 328700. 5327.74   3
   1  -3   0 327290. 5803.53   3
   1  -3   1 43139.9 1442.26   1
   1  -3   1 44366.2 1270.65   3
  -1  -3  -1 43813.4 1104.89   3
   1  -3   2 10898.0 609.290   3
  -1  -3  -2 10651.3 569.373   3
  -1  -3  -3 242656. 4763.31   3
  -1  -3  -4 72411.9 2174.95   3
  -1  -3  -5 66205.4 2250.46   3
   1  -3   6 18207.1 1252.34   2
  -1  -3  -6 18655.3 1224.43   3
  -1  -3  -7 53566.1 2365.68   3
   1  -3   7 60101.7 2526.79   2
  -1  -3  -8 7435.71 467.044   5
  -1  -3  -8 8092.46 976.962   3
   1  -3   8 7792.48 956.779   2
  -1  -3  -9 9778.64 567.758   5
  -1  -3  -9 11501.9 1201.60   3
  -1  -3 -10 1657.40 274.851   5
  -1  -3 -11 166.122 173.133   5
   1  -3  11 263.954 158.340   8
  -1  -3 -12 1458.75 227.279   5
   1  -3  12 1210.83 174.983   8
  -1  -3 -13 6760.54 328.051   5
   1  -2 -14 6663.93 286.021   5
  -1  -2  13 1758.42 171.738   8
   1  -2 -13 2481.84 247.402   5
   1  -2 -12 8927.61 520.322   5
   1  -2 -11 16766.0 762.916   5
   1  -2 -10 16859.8 771.369   5
   1  -2  -9 2997.77 656.499   3
  -1  -2   9 2142.44 265.540   6
   1  -2  -9 2654.00 315.858   5
   1  -2  -8 73968.6 2922.58   3
  -1  -2   8 70503.0 1635.10   6
   1  -2  -8 73147.1 1733.21   5
  -1  -2   7 2080.00 405.132   2
   1  -2  -7 1962.03 454.232   3
   1  -2  -6 5790.52 667.191   3
  -1  -2   6 5802.69 566.905   2
   1  -2  -5 12914.8 909.180   3
  -1  -2   5 12958.0 776.440   2
   1  -2  -4 8421.25 660.418   3
   1  -2  -3 662522. 11222.8   3
  -1  -2   2 999999. 15860.7   1
   1  -2  -2 988056. 16079.1   3
   1  -2  -1 13135.9 564.716   3
   1  -2   0 75187.5 1753.62   1
   1  -2   0 74411.0 1666.87   3
  -1  -2   0 76286.3 1305.66   3
   1  -2   1 20235.1 721.739   3
  -1  -2  -1 20473.2 620.955   3
   1  -2   1 20552.5 810.003   1
  -1  -2  -2 37073.8 1089.95   3
  -1  -2  -3 61276.6 1708.41   3
  -1  -2  -4 22844.0 1077.00   3
   1  -2   5 23167.6 1264.29   2
  -1  -2  -5 23558.1 1230.13   3
   1  -2   6 21011.7 1304.10   2
  -1  -2  -6 21304.9 1286.39   3
   1  -2   7 102477. 3368.23   2
  -1  -2  -7 96815.0 3291.39   3
  -1  -2  -8 22125.1 1563.55   3
  -1  -2  -8 22323.1 821.512   5
   1  -2   8 21903.5 1557.71   2
  -1  -2  -9 848.304 363.564   3
  -1  -2  -9 1448.79 249.895   5
  -1  -2 -10 36061.4 1161.65   5
  -1  -2 -11 15353.3 704.558   5
  -1  -2 -12 16668.7 667.496   5
   1  -2  12 15534.3 611.584   8
   1  -2  13 9243.19 374.018   8
  -1  -2 -13 9996.16 432.853   5
   1  -1 -14 4006.34 233.312   5
   1  -1 -13 6104.46 370.725   5
   1  -1 -12 3528.98 342.539   5
   1  -1 -11 2790.93 341.177   5
   1  -1 -10 18720.8 807.799   5
  -1  -1   9 7984.35 485.454   6
   1  -1  -9 8202.38 511.678   5
   1  -1  -9 8175.83 979.613   3
  -1  -1   8 57781.3 1408.97   6
   1  -1  -8 57582.0 2478.16   3
   1  -1  -8 55572.4 1448.99   5
   1  -1  -7 36064.6 1770.31   3
   1  -1  -6 8262.76 770.259   3
   1  -1  -5 86454.5 2502.76   3
  -1  -1   5 89591.5 2293.17   2
  -1  -1   4 459.424 181.093   2
   1  -1  -4 425.989 220.302   3
  -1  -1   3 422936. 7029.27   2
   1  -1  -3 414685. 7356.51   3
  -1  -1   1 126.139 70.7169   1
   1  -1   0 47987.9 1078.85   1
  -1  -1  -1 36733.8 873.082   3
  -1  -1  -2 9652.74 491.126   3
  -1  -1  -3 23051.0 926.183   3
  -1  -1  -4 9178.50 664.524   3
   1  -1   4 8295.34 660.111   2
   1  -1   5 5443.64 624.380   2
  -1  -1  -5 5903.83 620.212   3
   1  -1   6 22114.6 1325.19   2
  -1  -1  -6 23712.5 1336.20   3
   1  -1   7 33126.7 1762.11   2
  -1  -1  -7 31938.6 1725.80   3
  -1  -1  -8 528.427 330.999   3
  -1  -1  -8 968.283 236.004   5
  -1  -1  -9 1204.16 450.711   3
  -1  -1  -9 986.341 233.748   5
  -1  -1 -10 7879.84 530.201   5
  -1  -1 -11 16574.5 745.430   5
   1  -1  12 3845.93 330.453   8
  -1  -1 -12 3842.51 342.360   5
  -1  -1 -13 4268.72 299.427   5
   1  -1  13 4181.43 278.555   8
  -1   0  14 8583.13 317.456   8
   1   0 -13 3194.37 283.784   5
   1   0 -12 174.870 185.924   5
   1   0 -11 23488.4 910.717   5
   1   0 -10 50755.7 1439.33   5
  -1   0  10 49801.9 1407.75   6
   1   0 -10 46368.5 2456.94   3
   1   0  -9 6168.54 453.732   5
  -1   0   9 6396.21 433.619   6
   1   0  -8 92432.9 2032.47   5
   1   0  -8 90721.2 3196.14   3
  -1   0   8 90375.7 1985.12   6
   1   0  -7 24844.2 1420.67   3
   1   0  -6-424.742 281.851   3
   1   0  -5 16389.9 943.773   3
   1   0  -4 11229.5 687.099   3
   1   0  -3 99461.2 2216.01   3
   1   0  -2 4352.58 311.889   3
   1   0  -1 83.8158 80.0943   3
   1   0   0 2664.49 160.185   3
  -1   0  -1 4502.14 270.097   3
   1   0   2 6422.64 435.399   2
   1   0   3 20406.0 923.065   2
  -1   0  -3 21229.3 869.104   3
  -1   0  -4 6907.37 565.191   3
   1   0   4 7843.62 638.091   2
  -1   0  -5 8912.12 725.566   3
   1   0   5 8002.54 723.731   2
  -1   0  -6 31857.0 1540.81   3
   1   0   6 30164.5 1553.80   2
  -1   0  -7 57365.3 2343.06   3
  -1   0  -8 6979.83 445.948   5
  -1   0  -8 6423.95 824.237   3
  -1   0  -9 9860.25 1075.15   3
  -1   0  -9 9410.41 553.679   5
  -1   0 -10 46023.0 1366.41   5
  -1   0 -11 5961.88 464.135   5
  -1   0 -12 34262.7 1055.22   5
   1   0  13 37603.2 977.030   8
  -1   1  14 4048.83 224.278   8
   1   1 -13 6542.02 376.775   5
   1   1 -12 3862.19 350.934   5
   1   1 -11 2918.26 336.135   5
  -1   1  10 16342.5 744.200   6
   1   1 -10 17413.6 778.992   5
   1   1  -9 8268.73 506.543   5
  -1   1   9 7769.85 494.962   6
   1   1  -9 8675.41 994.334   3
   1   1  -8 53656.8 2319.23   3
  -1   1   8 54021.3 1379.75   6
   1   1  -8 53148.4 1389.56   5
   1   1  -7 36727.0 1732.68   3
   1   1  -6 7182.30 671.171   3
   1   1  -5 82670.5 2304.16   3
   1   1  -4 564.840 220.055   3
   1   1  -3 398853. 6815.18   3
   1   1  -2 827173. 13118.0   3
   1   1  -1 120.395 58.0222   3
  -1   1  -2 1377.16 218.235   3
  -1   1  -3 20768.2 871.390   3
  -1   1  -4 10919.4 700.689   3
  -1   1  -5 5907.91 618.456   3
  -1   1  -6 23810.4 1300.97   3
  -1   1  -7 32324.6 1696.24   3
  -1   1  -8 1257.27 447.707   3
  -1   1  -8 719.127 185.386   5
  -1   1  -9 1259.62 246.276   5
  -1   1  -9 548.966 348.230   3
  -1   1 -10 7542.86 518.567   5
  -1   1 -11 15919.2 734.220   5
  -1   1 -12 3968.49 346.246   5
   1   1  13 4233.94 298.509   8
  -1   2  14 7762.41 305.566   8
   1   2 -12 9182.68 499.472   5
   1   2 -11 17052.1 741.075   5
   1   2 -10 16363.8 742.851   5
  -1   2  10 17119.9 754.030   6
   1   2  -9 2227.60 288.741   5
  -1   2   9 2096.09 283.636   6
   1   2  -9 1635.96 429.168   3
  -1   2   8 70253.1 1679.81   6
   1   2  -8 71360.8 1688.67   5
   1   2  -8 70607.6 2660.01   3
   1   2  -7 1937.56 418.853   3
   1   2  -6 5685.59 605.737   3
   1   2  -5 11838.2 761.432   3
   1   2  -4 8299.46 546.247   3
   1   2  -3 591174. 9729.47   3
   1   2  -2 935900. 14723.2   3
  -1   2  -3 58020.7 1640.55   3
  -1   2  -4 20922.2 991.639   3
  -1   2  -5 23519.9 1178.84   3
  -1   2  -6 21016.1 1234.84   3
  -1   2  -7 95654.6 3123.15   3
   1   2   8 20812.6 791.142   6
  -1   2  -8 22257.9 827.051   5
  -1   2  -8 21481.0 1468.68   3
  -1   2  -9 1404.58 263.719   5
  -1   2  -9 129.855 269.195   3
  -1   2 -10 34777.0 1155.08   5
  -1   2 -11 14804.7 703.329   5
   1   2  13 9217.51 422.572   8
   1   3 -11 12131.3 602.448   5
  -1   3  10 1240.31 244.356   6
   1   3 -10 1728.72 272.664   5
   1   3  -9 4523.12 389.874   5
  -1   3   9 4422.49 383.107   6
   1   3  -8 7456.00 450.586   5
  -1   3   8 6643.68 429.137   6
   1   3  -7 1788.18 389.886   3
   1   3  -6 21691.6 1125.78   3
   1   3  -5 43693.5 1496.84   3
   1   3  -4 21828.9 879.137   3
  -1   3  -7 53343.1 1361.17   5
   1   3   7 51723.7 1326.44   6
  -1   3  -8 8431.82 477.985  11
  -1   3  -8 8624.33 509.181   5
  -1   3  -9 8866.87 536.995   5
  -1   3  -9 7823.29 467.567  11
  -1   3 -10 1450.03 214.668  11
  -1   3 -10 1072.82 253.528   5
   1   3  13 7448.38 359.316   8
  -1   4  10 7493.59 489.786   6
  -1   4   9 5439.93 417.826   6
   1   4  -9 4802.17 389.433   5
  -1   4   8 5550.97 401.237   6
   1   4  -8 5823.92 393.456  11
   1   4  -8 5844.84 404.138   5
   1   4  -7 18807.4 704.878  11
  -1   4   7 20482.6 734.872   6
   1   4  -7 20068.8 729.072   5
  -1   4  -7 13312.3 611.520  11
   1   4   7 12958.0 580.401   6
  -1   4  -7 13068.1 612.998   5
  -1   4  -8 4411.56 371.154  11
  -1   4  -9 8539.13 502.110  11
  -1   4 -10 14424.1 629.833  11
   1   4  13 3565.34 219.226   8
  -1   5  10 157.985 148.663   6
  -1   5   9 10584.6 559.697   6
   1   5  -9 10373.0 538.884  11
   1   5  -8 16487.3 698.835  11
  -1   5   8 15721.5 682.689   6
   1   5  -7 28248.5 930.031  11
  -1   5   7 27070.9 888.277   6
   1   5  -6 5816.34 389.436  11
  -1   5  -6 23575.5 834.102  11
  -1   5  -7 929.124 208.639  11
  -1   5  -8 28956.9 994.325  11
  -1   5  -9 2702.69 309.474  11
  -1   5 -10 5234.00 383.434  11
  -1   5 -11 22106.2 709.671  11
   1   5  12 1857.60 189.344   8
   1   6 -10 716.860 172.179  11
  -1   6   9 4350.83 345.931   6
   1   6  -9 4054.17 352.955  11
  -1   6   8 15914.8 659.935   6
   1   6  -8 14193.6 674.753  11
   1   6  -7 43657.0 1265.15  11
   1   6  -6 15455.4 640.064  10
   1   6  -6 15324.8 680.499  11
   1   6  -5 4266.09 346.581  11
   1   6  -5 3965.40 326.619  10
  -1   6  -5 34814.7 1058.76  11
  -1   6  -6 46856.8 1325.22  11
  -1   6  -7 999.299 228.094  11
  -1   6  -8 10083.3 577.226  11
  -1   6  -9 8489.65 512.099  11
  -1   6 -10 670.548 187.071  11
   1   6  11 9468.45 404.236   8
  -1   6 -11 8973.29 415.412  11
   1   7 -10 4886.04 339.578  11
   1   7  -9 9661.63 528.039  11
   1   7  -8 10037.8 570.497  11
   1   7  -7 36198.2 1167.67  11
   1   7  -6 30008.7 1036.08  11
   1   7  -6 29919.3 987.518  10
   1   7  -5 4657.82 391.928  11
   1   7  -5 5306.78 407.011  10
   1   7  -4 10983.0 562.175  11
   1   7  -4 11102.0 576.720  10
   1   7  -3 12061.1 572.345  11
   1   7  -3 12251.8 585.297  10
  -1   7   3 12231.5 584.471   7
  -1   7  -3 54266.6 1376.61  11
  -1   7  -4 3569.59 331.065  11
  -1   7  -5 16629.1 721.184  11
  -1   7  -6 36400.2 1167.06  11
  -1   7  -7 16275.4 739.736  11
  -1   7  -7 14552.3 639.486  10
  -1   7  -8 9192.34 545.593  11
  -1   7  -9 2425.57 291.762  11
  -1   7 -10 2338.98 254.985  11
  -1   7 -11 8651.83 373.873  11
   1   8 -10 863.298 156.664  11
   1   8  -9 5475.40 389.213  11
   1   8  -8 898.074 248.355  11
   1   8  -7 4960.17 377.431  10
   1   8  -7 5955.47 465.122  11
   1   8  -6 19798.8 844.353  11
   1   8  -6 19924.2 811.010  10
   1   8  -5 147.332 198.692  10
   1   8  -5 200.451 212.835  11
   1   8  -4 24472.4 928.544  10
   1   8  -4 23776.4 916.678  11
   1   8  -3 42384.6 1261.69  10
   1   8  -3 40690.1 1230.98  11
   1   8  -2 31962.6 1074.60  10
  -1   8   2 31418.6 1027.28   7
  -1   8   2 33525.2 997.660  10
   1   8  -2 31851.9 1049.78  11
   1   8  -1 2214.09 277.978  11
  -1   8   1 1651.45 262.828   7
   1   8  -1 2060.13 278.898  10
  -1   8   0 5823.05 399.108   7
   1   8   0 5842.76 421.813  10
   1   8   0 6038.47 416.463  11
  -1   8  -1 8627.05 469.530  11
  -1   8  -1 8322.26 467.275   7
   1   8   1 8737.30 501.460  10
  -1   8  -2 37552.0 1112.49  11
   1   8   2 39131.4 1123.19  10
  -1   8  -3 37475.9 1131.82  11
  -1   8  -4 2367.07 302.356  11
  -1   8  -5 13884.2 683.727  11
  -1   8  -6 14063.6 695.444  11
  -1   8  -6 13695.1 659.475  10
  -1   8  -7 5008.39 427.087  11
  -1   8  -7 5133.90 390.478  10
  -1   8  -8 3898.89 379.878  11
  -1   8  -9 4155.98 344.572  11
  -1   8 -10 8323.58 406.639  11
   1   9  -9 3936.77 302.536  11
   1   9  -8 676.550 214.507  11
   1   9  -7 8849.04 541.570  11
   1   9  -7 8377.46 472.864  10
   1   9  -6 463.167 209.857  10
   1   9  -6 756.124 266.878  11
   1   9  -5 4708.41 420.988  10
   1   9  -5 5124.70 449.738  11
   1   9  -4 2172.20 328.121  10
   1   9  -4 2318.19 338.361  11
   1   9  -3 16429.5 787.910  10
   1   9  -3 12620.2 672.218  11
  -1   9   2 42180.5 1222.92  10
   1   9  -2 44339.7 1318.44  11
   1   9  -2 44587.0 1343.54  10
  -1   9   1 2665.33 312.670  10
   1   9  -1 2401.64 317.288  11
   1   9  -1 2251.56 320.269  10
  -1   9   0 15911.2 694.695   7
   1   9   0 16308.3 740.006  10
   1   9   1 1573.57 244.379  10
  -1   9  -1 1867.67 251.636  11
  -1   9  -1 1585.46 240.394   7
  -1   9  -2 11632.2 584.560  11
   1   9   2 11828.7 594.004  10
  -1   9  -3 8180.82 511.635  11
  -1   9  -4 8542.91 534.638  11
  -1   9  -5 2296.83 312.728  11
  -1   9  -5 2289.43 321.723  10
  -1   9  -6 8267.74 536.538  11
  -1   9  -6 7574.42 487.089  10
  -1   9  -7 6271.48 405.388  10
  -1   9  -7 7723.35 493.591  11
  -1   9  -8 10514.2 534.695  11
  -1   9  -9 6288.53 373.624  11
  -1   9 -10 1249.11 150.093  11
   1  10  -8 6437.66 383.470  11
   1  10  -7 3175.76 275.933  10
   1  10  -7 3624.80 340.054  11
   1  10  -6 10324.1 535.075  10
   1  10  -6 10599.4 585.707  11
   1  10  -5 1002.56 267.761  11
   1  10  -5 1087.70 259.195  10
   1  10  -4 5962.92 473.549  10
   1  10  -4 5937.93 477.352  11
   1  10  -3 11559.1 650.162  10
   1  10  -3 11406.3 640.128  11
  -1  10   2 12407.5 595.105  10
   1  10  -2 11946.0 665.151  10
   1  10  -2 12807.8 657.063  11
   1  10  -1 3453.42 390.370  10
  -1  10   1 3212.03 329.642  10
  -1  10   0 15543.4 714.620  10
   1  10   0 15141.0 726.392  10
  -1  10  -1 929.895 258.605  10
   1  10   1 783.562 216.205  10
   1  10   2 22688.2 848.512  10
  -1  10  -2 24255.9 942.729  10
  -1  10  -2 24064.7 869.983  11
  -1  10  -3 30252.4 1073.05  10
  -1  10  -3 29588.7 996.963  11
  -1  10  -4 1144.84 240.928  11
  -1  10  -4 738.817 236.724  10
  -1  10  -5 531.972 218.250  10
  -1  10  -5 442.398 215.359  11
  -1  10  -6 9604.02 513.087  10
  -1  10  -6 10328.2 672.944  11
  -1  10  -7 7082.26 434.286  11
  -1  10  -7 6654.72 375.348  10
  -1  10  -8 2325.80 242.202  11
  -1  10  -9 559.469 125.601  11
   1  11  -7 8982.70 367.946  10
   1  11  -6 1177.20 191.448  10
   1  11  -5 4980.30 376.944  10
   1  11  -4 895.300 250.761  10
   1  11  -3 4058.74 399.163  10
   1  11  -2 15595.3 721.408  10
   1  11  -1 2572.91 339.836  10
  -1  11   1 2389.95 279.751  10
  -1  11   0 9865.99 543.716  10
   1  11   0 9424.88 548.610  10
   1  11   1 10929.1 562.659  10
  -1  11  -1 11900.5 622.099  10
  -1  11  -2 17898.0 764.586  10
   1  11   2 16398.4 652.746  10
  -1  11  -3 6830.88 470.300  10
  -1  11  -3 6709.80 419.717  11
  -1  11  -4 4404.86 343.647  11
  -1  11  -4 4781.67 383.996  10
  -1  11  -5 3550.36 306.995  11
  -1  11  -5 3650.66 321.605  10
  -1  11  -6 493.657 149.518  10
  -1  11  -6 502.670 160.033  11
  -1  11  -7 2935.01 210.267  10
  -1  11  -7 3567.02 262.212  11
   1  12  -5 7746.31 382.489  10
   1  12  -4 158.682 151.331  10
   1  12  -3 2306.80 261.286  10
   1  12  -2 6270.49 413.406  10
   1  12  -1 15363.8 641.895  10
  -1  12   1 15931.4 587.761  10
   1  12   0 5583.10 368.661  10
  -1  12   0 4639.08 343.590  10
   1  12   1 1714.60 213.007  10
  -1  12  -1 2310.45 275.999  10
  -1  12  -2 15031.4 627.551  10
  -1  12  -3 13831.4 578.595  10
  -1  12  -4-31.5974 136.312  10
  -1  12  -5 980.155 164.224  10
   1  13  -3 7928.76 344.265  10
   1  13  -2 13663.8 480.549  10
  -1  13   0 3258.73 211.344  10
  -1  13  -1 4343.83 258.335  10
  -1  13  -2 2368.96 199.055  10
  -1  13  -3 3316.83 218.409  10
   2 -11  -6 4038.08 255.055   5
   2 -11  -5 3002.18 249.728   5
   2 -11  -4 706.167 164.902   5
   2 -11  -3 4372.59 323.779   5
   2 -11  -2 14012.8 593.153   5
   2 -10  -8 8303.61 365.984   5
   2 -10  -7 6246.80 358.300   5
   2 -10  -6 2283.20 253.412   5
   2 -10  -5 572.642 185.243   5
   2 -10  -4 533.034 183.392   5
   2 -10  -3 4700.14 383.663   5
   2  -9 -10 5518.89 263.056   5
   2  -9  -9 713.970 148.005   5
   2  -9  -8 4869.39 340.304   5
   2  -9  -7 1289.99 242.135   5
   2  -9  -6 13403.0 640.104   5
   2  -9  -5 8022.21 513.254   5
   2  -9  -4 1518.52 248.493   5
   2  -9  -2 25760.0 1937.47   1
  -2  -9   1 4598.93 793.908   1
   2  -9  -1 5872.54 972.608   1
   2  -9   0 14708.6 1462.76   1
  -2  -9   0 14172.5 1356.00   1
  -2  -9  -1 10476.9 1205.37   1
   2  -8 -11 1637.86 148.052   5
   2  -8 -10 1148.53 185.249   5
   2  -8  -9 202.441 157.547   5
   2  -8  -8 2246.85 287.537   5
   2  -8  -7 6387.95 458.555   5
   2  -8  -6 9522.94 563.405   5
   2  -8  -5 9657.64 1149.08   1
   2  -8  -5 10403.0 575.600   5
   2  -8  -4 15340.4 1445.25   1
   2  -8  -4 17103.9 739.963   5
   2  -8  -3 9491.46 1103.94   1
   2  -8  -2 3572.08 733.045   1
  -2  -8   2 4196.70 682.623   1
   2  -8  -1 4284.36 788.188   1
  -2  -8   1 3738.55 656.124   1
  -2  -8   0 6614.62 873.307   1
   2  -8   0 5244.04 855.081   1
   2  -8   1 7364.44 996.305   1
   2  -7 -11 3423.80 261.806   5
   2  -7 -10 193.104 169.303   5
   2  -7  -9 13735.1 643.309   5
   2  -7  -8 7504.62 496.933   5
   2  -7  -7 575.554 224.557   5
   2  -7  -6 15314.2 1333.32   3
   2  -7  -6 16875.3 744.681   5
   2  -7  -5 79213.9 3067.08   3
   2  -7  -5 78664.5 1880.75   5
   2  -7  -4 43843.5 2124.00   3
   2  -7  -3 6465.20 869.013   1
   2  -7  -3 5565.21 741.801   3
   2  -7  -2 48682.1 2065.14   3
  -2  -7   2 49095.8 2142.13   1
   2  -7  -2 44975.2 2288.42   1
   2  -7  -1 679.799 401.782   1
   2  -7  -1 475.565 252.867   3
  -2  -7   1 474.604 313.863   1
   2  -7   0 52420.7 2458.56   1
   2  -7   0 54899.1 2069.34   3
   2  -7   1 72853.2 2440.16   3
   2  -7   1 78600.9 3041.81   1
   2  -7   2 6909.83 697.575   3
   2  -6 -12 2060.74 196.066   5
   2  -6 -11 4655.83 343.993   5
   2  -6 -10 724.804 211.964   5
   2  -6  -9 19592.1 815.619   5
   2  -6  -8 12627.3 662.905   5
   2  -6  -7 1914.70 287.794   5
   2  -6  -7 1373.11 429.934   3
   2  -6  -6 4375.59 372.487   5
   2  -6  -6 3516.23 657.833   3
   2  -6  -5 24336.2 854.141   5
   2  -6  -5 23508.3 1535.97   3
   2  -6  -4 2993.06 550.069   3
  -2  -6   3 2468.39 443.148   1
   2  -6  -3 2324.79 464.913   3
   2  -6  -2 9453.66 829.833   3
  -2  -6   2 11009.8 886.969   1
   2  -6  -2 11656.6 1029.25   1
  -2  -6   1 34774.7 1629.33   1
   2  -6  -1 34096.6 1525.64   3
   2  -6  -1 36461.2 1805.22   1
   2  -6   0 153.625 316.087   1
   2  -6   0 175.942 201.814   3
   2  -6   1 57626.7 2386.66   1
   2  -6   1 57330.6 2012.96   3
   2  -6   2 9061.19 783.759   3
   2  -6   3 45823.6 1889.32   3
   2  -6   4 59578.3 2260.80   3
   2  -6   5-2.97679 222.503   3
   2  -6   7 11989.9 1281.86   2
   2  -5 -13 2017.77 165.237   5
   2  -5 -12 2884.91 259.928   5
   2  -5 -11 7766.67 465.277   5
   2  -5 -10 7689.68 508.198   5
   2  -5  -9 59095.7 1593.84   5
   2  -5  -8 57248.2 2722.69   3
   2  -5  -8 54050.8 1504.36   5
   2  -5  -7 1982.79 284.396   5
   2  -5  -7 1959.99 519.007   3
   2  -5  -6 60138.9 1504.92   5
   2  -5  -6 58431.6 2559.79   3
   2  -5  -5 240868. 5811.50   3
   2  -5  -4 254905. 5821.89   3
   2  -5  -3 10738.2 863.302   3
  -2  -5   3 9338.90 731.656   1
  -2  -5   2 75399.8 2274.56   1
   2  -5  -2 76398.9 2360.14   3
   2  -5  -1 23188.5 1141.70   3
   2  -5  -1 24160.4 1317.47   1
   2  -5   0 112183. 2899.05   3
   2  -5   0 109919. 3180.00   1
   2  -5   1 244015. 5512.19   1
   2  -5   1 241815. 5143.51   3
   2  -5   2 11800.8 831.602   3
  -2  -5  -3 31346.8 1233.62   3
   2  -5   3 27925.2 1360.37   3
  -2  -5  -4 65522.8 2142.57   3
   2  -5   4 63704.9 2292.09   3
   2  -5   5 11624.8 960.965   3
  -2  -5  -5 10387.6 880.266   3
   2  -5   6 10095.2 954.401   3
  -2  -5  -6 10563.5 967.845   3
   2  -5   7 5010.00 822.311   2
   2  -5   7 4499.04 681.844   3
  -2  -5  -7 4634.20 715.279   3
  -2  -5  -9 9965.03 517.172   5
  -2  -5 -10 4180.94 316.987   5
   2  -4 -13 6670.53 328.934   5
   2  -4 -12 616.329 178.916   5
   2  -4 -11 6969.70 469.704   5
   2  -4 -10 55336.1 1530.19   5
   2  -4  -9 26487.6 984.842   5
   2  -4  -8 12627.2 643.928   5
   2  -4  -8 13895.6 1291.46   3
   2  -4  -7 13475.1 631.569   5
   2  -4  -7 12605.0 1166.79   3
   2  -4  -6 4576.78 694.266   3
   2  -4  -5 234435. 5501.45   3
   2  -4  -4 249838. 5513.22   3
   2  -4  -3 76137.8 2352.57   3
  -2  -4   2 4913.26 471.400   1
   2  -4  -2 5178.82 538.233   3
   2  -4  -1 11197.3 730.757   3
   2  -4  -1 12372.0 835.179   1
   2  -4   0 67613.1 2146.17   1
   2  -4   0 69993.5 2034.00   3
   2  -4   1 50358.9 1648.47   3
   2  -4   1 50924.6 1841.77   1
  -2  -4  -1 45811.1 1124.66   3
  -2  -4  -2 9252.57 532.905   3
   2  -4   2 7418.58 627.739   3
  -2  -4  -3 73398.0 2049.31   3
   2  -4   3 71485.9 2215.41   3
   2  -4   4 29725.3 1420.05   3
  -2  -4  -4 29845.8 1333.08   3
  -2  -4  -5 7238.97 725.929   3
  -2  -4  -6 4225.31 631.960   3
  -2  -4  -7 287.054 313.563   3
  -2  -4  -7 295.258 166.602   5
   2  -4   7 829.323 505.934   2
  -2  -4  -8 21348.8 800.104   5
  -2  -4  -8 21196.8 1581.44   3
   2  -4   8 24660.8 1807.28   2
  -2  -4  -9 5648.17 408.700   5
  -2  -4 -10 356.412 159.836   5
  -2  -4 -11 8136.77 432.292   5
  -2  -4 -12 6104.63 316.080   5
   2  -3 -13 3378.79 262.730   5
   2  -3 -12 5798.57 402.824   5
   2  -3 -11 3728.99 378.589   5
   2  -3 -10 60175.3 1623.22   5
   2  -3  -9 17214.1 1468.24   3
   2  -3  -9 16110.1 748.949   5
   2  -3  -8 1428.95 247.340   5
   2  -3  -8 1400.82 469.853   3
   2  -3  -7 43952.9 1216.54   5
   2  -3  -7 43162.8 2129.82   3
   2  -3  -6 45706.1 2030.87   3
   2  -3  -5 241290. 5458.73   3
   2  -3  -4 5651.20 636.157   3
   2  -3  -3 52574.8 1768.02   3
   2  -3  -2 5359.39 500.912   3
  -2  -3   2 4512.44 354.603   1
   2  -3  -1 17586.2 852.783   3
   2  -3  -1 17019.7 853.698   1
   2  -3   0 58826.0 1681.46   3
   2  -3   0 55830.4 1720.43   1
   2  -3   1 18123.2 872.105   3
   2  -3   1 17279.2 928.298   1
  -2  -3  -1 16881.2 582.301   3
  -2  -3  -2 13846.3 653.383   3
   2  -3   2 15179.1 822.474   3
  -2  -3  -3 145456. 3234.70   3
  -2  -3  -4 32904.5 1394.00   3
  -2  -3  -5 49314.7 1929.83   3
   2  -3   6 14749.3 1242.93   2
  -2  -3  -6 16859.2 1191.57   3
  -2  -3  -7 8902.40 473.058   5
   2  -3   7 9429.79 1044.75   2
  -2  -3  -7 10875.7 1036.44   3
   2  -3   8 13845.8 1326.81   2
   2  -3   8 12882.3 584.982   8
  -2  -3  -8 11777.3 587.850   5
  -2  -3  -8 11115.7 1129.48   3
   2  -3   9 18288.4 728.910   8
  -2  -3  -9 17112.4 737.843   5
   2  -3  10 21826.9 805.782   8
  -2  -3 -10 22374.5 840.252   5
   2  -3  11 6540.50 395.207   8
  -2  -3 -11 6182.24 407.013   5
   2  -3  12 3567.37 245.267   8
  -2  -3 -12 3239.79 262.058   5
   2  -2 -13 4878.38 322.325   5
   2  -2 -12 1216.15 236.839   5
   2  -2 -11 739.647 233.064   5
  -2  -2  10 50432.9 1357.06   6
   2  -2 -10 53182.3 1484.08   5
   2  -2  -9 23043.9 1669.24   3
  -2  -2   9 23109.3 816.912   6
   2  -2  -9 24563.7 911.041   5
   2  -2  -8 12054.0 1141.16   3
  -2  -2   8 13531.4 573.164   6
   2  -2  -8 14087.4 647.901   5
   2  -2  -7 12259.6 1061.17   3
   2  -2  -6 37321.2 1727.66   3
  -2  -2   5 37225.9 1182.11   2
   2  -2  -5 36811.6 1595.59   3
  -2  -2   4 39377.3 1113.28   2
   2  -2  -4 41207.9 1559.80   3
   2  -2  -3 156737. 3460.26   3
   2  -2  -2 99950.4 2384.51   3
  -2  -2   2 102856. 1964.92   1
   2  -2  -1 96408.2 2193.95   3
   2  -2  -1 92832.0 2107.40   1
   2  -2   0 20878.2 842.617   1
  -2  -2  -1 55454.6 1273.57   3
   2  -2   1 56266.2 1549.67   3
  -2  -2  -2 19869.9 782.751   3
  -2  -2  -3 77733.2 2055.63   3
  -2  -2  -4 9070.21 699.139   3
   2  -2   5 30283.7 1560.58   2
  -2  -2  -5 33215.2 1511.91   3
  -2  -2  -6 34670.6 1694.10   3
   2  -2   6 32325.3 1780.68   2
   2  -2   7 12221.5 1176.90   2
  -2  -2  -7 12221.2 1098.22   3
  -2  -2  -8 7669.15 470.056   5
   2  -2   8 7901.22 1017.88   2
  -2  -2  -8 7721.24 942.173   3
  -2  -2  -9 1171.65 457.255   3
  -2  -2  -9 1591.47 276.983   5
  -2  -2 -10 27651.9 976.090   5
   2  -2  10 27791.4 953.562   8
   2  -2  11 2122.40 263.349   8
  -2  -2 -11 2263.14 278.468   5
   2  -2  12 2155.53 225.364   8
  -2  -2 -12 1710.01 223.296   5
   2  -2  13 6327.94 286.539   8
   2  -1 -14 2051.31 164.218   5
   2  -1 -13 6868.41 380.238   5
   2  -1 -12 2960.12 314.719   5
   2  -1 -11 7569.68 501.957   5
  -2  -1  10 33892.5 1077.55   6
   2  -1 -10 33644.6 1122.99   5
   2  -1  -9 6790.66 895.749   3
   2  -1  -9 8062.96 510.363   5
  -2  -1   9 7762.72 467.435   6
  -2  -1   8 21728.6 763.838   6
   2  -1  -8 22065.7 1505.24   3
   2  -1  -8 20799.2 789.805   5
   2  -1  -7 1427.85 404.852   3
   2  -1  -6 439.613 332.991   3
   2  -1  -5 6838.42 663.148   3
   2  -1  -4 10884.4 743.420   3
   2  -1  -3 8937.57 589.431   3
   2  -1  -2 65122.5 1644.17   3
   2  -1  -1 2964.80 239.661   1
   2  -1  -1 3048.93 311.732   3
   2  -1   0 18497.1 717.319   3
  -2  -1  -1 253724. 4423.03   3
  -2  -1  -2 131951. 2734.33   3
  -2  -1  -3 9247.80 616.420   3
   2  -1   4 90993.2 2659.55   2
  -2  -1  -4 98276.2 2579.96   3
  -2  -1  -5 138510. 3543.59   3
   2  -1   5 133629. 3672.44   2
   2  -1   6 8294.18 878.906   2
  -2  -1  -6 9617.92 886.743   3
   2  -1   7 28625.5 1735.61   2
  -2  -1  -7 26687.1 1616.29   3
  -2  -1  -8 48238.1 1319.66   5
  -2  -1  -8 48565.7 2378.69   3
  -2  -1  -9 7411.39 488.669   5
  -2  -1  -9 7075.74 956.585   3
  -2  -1 -10 66839.7 1714.83   5
   2  -1  11 60977.0 1576.84   8
  -2  -1 -11 63518.1 1605.94   5
   2  -1  12 6631.07 402.859   8
  -2  -1 -12 6447.85 403.392   5
   2  -1  13 15936.6 528.066   8
   2   0 -13 2972.18 259.031   5
   2   0 -12 1463.88 247.944   5
  -2   0  11 10268.8 564.965   6
   2   0 -11 10972.5 595.870   5
   2   0 -10 1191.08 255.804   5
  -2   0  10 1294.18 252.544   6
   2   0  -9 907.080 417.083   3
  -2   0   9 1211.77 226.467   6
   2   0  -9 801.147 202.321   5
   2   0  -8 4571.08 677.441   3
  -2   0   8 5278.41 371.604   6
   2   0  -8 5550.95 388.153   5
   2   0  -7 7067.98 752.174   3
   2   0  -6 29193.3 1415.67   3
   2   0  -5 32035.9 1355.17   3
   2   0  -4 41537.5 1412.49   3
   2   0  -3 303949. 5497.70   3
   2   0  -2 103940. 2157.73   3
   2   0  -1 108189. 2122.01   3
   2   0   0 59866.8 1360.79   3
   2   0   1 204435. 3807.25   2
  -2   0  -2 802651. 13074.4   3
   2   0   2 795098. 13246.8   2
  -2   0  -3 97.4456 196.072   3
   2   0   3 158.410 237.131   2
  -2   0  -4 295452. 5803.66   3
   2   0   4 288911. 5972.94   2
   2   0   5 37402.2 1704.18   2
  -2   0  -5 37904.9 1591.13   3
  -2   0  -6-28.8170 281.147   3
   2   0   6 113.525 296.543   2
  -2   0  -7 976.272 400.567   3
  -2   0  -8-328.035 341.007   3
  -2   0  -8 211.510 173.386   5
  -2   0  -9 845.469 390.370   3
  -2   0  -9 1082.42 244.775   5
  -2   0 -10 3165.22 349.318   5
  -2   0 -11 476.501 203.765   5
  -2   0 -12 2547.14 285.818   5
   2   0  12 3198.47 306.313   8
   2   0  13-41.6155 104.218   8
   2   1 -13 6423.61 358.372   5
   2   1 -12 3059.68 308.564   5
  -2   1  11 6937.33 476.868   6
   2   1 -11 6886.21 460.532   5
  -2   1  10 34871.7 1126.81   6
   2   1 -10 34941.2 1130.40   5
   2   1  -9 7031.77 463.671   5
  -2   1   9 6534.46 448.386   6
   2   1  -9 6167.32 809.691   3
   2   1  -8 20888.9 772.731   5
   2   1  -8 19450.1 1338.26   3
  -2   1   8 20497.9 762.192   6
   2   1  -8 21704.4 775.153   4
   2   1  -7 40.6450 219.117   3
   2   1  -6 237.626 201.322   3
   2   1  -5 6513.66 579.329   3
   2   1  -4 10526.6 622.894   3
   2   1  -3 8520.43 488.290   3
   2   1  -2 65857.6 1435.79   3
   2   1  -1 2579.70 187.218   3
   2   1   0 135892. 2428.31   3
   2   1   2 134482. 2970.18   2
  -2   1  -3 9717.00 639.204   3
   2   1   3 9651.28 714.678   2
  -2   1  -4 95148.1 2572.39   3
  -2   1  -5 133004. 3456.90   3
  -2   1  -6 7468.37 784.419   3
  -2   1  -7 28119.5 1634.32   3
  -2   1  -8 47131.6 1318.62   5
  -2   1  -8 47388.1 2319.81   3
  -2   1  -9 8217.18 526.260   5
  -2   1  -9 8671.45 1048.21   3
  -2   1 -10 66748.6 1736.70   5
  -2   1 -11 62384.4 1616.61   5
   2   1  12 6093.35 401.290   8
   2   1  13 15878.1 553.809   8
   2   2 -12 703.790 173.052   5
   2   2 -11 476.313 181.933   5
  -2   2  11 602.490 239.156   6
  -2   2  10 50387.4 1412.87   6
   2   2 -10 48447.8 1376.79   5
  -2   2   9 22692.7 858.119   6
   2   2  -9 22082.1 835.606   5
   2   2  -8 13359.6 615.900   4
  -2   2   8 13941.0 619.741   6
   2   2  -8 13396.0 596.661   5
   2   2  -8 12551.0 1023.59   3
   2   2  -7 10464.3 866.559   3
   2   2  -6 36993.4 1499.70   3
   2   2  -5 34261.6 1283.92   3
   2   2  -4 36986.5 1179.40   3
   2   2  -3 144897. 2765.53   3
   2   2  -2 92840.8 1703.35   3
   2   2   0 17855.7 448.319   3
  -2   2  -7 12351.0 574.598   5
  -2   2  -8 8165.69 496.641   5
  -2   2  -9 1309.59 245.752   5
  -2   2 -10 25271.3 860.465  11
  -2   2 -10 26345.6 978.406   5
   2   2  12 1979.24 251.198   8
   2   2  13 7395.85 356.422   8
  -2   3  11 2606.97 310.748   6
   2   3 -11 2984.50 301.463   5
  -2   3  10 52124.3 1450.63   6
   2   3 -10 51620.8 1406.03   5
  -2   3   9 16652.9 730.969   6
   2   3  -9 16826.4 717.245   5
   2   3  -8 866.497 213.707   4
  -2   3   8 1262.48 223.652   6
   2   3  -8 1302.45 220.870   5
   2   3  -7 40482.6 1131.75   4
   2   3  -5 222890. 4413.13   3
   2   3  -4 4582.46 354.484   3
   2   3  -3 41466.2 962.226   3
  -2   3  -7 10499.7 540.343   5
  -2   3  -8 12604.1 627.095   5
  -2   3  -9 17365.2 733.638  11
  -2   3 -10 20258.9 768.236  11
   2   3  12 2914.52 270.749   8
   2   3  13 1036.13 141.193   8
  -2   4  11 7012.92 448.545   6
  -2   4  10 52341.4 1432.22   6
  -2   4   9 22782.7 870.745   6
   2   4  -9 23640.2 843.022   5
  -2   4   8 10683.8 562.269   6
   2   4  -8 11114.6 543.031   5
   2   4  -7 10982.8 541.398   4
   2   4  -7 10091.3 499.298  11
  -2   4  -7 274.439 173.140  11
  -2   4  -8 20645.6 819.487  11
  -2   4  -9 6089.59 442.017  11
  -2   4 -10 359.395 166.686  11
   2   4  11 7870.17 449.212   8
  -2   4 -11 6750.11 383.013  11
   2   4  12 5911.42 336.215   8
  -2   5  10 6755.31 444.730   6
  -2   5   9 48687.4 1349.21   6
   2   5  -8 46473.2 1282.31  11
  -2   5   8 46135.7 1289.91   6
  -2   5   7 1454.25 223.979   6
   2   5  -7 1313.96 231.537   4
   2   5  -7 1677.36 243.160  11
   2   5  -6 51633.3 1332.15  11
   2   5  -6 50018.6 1298.46   4
  -2   5  -5 10357.8 524.018  11
  -2   5  -6 9474.77 524.367  11
  -2   5  -7 4658.02 402.184  11
  -2   5  -8 2309.40 311.144  11
  -2   5  -9 7992.32 503.010  11
  -2   5 -10 3629.56 318.758  11
   2   5  11 5641.30 342.875   8
  -2   5 -11 6103.20 353.848  11
   2   5  12 1385.39 149.917   8
  -2   6  10 512.907 159.938   6
   2   6  -9 15395.0 667.616  11
  -2   6   9 15125.5 646.883   6
  -2   6   8 11322.9 555.417   6
   2   6  -8 10509.4 574.439  11
   2   6  -7 1842.05 271.538  11
  -2   6   7 1665.76 222.620   6
   2   6  -6 3434.74 305.235   4
   2   6  -6 3243.19 310.153  10
   2   6  -6 3117.31 322.145  11
   2   6  -5 20434.2 763.807  10
   2   6  -5 20900.1 786.205  11
   2   6  -4 2003.23 240.623  11
  -2   6  -4 50630.8 1322.86  11
  -2   6  -5 149.394 169.808  11
  -2   6  -6 9261.94 546.814  11
  -2   6  -7 11438.7 619.840  11
  -2   6  -8 4612.69 406.614  11
  -2   6  -9 248.378 184.875  11
  -2   6 -10 1207.29 209.560  11
  -2   6 -11 3604.73 259.686  11
   2   7 -10 99.7855 118.026  11
   2   7  -9 11048.0 560.299  11
   2   7  -8 5530.22 429.963  11
   2   7  -7 529.220 210.710  11
   2   7  -6 13754.8 647.935  10
   2   7  -6 15540.4 718.634  11
   2   7  -5 65363.5 1662.80  10
   2   7  -5 67443.6 1703.24  11
   2   7  -4 36710.4 1131.97  10
   2   7  -4 36384.4 1136.01  11
   2   7  -3 6228.51 422.056  10
   2   7  -3 5985.74 419.767  11
  -2   7   3 5793.76 404.710   7
   2   7  -2 41555.7 1193.39  10
  -2   7   2 41846.2 1173.28   7
   2   7  -2 42330.9 1200.21  11
   2   7  -1 467.557 163.317  10
  -2   7   1 142.676 138.363   7
  -2   7  -2 6560.01 398.783  11
  -2   7  -2 6329.42 396.344   7
  -2   7  -3 63263.3 1527.80   7
  -2   7  -3 66466.1 1575.33  11
  -2   7  -4 534.364 199.623  11
  -2   7  -5 2487.20 313.876  11
  -2   7  -6 452.413 212.216  11
  -2   7  -7 7044.39 496.558  11
  -2   7  -8 83.6848 187.732  11
  -2   7  -9 6036.69 416.162  11
  -2   7 -10 2830.48 261.176  11
  -2   7 -11 1678.20 166.646  11
   2   8  -9 501.638 179.252  11
   2   8  -8 1668.16 267.285  11
   2   8  -7 5831.10 410.534  10
   2   8  -7 6254.60 471.907  11
   2   8  -6 8233.65 553.790  11
   2   8  -6 7607.89 500.118  10
   2   8  -5 8606.10 540.594  10
   2   8  -5 7782.66 537.574  11
   2   8  -4 14876.0 722.134  10
   2   8  -4 15057.9 733.286  11
  -2   8   3 9051.58 542.081   7
   2   8  -3 9516.81 563.556  10
   2   8  -3 9391.46 567.524  11
   2   8  -2 3704.02 368.401  11
  -2   8   2 3804.94 362.489   7
   2   8  -2 4013.75 386.687  10
  -2   8   1 3358.31 339.916   7
   2   8  -1 3676.53 352.853  10
   2   8  -1 4042.56 374.472  11
  -2   8   0 5825.76 419.009   7
   2   8   0 6049.59 440.205  10
  -2   8  -1 5945.80 412.087   7
   2   8   1 5518.80 421.806  10
   2   8   2 3426.16 325.167  10
  -2   8  -2 2998.32 298.456  11
  -2   8  -2 2750.96 293.135   7
  -2   8  -3 28055.1 924.860   7
  -2   8  -3 29801.0 969.296  11
  -2   8  -4 16519.2 718.350  11
  -2   8  -5 3717.47 375.653  11
  -2   8  -6 34329.0 1133.84  11
  -2   8  -7 5861.80 405.729  10
  -2   8  -7 7632.29 501.141  11
  -2   8  -8 5857.76 429.372  11
  -2   8  -9 8912.50 468.602  11
  -2   8 -10 11606.2 465.255  11
   2   9  -8 5684.56 407.341  11
   2   9  -7 973.509 206.246  10
   2   9  -7 983.370 248.745  11
   2   9  -6 9861.59 557.370  10
   2   9  -6 10663.6 629.109  11
   2   9  -5 6270.68 470.869  10
   2   9  -5 6397.91 511.831  11
   2   9  -4 1534.07 303.391  10
   2   9  -4 1345.78 312.757  11
   2   9  -3 22703.5 922.788  10
   2   9  -3 20981.3 898.402  11
   2   9  -2 23772.1 954.810  10
   2   9  -2 24653.8 959.914  11
  -2   9   2 23257.8 906.973   7
  -2   9   2 24238.5 853.556  10
   2   9  -1 4167.96 412.977  10
  -2   9   1 3707.00 367.534   7
   2   9   0 12126.9 650.029  10
  -2   9   0 12457.6 628.543   7
   2   9   1 9126.14 549.689  10
  -2   9  -1 8856.83 522.970   7
   2   9   2 3648.54 349.783  10
  -2   9  -2 3399.71 323.377   7
  -2   9  -2 3383.15 330.013  11
  -2   9  -3 21815.7 830.677  11
  -2   9  -4 3180.31 348.795  11
  -2   9  -5 5839.10 447.210  11
  -2   9  -6 4862.67 404.185  11
  -2   9  -6 4533.69 390.100  10
  -2   9  -7 825.044 193.402  10
  -2   9  -7 982.995 233.980  11
  -2   9  -8 1707.46 248.193  11
  -2   9  -9 5187.58 321.136  11
  -2   9 -10 2374.40 177.298  11
   2  10  -7 5218.71 328.580  10
   2  10  -6 1701.50 258.552  10
   2  10  -6 1870.21 297.619  11
   2  10  -5 488.587 222.565  10
   2  10  -5 48.1827 225.376  11
   2  10  -4 41.7728 219.749  10
   2  10  -3 3851.75 412.878  10
  -2  10   2 13813.9 624.555  10
   2  10  -2 14952.9 749.444  10
   2  10  -1 5395.28 463.699  10
  -2  10   1 4957.48 404.760  10
   2  10   0 8609.37 552.978  10
  -2  10   0 9213.74 560.094  10
  -2  10   0 9028.63 538.437   7
   2  10   1 6373.97 468.130  10
  -2  10  -1 5971.94 421.494   7
  -2  10  -2 14365.1 634.706   7
  -2  10  -2 15300.6 646.507  11
   2  10   2 14314.3 658.586  10
  -2  10  -3 4800.53 378.590  11
  -2  10  -4 3532.39 371.795  10
  -2  10  -4 3621.65 339.324  11
  -2  10  -5 1207.37 243.074  10
  -2  10  -5 1130.87 227.866  11
  -2  10  -6 11411.6 545.166  10
  -2  10  -6 12415.2 573.763  11
  -2  10  -7 3487.81 267.846  10
  -2  10  -7 3599.80 300.748  11
  -2  10  -8 1437.40 192.642  11
  -2  10  -9 8589.53 334.330  11
   2  11  -6 3341.43 277.474  10
   2  11  -5 3070.13 309.108  10
   2  11  -4 940.078 228.862  10
   2  11  -3 4350.16 414.610  10
   2  11  -2 12012.6 632.846  10
   2  11  -1 2481.76 325.416  10
  -2  11   1 2322.91 276.767  10
  -2  11   0 33236.3 1052.19  10
   2  11   0 34151.3 1091.98  10
  -2  11  -1 6006.09 440.616  10
   2  11   1 6938.84 442.925  10
  -2  11  -2 2440.34 312.525  10
  -2  11  -3 1601.44 270.613  10
  -2  11  -3 1617.99 210.967  11
  -2  11  -4 7121.79 445.451  10
  -2  11  -4 6668.94 390.816  11
  -2  11  -5 9312.19 470.399  10
  -2  11  -5 8933.08 439.983  11
  -2  11  -6 1510.55 187.457  10
  -2  11  -6 1680.99 204.961  11
  -2  11  -7 11538.4 430.781  11
   2  12  -4 4224.12 306.023  10
   2  12  -3 532.672 169.933  10
   2  12  -2 5859.47 385.031  10
  -2  12   1 18348.1 620.070  10
   2  12  -1 19378.6 706.631  10
   2  12   0 1432.33 223.133  10
  -2  12   0 1280.39 204.696  10
  -2  12  -1 54.1956 148.495  10
  -2  12  -2 8953.09 454.041  10
  -2  12  -3 2049.17 241.435  10
  -2  12  -4 1479.10 195.108  10
  -2  12  -5 2356.14 197.011  10
  -2  13  -1 4652.32 248.079  10
  -2  13  -2 1539.46 160.466  10
   3 -12  -4 1291.21 144.814   5
   3 -12  -3 2296.77 198.868   5
   3 -12  -2 1304.79 168.912   5
   3 -12  -1 1566.55 184.098   5
   3 -12   0 2140.03 215.550   5
   3 -11  -7 2560.17 178.078   5
   3 -11  -6 7795.81 363.838   5
   3 -11  -5 1790.97 214.589   5
   3 -11  -4 1424.79 206.996   5
   3 -11  -3 10078.3 496.192   5
   3 -11  -2 1052.35 207.850   5
   3 -10  -8 7464.28 350.807   5
   3 -10  -7 11282.6 491.753   5
   3 -10  -6 791.711 201.963   5
   3 -10  -5 16399.8 677.145   5
   3 -10  -4 13911.7 639.582   5
   3 -10  -3 936.292 231.876   5
   3  -9 -10 5702.95 264.972   5
   3  -9  -9 3099.98 240.101   5
   3  -9  -8 4050.32 326.118   5
   3  -9  -7 750.976 205.930   5
   3  -9  -6 1333.92 251.170   5
   3  -9  -5 5291.49 428.524   5
   3  -9  -4 9238.87 558.195   5
   3  -8 -11 13313.8 421.754   5
   3  -8 -10 14127.2 531.635   5
   3  -8  -9 1064.87 214.068   5
   3  -8  -8 21735.5 824.597   5
   3  -8  -7 39496.1 1209.88   5
   3  -8  -6 488.790 215.447   5
   3  -8  -5 25051.6 939.166   5
   3  -8  -4 35981.5 2047.36   3
   3  -8  -4 35778.2 2216.10   1
   3  -8  -3 5644.18 822.906   3
   3  -8  -3 5207.30 866.127   1
   3  -8  -2 118965. 4335.98   1
   3  -8  -2 126023. 3941.17   3
   3  -8  -1 61725.4 2539.44   3
   3  -8  -1 58277.0 2854.59   1
   3  -8   0 13233.2 1335.90   1
  -3  -8   0 12829.1 1197.01   1
   3  -7 -11 795.043 155.633   5
   3  -7 -10 10727.5 529.356   5
   3  -7  -9 1583.06 262.309   5
   3  -7  -8 1996.16 297.521   5
   3  -7  -7 48334.3 1405.66   5
   3  -7  -6 50689.5 1443.97   5
   3  -7  -5 32235.1 1071.33   5
   3  -7  -5 29653.0 1891.65   1
   3  -7  -5 32494.8 1971.68   3
   3  -7  -4 2570.98 546.590   3
   3  -7  -4 1497.06 461.832   1
   3  -7  -3 790.293 351.181   3
   3  -7  -3 99.5883 266.928   1
   3  -7  -2 220.757 330.733   1
   3  -7  -2 339.117 310.637   3
   3  -7  -1 16162.7 1177.14   3
  -3  -7   1 15568.9 1165.09   1
   3  -7  -1 14126.5 1285.56   1
   3  -7   0 9540.97 909.119   3
   3  -7   0 9299.02 1047.53   1
   3  -7   1 53685.9 2217.38   3
   3  -7   2 3980.01 613.503   3
   3  -7   3 27766.0 1613.62   3
   3  -7   4 1090.18 400.093   3
   3  -6 -12 2059.30 186.529   5
   3  -6 -11 1614.03 221.103   5
   3  -6 -10 870.260 213.139   5
   3  -6  -9 5391.99 432.662   5
   3  -6  -8 21602.6 884.567   5
   3  -6  -7 235077. 6331.88   3
   3  -6  -7 229087. 4359.15   5
   3  -6  -6 23579.3 1667.10   3
   3  -6  -6 23477.2 884.263   5
   3  -6  -5 28953.2 1790.51   3
   3  -6  -5 29015.6 967.873   5
   3  -6  -5 26415.8 1660.38   1
   3  -6  -4 10747.0 1040.37   3
   3  -6  -4 8920.16 942.185   1
   3  -6  -3 12658.8 1059.10   3
   3  -6  -3 13454.5 1130.72   1
   3  -6  -2 38048.9 1916.64   1
   3  -6  -2 36076.7 1749.90   3
   3  -6  -1 20120.0 1254.69   3
   3  -6  -1 19852.0 1372.88   1
  -3  -6   1 21864.0 1244.63   1
   3  -6   0 3503.57 544.170   3
   3  -6   0 3503.90 622.834   1
   3  -6   1 66792.0 2415.07   3
   3  -6   2 43130.4 1948.75   3
   3  -6   3 93526.8 3110.07   3
   3  -6   4 24247.5 1516.37   3
   3  -6   5 11559.3 1070.69   3
   3  -6   6 4406.99 717.086   3
   3  -5 -12 3046.01 259.309   5
   3  -5 -11 7889.54 464.845   5
   3  -5 -10 6321.07 463.701   5
   3  -5  -9 4231.41 397.685   5
   3  -5  -8 13546.2 683.084   5
   3  -5  -7 33684.8 2016.79   3
   3  -5  -7 34611.3 1125.96   5
   3  -5  -6 2403.05 283.282   5
   3  -5  -6 2169.56 493.858   3
   3  -5  -5 16866.7 1288.79   3
   3  -5  -5 15353.0 646.316   5
   3  -5  -4 6586.13 774.207   3
   3  -5  -3 34320.6 1644.32   3
   3  -5  -3 29687.3 1557.83   1
  -3  -5   2 17073.3 935.855   1
   3  -5  -2 18718.3 1151.48   3
   3  -5  -2 18141.8 1185.09   1
   3  -5  -1 2117.54 426.788   3
   3  -5  -1 2125.69 484.861   1
   3  -5   0 24396.7 1290.55   3
   3  -5   0 22673.6 1360.70   1
   3  -5   1 10446.9 857.815   3
   3  -5   2 51077.2 2025.60   3
   3  -5   3 5995.70 689.677   3
   3  -5   4 59880.4 2386.37   3
   3  -5   5 6670.12 805.949   3
   3  -5   6 24698.7 1625.88   3
   3  -5   7 3773.81 747.345   2
   3  -5   7 3749.05 682.665   3
   3  -4 -13 9012.08 369.778   5
   3  -4 -12 9755.89 470.154   5
   3  -4 -11 12119.4 595.375   5
   3  -4 -10 16454.1 747.991   5
   3  -4  -9 12413.1 658.885   5
   3  -4  -8 19615.2 817.742   5
   3  -4  -8 19223.8 1535.03   3
   3  -4  -7 57001.3 2598.00   3
   3  -4  -7 56511.8 1487.35   5
   3  -4  -6 57580.4 2486.84   3
   3  -4  -6 57340.2 1447.78   5
   3  -4  -5 17312.3 1236.26   3
   3  -4  -4 59724.8 2246.15   3
   3  -4  -3 13451.5 907.462   1
   3  -4  -3 15681.4 1026.62   3
   3  -4  -2 115393. 3049.36   3
   3  -4  -2 106859. 2957.36   1
  -3  -4   2 112680. 2563.68   1
   3  -4  -1 48555.5 1823.95   1
   3  -4  -1 48852.5 1771.62   3
   3  -4   0 34050.9 1445.22   3
   3  -4   0 30055.6 1426.01   1
   3  -4   1 10372.9 806.114   3
   3  -4   2 34846.0 1545.39   3
   3  -4   3 3082.89 510.777   3
  -3  -4  -3 3711.35 426.093   3
  -3  -4  -4 13968.7 901.627   3
   3  -4   4 16972.5 1140.40   3
   3  -4   5 33769.6 1753.59   3
  -3  -4  -5 31472.5 1548.85   3
   3  -4   6 14004.8 1199.53   3
   3  -4   6 15234.8 1355.58   2
  -3  -4  -6 13448.6 1101.76   3
   3  -4   7 15828.3 1342.91   3
   3  -4   7 18604.9 1577.47   2
  -3  -4  -7 15071.9 1251.58   3
   3  -4   7 17192.2 662.881   8
   3  -4   8 81589.3 1831.85   8
   3  -4   8 85366.0 3376.22   3
   3  -4   9 17197.7 674.741   8
   3  -4  10 8648.94 437.519   8
   3  -3 -13 5091.37 296.670   5
   3  -3 -12 12506.6 560.365   5
   3  -3 -11 21670.6 837.350   5
   3  -3 -10 16069.9 741.512   5
   3  -3  -9 7965.14 1015.19   3
   3  -3  -9 8845.01 541.594   5
   3  -3  -8 12865.8 639.629   5
   3  -3  -8 13500.3 1268.90   3
   3  -3  -7 21306.7 1486.17   3
   3  -3  -7 20811.3 781.953   5
   3  -3  -6 4770.32 688.430   3
   3  -3  -5 25516.8 1426.30   3
   3  -3  -4 38808.5 1672.29   3
   3  -3  -3 540.960 305.477   3
   3  -3  -2 32596.4 1355.12   3
   3  -3  -2 29294.1 1197.62   1
  -3  -3   2 32656.3 942.793   1
   3  -3  -1 128674. 3075.10   1
   3  -3  -1 133204. 3167.03   3
   3  -3   0 5017.47 528.039   1
   3  -3   0 5229.34 549.116   3
   3  -3   1 259093. 5290.82   3
  -3  -3  -2 59559.9 1582.57   3
   3  -3   2 57700.6 1956.44   3
   3  -3   3 32265.7 1465.74   3
  -3  -3  -3 35296.9 1304.54   3
  -3  -3  -4 6500.82 621.928   3
  -3  -3  -5 35561.3 1651.03   3
  -3  -3  -6 15766.6 1182.25   3
   3  -3   6 17043.2 1398.78   2
   3  -3   7 36668.5 1064.93   8
   3  -3   7 35849.0 2162.99   2
  -3  -3  -7 35613.5 1950.82   3
   3  -3   8 23301.8 1793.91   2
   3  -3   8 20389.1 777.931   8
  -3  -3  -8 19283.5 745.718   5
  -3  -3  -8 20438.4 1542.00   3
   3  -3   9 3580.46 340.258   8
  -3  -3  -9 3955.51 339.030   5
  -3  -3 -10 32833.6 1004.34   5
   3  -3  10 33764.0 1023.70   8
   3  -3  11 27809.2 835.202   8
  -3  -3 -11 25914.0 811.070   5
   3  -2 -13 11544.5 463.995   5
   3  -2 -12 37201.7 1074.24   5
   3  -2 -11 17562.5 748.680   5
  -3  -2  10 13412.9 603.029   6
   3  -2 -10 12482.6 654.856   5
   3  -2  -9 6889.31 919.458   3
  -3  -2   9 5874.36 401.358   6
   3  -2  -9 7151.84 483.671   5
  -3  -2   8 23917.1 813.493   6
   3  -2  -8 25667.9 904.822   5
   3  -2  -7 15939.4 652.034   5
   3  -2  -7 16483.9 1252.31   3
   3  -2  -6 14981.2 1107.51   3
   3  -2  -5 101012. 2991.87   3
   3  -2  -4 4603.89 561.636   3
   3  -2  -3 80773.3 2228.32   3
   3  -2  -3 73003.0 1847.64   1
   3  -2  -2 37402.5 1178.33   1
   3  -2  -2 36770.8 1342.23   3
   3  -2  -1 64374.2 1841.25   3
   3  -2  -1 64072.9 1704.69   1
   3  -2   0 217440. 4404.70   3
   3  -2   1 313732. 5969.54   3
   3  -2   2 95737.2 2558.42   3
  -3  -2  -2 99258.9 2281.09   3
  -3  -2  -3 56142.5 1733.38   3
  -3  -2  -4 533.246 247.623   3
  -3  -2  -5 26540.9 1396.27   3
   3  -2   5 25191.2 1540.80   2
   3  -2   6 14244.5 1256.19   2
  -3  -2  -6 14434.7 1125.71   3
   3  -2   7 4160.46 337.446   8
   3  -2   7 3776.50 740.477   2
  -3  -2  -7 4574.38 336.325   5
  -3  -2  -7 4249.36 672.175   3
   3  -2   8 58084.0 2902.35   2
   3  -2   8 60040.1 1520.34   8
  -3  -2  -8 57106.4 1472.71   5
  -3  -2  -8 53785.3 2611.64   3
   3  -2   9 46722.1 1340.62   8
  -3  -2  -9 47335.8 1315.72   5
   3  -2  10 1124.19 221.627   8
  -3  -2 -10 874.068 195.310   5
   3  -2  11 4836.02 365.707   8
  -3  -2 -11 5337.13 367.058   5
   3  -2  12 1597.61 197.576   8
   3  -1 -13 2630.40 228.021   5
   3  -1 -12 17716.8 690.269   5
  -3  -1  11 22030.5 812.557   6
   3  -1 -11 22598.2 856.470   5
  -3  -1  10 9967.12 538.214   6
   3  -1 -10 10919.1 594.805   5
   3  -1  -9 733.084 223.185   5
  -3  -1   9 660.700 189.087   6
   3  -1  -8 10951.9 519.959   4
   3  -1  -8 11288.8 1096.80   3
   3  -1  -8 11029.1 558.871   5
  -3  -1   8 11352.1 547.376   6
   3  -1  -7 21584.3 1390.63   3
   3  -1  -6 60373.3 2243.28   3
   3  -1  -5 1185.73 379.766   3
   3  -1  -4 1079.90 328.550   3
   3  -1  -3 72444.9 1973.44   3
   3  -1  -3 66227.3 1417.29   1
   3  -1  -2 40895.2 1318.97   3
   3  -1  -1 67995.1 1810.29   3
   3  -1   0 312006. 5716.47   3
   3  -1   1 151998. 3270.42   3
   3  -1   3 76740.9 2380.84   2
  -3  -1  -3 79546.7 2168.18   3
   3  -1   4 1727.73 428.773   2
  -3  -1  -4 742.088 302.288   3
   3  -1   5 2826.58 568.130   2
  -3  -1  -5 3523.06 533.417   3
   3  -1   6 22140.7 1505.53   2
  -3  -1  -6 20166.8 1328.07   3
  -3  -1  -7 658.566 346.633   3
   3  -1   7 1020.04 443.327   2
  -3  -1  -7 1181.15 208.169   5
  -3  -1  -8 24764.9 880.916   5
  -3  -1  -8 22456.0 1645.13   3
   3  -1   9 121.321 179.313   8
  -3  -1  -9 241.711 168.971   5
   3  -1  10 20567.6 835.520   8
  -3  -1 -10 20857.2 812.302   5
   3  -1  11 8825.91 506.854   8
  -3  -1 -11 9022.70 493.992   5
   3  -1  12 2639.79 254.534   8
   3  -1  13 3048.86 203.947   8
   3   0 -13 4341.66 281.787   5
   3   0 -12 14353.6 609.807   5
  -3   0  11 8753.15 513.003   6
   3   0 -11 8811.15 517.769   5
   3   0 -10 2149.46 292.726   5
  -3   0  10 2322.25 293.830   6
   3   0  -9 3668.19 666.827   3
  -3   0   9 3709.39 353.638   6
   3   0  -8 277.891 302.225   3
   3   0  -8 195.648 164.126   5
   3   0  -8-75.5898 148.382   4
   3   0  -7 952.628 307.724   3
   3   0  -6 1454.19 374.628   3
   3   0  -5 277.605 241.126   3
   3   0  -4 259.882 227.251   3
   3   0  -3 6375.68 496.082   3
   3   0  -2 18857.6 779.591   3
   3   0  -1 11036.4 573.729   3
   3   0  -1 12044.5 421.967   2
   3   0   0 249173. 4603.05   3
   3   0   0 251776. 4495.16   2
   3   0   1 42992.0 1336.12   2
   3   0   2 79278.8 2185.66   2
   3   0   3 73061.0 2281.52   2
   3   0   4 5989.36 694.030   2
  -3   0  -4 5310.34 582.991   3
   3   0   5 58281.0 2344.45   2
  -3   0  -5 58602.5 2150.56   3
   3   0   6 47295.7 2241.94   2
  -3   0  -6 50261.2 2131.18   3
  -3   0  -7 3730.70 664.965   3
  -3   0  -7 5230.10 375.183   5
  -3   0  -8 14468.6 658.825   5
  -3   0  -8 14700.0 1321.23   3
  -3   0  -9 46739.0 1340.51   5
   3   0  10 6745.74 478.258   8
  -3   0 -10 6311.28 450.754   5
   3   0  11 1460.85 261.663   8
  -3   0 -11 1802.18 257.640   5
   3   0  12 9025.31 461.024   8
   3   0  13 811.017 133.611   8
   3   1 -13 2707.69 215.605   5
  -3   1  12 18455.2 705.597   6
   3   1 -12 17676.7 664.609   5
  -3   1  11 22924.9 857.541   6
   3   1 -11 22510.0 829.020   5
  -3   1  10 9805.66 558.971   6
   3   1 -10 9567.71 542.961   5
   3   1  -9 1390.43 236.444   5
  -3   1   9 1083.50 247.022   6
   3   1  -8 11662.6 566.810   4
   3   1  -8 10383.2 526.621   5
   3   1  -8 9272.15 907.574   3
   3   1  -7 22696.3 1309.39   3
   3   1  -6 58818.5 2040.98   3
   3   1  -5 1439.97 304.425   3
   3   1  -4 2035.42 321.685   3
   3   1  -3 72103.0 1797.95   3
   3   1  -2 40401.6 1110.58   3
   3   1  -1 63691.2 1461.80   3
   3   1   0 296759. 5184.14   3
   3   1   2 26366.5 1148.15   2
   3   1   3 80084.1 2405.02   2
  -3   1  -7 1117.37 206.028   5
  -3   1  -8 25630.1 910.807   5
  -3   1  -9 72.8764 177.090   5
   3   1  10 20246.1 844.057   8
  -3   1 -10 20892.4 836.671   5
   3   1  11 7947.67 500.552   8
   3   1  12 2358.05 260.070   8
   3   1  13 3249.20 224.332   8
  -3   2  12 35077.6 1018.86   6
   3   2 -12 32330.2 922.811   5
  -3   2  11 16582.6 715.114   6
   3   2 -11 14987.1 641.580   5
  -3   2  10 13590.3 660.141   6
   3   2 -10 12516.3 606.720   5
  -3   2   9 7579.42 491.249   6
   3   2  -9 7202.38 458.167   5
   3   2  -8 23368.2 856.895   4
   3   2  -8 23253.7 805.868   5
   3   2  -7 15724.2 652.184   4
   3   2  -6 15325.9 915.937   3
   3   2  -5 90290.1 2329.80   3
   3   2  -4 3526.02 349.383   3
   3   2  -3 75314.9 1680.17   3
   3   2  -2 39771.4 943.351   3
   3   2  -1 61163.9 1221.27   3
   3   2   0 199522. 3505.65   3
  -3   2  -7 4260.07 350.903   5
  -3   2  -8 54213.4 1411.10   9
  -3   2  -8 57389.5 1510.41   5
   3   2  10 1113.28 264.891   8
  -3   2 -10 866.553 201.718  11
   3   2  11 4409.18 368.421   8
   3   2  12 1961.74 229.812   8
   3   2  13 1950.50 169.267   8
  -3   3  12 12011.8 544.706   6
  -3   3  11 20980.7 799.906   6
   3   3 -11 19258.6 707.277   5
  -3   3  10 13324.7 652.509   6
   3   3 -10 12517.1 582.619   5
  -3   3   9 7952.07 504.268   6
   3   3  -8 13093.5 637.475   4
   3   3  -7 19476.2 746.972   4
  -3   3  -7 31624.0 967.553   9
  -3   3  -9 3547.55 356.670  11
   3   3  10 31057.5 1025.82   8
  -3   3 -10 30238.8 978.563  11
   3   3  11 24789.7 841.594   8
  -3   3 -11 23570.0 755.795  11
   3   3  12 3019.69 253.510   8
  -3   4  11 12123.7 581.159   6
  -3   4  10 14305.7 671.287   6
  -3   4   9 10790.5 581.237   6
   3   4  -8 19008.7 775.332   4
   3   4  -7 49530.7 1346.34   4
   3   4  -6 53859.6 1373.34   4
  -3   4  -6 13554.8 579.499   9
  -3   4  -8 75909.4 1872.87  11
  -3   4  -9 15678.4 723.540  11
   3   4   9 17031.1 715.259   8
  -3   4 -10 8806.77 497.969  11
   3   4  10 9223.61 500.865   8
   3   4  11 1653.33 214.690   8
  -3   4 -11 1590.51 210.707  11
   3   4  12 617.669 127.365   8
  -3   5  11 7412.80 421.640   6
  -3   5  10 6453.48 432.778   6
  -3   5   9 3920.27 349.906   6
   3   5  -8 13003.2 638.246   4
  -3   5   8 11459.7 585.738   6
   3   5  -7 30439.4 995.273   4
   3   5  -7 29319.7 966.926  11
   3   5  -6 2510.40 278.801   4
   3   5  -6 2425.85 282.199  11
  -3   5  -5 7234.34 424.338   9
  -3   5  -6 24078.2 890.367  11
  -3   5  -7 2891.52 342.568  11
   3   5   8 14201.1 623.027   8
  -3   5  -8 14582.5 710.457  11
   3   5   9 1798.78 237.305   8
  -3   5  -9 2068.04 286.119  11
   3   5  10 28006.3 861.257   8
  -3   5 -10 28974.5 921.260  11
   3   5  11 7195.72 356.178   8
  -3   5 -11 7554.80 375.900  11
  -3   6  10 470.259 155.677   6
  -3   6   9 4633.03 356.349   6
   3   6  -8 17003.5 730.606  11
  -3   6   8 17446.8 706.581   6
   3   6  -7 188453. 3584.41   4
   3   6  -7 184304. 3631.05  11
   3   6  -6 20335.5 772.456  10
   3   6  -6 19886.0 765.656   4
   3   6  -6 20434.9 817.574  11
   3   6  -5 20809.1 792.850  10
   3   6  -5 20964.2 762.816   4
   3   6  -5 21526.9 828.353  11
  -3   6   4 8485.40 469.017   7
   3   6  -4 8254.60 487.851  11
   3   6  -4 8426.60 486.070  10
   3   6  -3 11498.0 563.075  11
  -3   6  -3 83986.3 1857.29  11
  -3   6  -4 21886.3 804.461  11
  -3   6  -5 12046.8 609.684  11
  -3   6  -6 3514.48 361.388  11
  -3   6  -7 159.202 219.619  11
  -3   6  -8 7433.81 499.971  11
  -3   6  -9 2926.29 315.843  11
  -3   6 -10 2769.66 271.484  11
  -3   6 -11 3009.53 225.458  11
   3   7  -9 1250.20 201.572  11
  -3   7   9 998.650 172.292   6
   3   7  -8 1999.51 282.486  11
   3   7  -7 37362.8 1198.36  11
   3   7  -6 40036.9 1204.33  10
   3   7  -6 39937.1 1136.59   4
   3   7  -6 41000.9 1269.29  11
   3   7  -5 25423.8 931.881  10
   3   7  -5 25175.0 957.879  11
   3   7  -4 2907.55 328.773  10
  -3   7   4 2554.46 299.409   7
   3   7  -4 2973.56 335.324  11
  -3   7   3 541.557 201.042   7
   3   7  -3 265.793 168.349  10
   3   7  -3 375.774 187.786  11
   3   7  -2 454.576 183.910  10
   3   7  -2 526.873 213.116  11
  -3   7   2 623.475 195.433   7
   3   7  -1 13394.6 637.746  10
  -3   7   1 13151.9 609.603   7
   3   7   0 9660.04 534.143  10
  -3   7   0 9416.55 504.883   7
   3   7   1 48938.2 1334.32  10
  -3   7  -1 48090.1 1295.55   7
  -3   7  -2 4763.42 368.826   7
  -3   7  -2 4293.23 321.609  11
   3   7   2 4890.94 379.312  10
  -3   7  -3 24982.4 863.062   7
  -3   7  -3 24785.6 859.927  11
  -3   7  -4 626.209 195.694   7
  -3   7  -4 274.449 194.280  11
  -3   7  -5 4920.63 409.726  11
  -3   7  -6 4014.29 390.917  11
  -3   7  -7 15858.5 736.993  11
  -3   7  -8 28275.9 974.252  11
  -3   7  -9 5665.17 399.147  11
  -3   7 -10 20607.3 675.864  11
  -3   7 -11 3685.43 215.738  11
   3   8  -8 17444.5 720.483  11
   3   8  -7 31519.8 1075.14  11
   3   8  -7 28856.0 943.377  10
   3   8  -6 533.641 208.539  10
   3   8  -6 1022.05 275.818  11
   3   8  -5 20967.0 867.957  10
   3   8  -5 21759.7 921.011  11
   3   8  -4 31882.0 1112.04  10
   3   8  -4 32101.7 1126.47  11
   3   8  -3 6243.13 476.636  10
  -3   8   3 4778.63 410.836   7
   3   8  -3 5252.87 448.795  11
   3   8  -2 112281. 2505.69  10
  -3   8   2 112114. 2458.28   7
   3   8  -1 57543.5 1563.66  10
  -3   8   1 55447.2 1501.43   7
   3   8   0 10371.7 596.364  10
  -3   8   0 10951.7 577.773   7
  -3   8  -1 18117.4 772.214   7
   3   8   1 19934.5 818.477  10
   3   8   2 7521.46 488.823  10
  -3   8  -2 7144.01 462.359   7
  -3   8  -2 7969.18 453.586  11
  -3   8  -3 2289.18 279.837   7
  -3   8  -3 1858.82 258.184  11
  -3   8  -4 10608.6 546.878   7
  -3   8  -4 11248.8 583.882  11
  -3   8  -5 7561.64 494.409  11
  -3   8  -6 700.215 213.916  11
  -3   8  -7 13201.9 642.549  11
  -3   8  -8 5570.79 398.849  11
  -3   8  -9 1382.92 205.940  11
  -3   8 -10 911.630 145.141  11
   3   9  -6 1054.90 235.770  10
   3   9  -5 4148.13 399.413  10
   3   9  -4 8152.28 558.053  10
   3   9  -3 7001.66 536.412  10
  -3   9   3 6868.20 501.380   7
   3   9  -2 20985.6 898.141  10
  -3   9   2 20727.7 853.743   7
   3   9  -1 7097.79 530.735  10
  -3   9   1 7465.86 510.412   7
   3   9   0 5288.42 454.582  10
  -3   9   0 4641.87 407.657   7
  -3   9  -1 9658.40 554.631   7
   3   9   1 9531.55 569.636  10
  -3   9  -2 18448.3 763.853   7
  -3   9  -2 18336.5 702.788  11
   3   9   2 18020.7 768.589  10
  -3   9  -3 1314.61 226.916   7
  -3   9  -3 1170.11 229.765  11
  -3   9  -4 19430.6 766.524  11
  -3   9  -5 15006.8 679.775  11
  -3   9  -6 99.0715 169.064  11
  -3   9  -7 7130.39 406.795  10
  -3   9  -7 8062.63 460.028  11
  -3   9  -8 6891.71 389.447  11
  -3   9  -9 434.647 129.817  11
   3  10  -6 204.668 146.838  10
   3  10  -5 14072.8 658.610  10
   3  10  -4 11680.4 640.905  10
   3  10  -3 768.067 270.504  10
  -3  10   2 15031.9 644.994  10
   3  10  -2 15191.4 759.690  10
  -3  10   1 9177.40 546.978   7
   3  10  -1 10103.0 615.416  10
  -3  10   0 9177.50 545.682   7
   3  10   0 10842.3 622.289  10
  -3  10  -1 4742.93 393.139   7
   3  10   1 6265.33 456.677  10
  -3  10  -2 5413.17 394.143   7
  -3  10  -3 2666.03 266.241   7
  -3  10  -3 2716.68 287.938  11
  -3  10  -4 3770.28 326.392  11
  -3  10  -5 8396.21 486.608  10
  -3  10  -5 7797.17 445.072  11
  -3  10  -6 13055.9 559.689  10
  -3  10  -6 12822.2 549.981  11
  -3  10  -7 5650.63 308.400  10
  -3  10  -7 5923.98 344.912  11
  -3  10  -8 1323.69 160.632  11
   3  11  -4 1272.19 242.948  10
   3  11  -3 8628.94 525.788  10
   3  11  -2 1090.98 250.920  10
   3  11  -1 1342.50 278.539  10
  -3  11   1 1437.37 215.033  10
  -3  11   0 14954.1 637.317  10
   3  11   0 14943.8 678.287  10
  -3  11  -1 5726.47 413.891  10
  -3  11  -2 64.8328 171.008  10
  -3  11  -3 2955.12 321.038  10
  -3  11  -4 7648.52 437.935  10
  -3  11  -4 7021.47 365.651  11
  -3  11  -5 7474.65 402.655  10
  -3  11  -5 7240.85 356.227  11
  -3  11  -6 4261.71 256.431  11
  -3  11  -6 4165.08 281.492  10
  -3  12   1 903.463 142.093  10
  -3  12   0 1375.47 181.780  10
  -3  12  -1 1095.00 180.227  10
  -3  12  -2 3347.36 272.274  10
  -3  12  -3 6713.31 364.262  10
  -3  12  -4 3011.58 235.530  10
  -3  12  -5 17070.2 501.345  10
   4 -12  -3 59.2477 94.9872   5
   4 -12  -2 11959.8 444.311   5
   4 -12  -1 3036.61 229.064   5
   4 -12   0 2095.76 201.285   5
   4 -11  -6 3668.97 240.756   5
   4 -11  -5 4868.59 304.754   5
   4 -11  -4 6633.18 380.805   5
   4 -11  -3 2984.28 279.268   5
   4 -11  -2 305.227 164.615   5
   4 -10  -8 606.343 124.575   5
   4 -10  -7 5423.13 327.488   5
   4 -10  -6 3312.60 294.507   5
   4 -10  -5 7343.84 444.971   5
   4 -10  -4 22989.4 837.355   5
   4 -10  -3 1394.06 264.875   5
   4  -9  -9 30721.6 803.678   5
   4  -9  -8 20109.9 689.941   5
   4  -9  -7 8130.18 466.879   5
   4  -9  -6 2859.03 316.724   5
   4  -9  -5 397.845 219.863   5
   4  -9  -4 11782.2 627.001   5
   4  -8 -10 13914.0 500.322   5
   4  -8  -9 9395.18 470.306   5
   4  -8  -8 5266.61 394.072   5
   4  -8  -7 6566.50 474.327   5
   4  -8  -6 3122.16 367.823   5
   4  -8  -5 1075.06 264.583   5
   4  -8  -3 1511.43 493.218   1
   4  -8  -2 16704.2 1501.49   1
   4  -8  -2 19299.4 1474.46   3
   4  -8  -1 23289.9 1588.56   3
   4  -8   0 8401.90 944.111   3
   4  -8   1 6659.93 950.265   3
   4  -7 -11 1491.70 170.304   5
   4  -7 -10 35504.8 982.994   5
   4  -7  -9 25050.5 870.071   5
   4  -7  -8 418.379 227.202   5
   4  -7  -7 30088.4 1050.81   5
   4  -7  -6 26562.5 984.011   5
   4  -7  -5 18522.5 798.154   5
   4  -7  -5 17592.6 1485.84   3
   4  -7  -4 35256.7 2065.34   3
   4  -7  -3 9236.75 1025.03   3
   4  -7  -3 8169.50 980.435   1
   4  -7  -2 7727.80 907.706   3
   4  -7  -2 7865.72 975.629   1
   4  -7  -1 15828.5 1263.14   3
   4  -7   0 9498.63 972.489   3
   4  -7   1 897.078 353.068   3
   4  -7   2 4804.72 708.991   3
   4  -7   3 23361.0 1584.01   3
   4  -7   4 7289.41 909.286   3
   4  -6 -12 8757.91 340.631   5
   4  -6 -11 912.768 173.339   5
   4  -6 -10 2183.22 267.902   5
   4  -6  -9 19099.3 791.417   5
   4  -6  -8 4901.77 426.813   5
   4  -6  -7 19899.6 838.041   5
   4  -6  -6 216.358 322.977   3
   4  -6  -6 938.330 251.948   5
   4  -6  -5 7943.22 988.365   3
   4  -6  -5 7499.69 492.582   5
   4  -6  -4 35700.4 2013.32   3
   4  -6  -3 285.318 218.992   1
   4  -6  -3 281.293 335.141   3
   4  -6  -2 7931.47 875.761   3
   4  -6  -2 7461.33 869.030   1
   4  -6  -1 18323.0 1300.34   3
   4  -6  -1 15292.4 1245.18   1
   4  -6   0 25490.0 1517.79   3
   4  -6   1 14243.1 1138.28   3
   4  -6   2 24301.8 1561.29   3
   4  -6   3 25121.9 1621.51   3
   4  -6   4 5421.94 785.867   3
   4  -6   5 80243.2 3216.34   3
   4  -5 -12 5213.52 296.640   5
   4  -5 -11 2909.61 285.269   5
   4  -5 -10 2727.65 310.801   5
   4  -5  -9 6275.58 469.147   5
   4  -5  -8 9869.31 583.487   5
   4  -5  -7 124157. 4267.51   3
   4  -5  -7 124096. 2671.66   5
   4  -5  -6 28228.1 1841.42   3
   4  -5  -6 26126.8 938.407   5
   4  -5  -5 38914.0 2057.24   3
   4  -5  -5 35877.0 1105.40   5
   4  -5  -4 44468.2 2139.29   3
   4  -5  -3 3817.67 601.999   3
   4  -5  -3 3842.24 578.233   1
   4  -5  -2 14157.3 1086.14   3
   4  -5  -2 13661.6 1059.93   1
   4  -5  -1 32654.2 1678.90   1
   4  -5  -1 32072.6 1637.32   3
   4  -5   0 30243.0 1580.65   3
   4  -5   1 58017.8 2313.11   3
   4  -5   2 5545.23 708.774   3
   4  -5   3 32078.0 1763.79   3
   4  -5   4 3886.36 665.510   3
   4  -5   5 14111.4 1250.96   3
   4  -5   6 13599.1 1417.60   2
   4  -5   6 10596.8 1121.53   3
   4  -4 -12 2858.00 246.093   5
   4  -4 -11 5625.58 398.903   5
   4  -4 -10 7803.96 498.326   5
   4  -4  -9 4175.69 391.533   5
   4  -4  -8 13491.8 668.494   5
   4  -4  -8 14213.4 1338.66   3
   4  -4  -7 9512.93 1056.66   3
   4  -4  -7 8263.06 510.487   5
   4  -4  -6 3340.84 626.899   3
   4  -4  -6 3336.64 321.381   5
   4  -4  -5 11375.1 1071.30   3
   4  -4  -5 12560.9 565.888   5
   4  -4  -4 53591.5 2240.44   3
   4  -4  -3 24897.5 1380.71   3
   4  -4  -3 24828.2 1256.69   1
   4  -4  -2 117588. 3289.24   3
   4  -4  -2 109599. 3077.66   1
   4  -4  -1 6044.09 669.220   3
   4  -4   0 117882. 3321.02   3
   4  -4   1 89891.9 2838.75   3
   4  -4   2 8237.82 821.101   3
   4  -4   3 67164.1 2540.05   3
   4  -4   4 948.419 384.247   3
   4  -4   5 65336.7 1531.36   8
   4  -4   5 71549.3 2819.19   3
   4  -4   6 52354.5 1344.88   8
   4  -4   6 54340.0 2794.51   2
   4  -4   6 55849.7 2586.60   3
   4  -4   7 1897.55 250.920   8
   4  -4   7 2771.81 677.811   2
   4  -4   7 2626.54 638.427   3
   4  -4   8 40500.2 1156.77   8
   4  -3 -13 712.603 118.614   5
   4  -3 -12 3287.52 278.696   5
   4  -3 -11 283.975 186.407   5
   4  -3 -10 11619.1 602.002   5
   4  -3  -9 39191.5 1209.43   5
   4  -3  -8 1893.75 279.748   5
   4  -3  -8 1410.39 499.297   3
   4  -3  -7 30926.6 1855.64   3
   4  -3  -7 28897.3 965.774   5
   4  -3  -6 1272.97 199.300   5
   4  -3  -6 1585.80 455.919   3
   4  -3  -5 2293.49 511.121   3
   4  -3  -4 22480.8 1319.74   3
   4  -3  -3 100352. 2882.33   3
   4  -3  -3 92176.1 2464.16   1
   4  -3  -2 9021.91 661.801   1
   4  -3  -2 8599.37 745.803   3
   4  -3  -1 39018.4 1612.65   3
   4  -3   0 71517.6 2327.70   3
   4  -3   1 105040. 2986.62   3
   4  -3   2 40965.6 1741.61   3
   4  -3   3 24270.0 1373.36   3
   4  -3   4 37411.9 1830.09   3
  -4  -3  -5 10334.9 894.503   3
   4  -3   5 12725.6 1214.84   2
   4  -3   5 10831.8 1021.91   3
   4  -3   6 25292.6 849.754   8
  -4  -3  -6 25141.6 1536.22   3
   4  -3   6 25671.6 1829.36   2
   4  -3   7 24731.9 873.184   8
   4  -3   7 25492.6 1898.82   2
   4  -3   8 4576.99 377.399   8
   4  -3   9 11497.9 588.063   8
   4  -3  10 5743.59 384.607   8
   4  -2 -13 8430.96 351.467   5
   4  -2 -12 774.806 173.658   5
  -4  -2  11 6079.26 367.383   6
   4  -2 -11 6362.30 422.051   5
   4  -2 -10 553.940 197.527   5
  -4  -2  10 469.636 161.736   6
  -4  -2   9 17300.6 689.507   6
   4  -2  -9 17435.9 747.645   5
  -4  -2   8 10292.5 512.035   6
   4  -2  -8 11002.4 572.571   5
   4  -2  -8 11109.8 1107.28   3
   4  -2  -7 14418.0 1201.92   3
   4  -2  -7 13678.8 615.754   5
   4  -2  -6 21309.2 1378.30   3
   4  -2  -5 66315.6 2412.38   3
   4  -2  -4 26493.1 1365.05   3
   4  -2  -3 12937.2 884.709   3
   4  -2  -2 68745.6 2132.24   3
   4  -2  -1 71509.6 2160.20   3
   4  -2   0 5312.37 571.396   3
   4  -2   1 87944.2 2533.58   3
   4  -2   2 46510.9 1782.08   3
   4  -2   3 1950.96 445.963   3
   4  -2   4 32441.3 1741.99   2
   4  -2   5 1440.05 470.550   2
   4  -2   6 10070.2 512.018   8
   4  -2   6 9842.14 1111.31   2
   4  -2   7 13027.9 624.204   8
   4  -2   7 14601.4 1404.20   2
   4  -2   8 28873.3 2045.80   2
   4  -2   8 24841.4 919.533   8
   4  -2   9 3329.38 359.404   8
   4  -2  10 1509.77 239.120   8
   4  -2  11 1037.76 191.963   8
   4  -1 -13 10691.6 400.637   5
   4  -1 -12 327.529 147.166   5
  -4  -1  11 4112.73 326.014   6
   4  -1 -11 4136.38 353.247   5
  -4  -1  10 3520.61 328.413   6
   4  -1 -10 3146.71 329.428   5
  -4  -1   9 12524.1 598.637   6
   4  -1  -9 12501.6 620.870   5
   4  -1  -9 12318.4 1182.08   3
   4  -1  -8 22804.2 801.038   4
   4  -1  -8 23947.2 848.022   5
   4  -1  -8 23740.7 1585.43   3
   4  -1  -7 1679.84 220.807   5
   4  -1  -7 1598.72 411.365   3
   4  -1  -7 1898.20 234.636   4
   4  -1  -6 2309.79 468.133   3
   4  -1  -5 3511.94 525.500   3
   4  -1  -4 27308.1 1310.10   3
   4  -1  -3 23890.3 1141.08   3
   4  -1  -2 13886.2 822.026   3
   4  -1  -1 73614.5 2088.47   3
   4  -1   0 4199.31 469.591   3
   4  -1   1 18448.7 982.868   3
   4  -1   2 6106.13 618.513   2
   4  -1   2 7201.12 662.038   3
   4  -1   3 12732.0 979.846   2
   4  -1   4 4527.28 671.152   2
   4  -1   5 3333.92 649.508   2
   4  -1   6 55055.7 1388.12   8
   4  -1   6 51345.9 2521.49   2
   4  -1   7 57144.7 1490.97   8
   4  -1   7 56440.7 2778.26   2
   4  -1   8 20406.3 827.721   8
  -4  -1  -8 19619.9 753.836   5
   4  -1   9 7715.63 511.273   8
  -4  -1  -9 6442.15 425.687   5
   4  -1  10 6138.55 448.270   8
  -4  -1 -11 5249.02 340.009   9
   4  -1  11 5768.91 387.804   8
   4  -1  12 3594.54 262.405   8
   4   0 -13 27985.1 703.250   5
  -4   0  12 12352.4 531.235   6
   4   0 -12 11181.8 492.502   5
  -4   0  11 7186.76 442.873   6
   4   0 -11 6811.77 423.361   5
  -4   0  10 35537.3 1104.54   6
   4   0 -10 33817.1 1071.75   5
   4   0  -9 6748.41 451.964   4
  -4   0   9 6657.68 446.319   6
   4   0  -9 6051.32 418.598   5
   4   0  -8 248.078 143.920   5
   4   0  -8 466.079 304.754   3
   4   0  -8 305.901 167.989   4
   4   0  -7 18476.0 699.858   4
   4   0  -7 18841.2 1265.38   3
   4   0  -6 20042.9 1204.11   3
   4   0  -5 37372.8 1573.02   3
   4   0  -4 198290. 4326.41   3
   4   0  -3 71835.3 2028.25   3
   4   0  -2 80209.3 2080.06   3
   4   0  -1 133307. 2528.06   2
   4   0  -1 130465. 2936.82   3
   4   0   0 210.805 177.045   2
   4   0   0 135.756 195.013   3
   4   0   1 511.447 235.513   2
   4   0   1 734.202 274.267   3
   4   0   2 22202.2 1144.08   2
   4   0   3 6369.31 695.920   2
   4   0   4 218.946 300.212   2
   4   0   5-41.3635 264.144   2
   4   0   6 2386.08 263.365   8
   4   0   7 66.3815 160.464   8
  -4   0  -7 236.708 157.028   5
   4   0   8 2098.52 297.941   8
  -4   0  -8 2223.42 277.268   5
   4   0   9 762.146 240.840   8
  -4   0  -9 589.577 205.750   5
   4   0  10 249.033 210.663   8
   4   0  11 617.562 193.979   8
   4   0  12 3361.04 264.853   8
  -4   1  12 173.230 144.492   6
   4   1 -12 60.5650 108.773   5
  -4   1  11 4248.48 362.135   6
   4   1 -11 3966.97 320.799   5
  -4   1  10 3681.28 361.920   6
   4   1 -10 3367.05 313.742   5
   4   1  -9 13417.1 642.697   4
   4   1  -9 13247.2 605.541   5
   4   1  -8 24671.5 887.184   4
   4   1  -7 1867.42 263.291   4
   4   1  -6 1826.42 370.950   3
   4   1  -5 2695.67 384.965   3
   4   1  -4 28159.1 1160.62   3
   4   1  -3 22589.3 942.140   3
   4   1  -2 13846.5 666.256   3
   4   1  -1 69930.7 1745.40   3
   4   1   0 5296.41 437.730   3
   4   1   1 15972.4 803.172   3
   4   1   6 53326.7 1364.39   8
   4   1   7 56257.2 1479.43   8
  -4   1  -7 56339.3 1443.73   5
   4   1   8 18171.4 780.839   8
   4   1   9 6828.69 488.417   8
  -4   1  -9 6996.28 460.911   9
   4   1  10 4751.51 417.066   8
  -4   1 -10 4949.83 361.427   9
   4   1  11 5309.75 388.283   8
   4   1  12 3743.23 273.073   8
  -4   2  12 830.833 180.181   6
  -4   2  11 6564.42 435.304   6
  -4   2  10 398.052 205.954   6
   4   2  -9 17399.5 765.971   4
   4   2  -8 9948.80 552.549   4
   4   2  -7 13646.5 625.394   4
   4   2  -1 66611.2 1503.10   3
   4   2   0 4987.51 369.553   3
   4   2   1 87776.4 2102.11   3
   4   2   6 9065.52 485.871   8
  -4   2  -7 12708.2 614.387   9
   4   2   7 11894.2 599.291   8
  -4   2  -8 22845.7 855.802   9
   4   2   8 22951.3 883.302   8
  -4   2  -9 3855.50 342.326   9
   4   2   9 3657.38 361.961   8
   4   2  10 1002.64 233.739   8
  -4   2 -10 1158.02 216.910  11
   4   2  11 833.420 189.135   8
  -4   2 -11 733.582 148.365  11
   4   2  12 2165.04 211.807   8
  -4   3  12 3218.71 274.014   6
  -4   3  11 372.820 193.096   6
  -4   3  10 11558.2 606.100   6
   4   3  -9 41838.9 1258.06   4
   4   3  -8 1356.97 275.444   4
   4   3  -7 29318.1 983.550   4
   4   3  -6 1361.60 227.604   4
  -4   3  -6 23727.1 848.199   9
   4   3   6 24552.2 839.392   8
  -4   3  -7 23577.0 849.205   9
   4   3   7 21237.6 825.868   8
  -4   3  -8 4248.65 357.451   9
   4   3   8 4076.05 373.667   8
  -4   3  -9 11676.9 555.194   9
   4   3   9 10296.5 573.632   8
  -4   3 -10 6624.30 431.036  11
   4   3  10 5556.15 410.989   8
  -4   3 -11 15340.2 575.337  11
   4   3  11 16127.2 613.317   8
   4   3  12 3361.68 229.961   8
  -4   4  12 2745.45 238.082   6
  -4   4  11 4999.94 356.246   6
  -4   4  10 7903.84 489.321   6
   4   4  -9 4215.45 385.875   4
  -4   4   9 3550.93 350.520   6
   4   4  -8 12558.2 648.858   4
   4   4  -7 7686.53 496.230   4
   4   4  -6 3529.98 331.927   4
   4   4  -5 12511.9 589.197   4
  -4   4  -5 66434.2 1596.60   9
  -4   4  -6 48043.7 1304.64   9
   4   4   6 46361.1 1242.91   8
  -4   4  -7 2144.93 287.489   9
   4   4   7 2159.70 264.447   8
  -4   4  -8 37258.2 1103.15   9
   4   4   8 35707.1 1104.88   8
  -4   4  -9 16446.3 723.447  11
   4   4   9 14198.4 643.079   8
   4   4  10 766.753 177.251   8
  -4   4 -10 620.070 186.173  11
   4   4  11 10707.3 451.133   8
  -4   4 -11 10760.6 451.143  11
  -4   5  11 1852.28 219.545   6
  -4   5  10 2481.48 279.326   6
  -4   5   9 5384.14 408.370   6
   4   5  -8 9254.68 555.886   4
   4   5  -7 107237. 2326.10   4
   4   5  -7 102064. 2256.72  11
   4   5  -6 25305.3 889.887   4
   4   5  -6 22410.2 847.384  11
   4   5  -5 33438.2 1029.99   4
  -4   5   5 33222.5 984.607   7
   4   5  -5 30682.5 1011.55  11
   4   5  -5 31411.5 999.688  10
   4   5  -4 39420.6 1138.79  11
   4   5  -4 36972.5 1094.38  10
  -4   5  -3 30677.9 953.035   9
  -4   5  -4 3851.78 327.787   9
  -4   5  -5 12816.1 613.209   9
  -4   5  -6 10854.2 567.096   9
  -4   5  -7 5763.95 404.877   9
  -4   5  -7 5691.43 454.946  11
   4   5   8 1977.12 244.148   8
  -4   5  -8 2042.42 304.929  11
   4   5   9 1080.80 190.160   8
  -4   5  -9 1930.20 286.218  11
   4   5  10 1946.11 202.651   8
  -4   5 -10 1808.82 241.727  11
  -4   5 -11 5523.35 301.273  11
  -4   6  11 819.526 142.821   6
  -4   6  10 1953.79 227.665   6
  -4   6   9 14944.6 628.375   6
   4   6  -8 4113.84 368.504   4
  -4   6   8 3648.21 323.752   6
   4   6  -7 15609.3 699.625   4
   4   6  -7 15218.2 698.422  11
   4   6  -6 285.530 179.428  10
   4   6  -6 451.472 188.662   4
   4   6  -6 499.943 208.026  11
  -4   6   5 7523.78 461.782   7
   4   6  -5 7209.43 450.553   4
   4   6  -5 6650.02 477.041  11
   4   6  -5 6295.22 446.818  10
   4   6  -4 28029.8 930.253   4
  -4   6   4 32004.9 998.949   7
   4   6  -4 30263.5 1030.07  11
   4   6  -4 29925.7 1008.43  10
   4   6  -3 587.499 194.346  10
  -4   6   3 297.836 157.145   7
  -4   6   2 6759.51 427.236   7
   4   6  -2 6008.68 430.371  10
  -4   6   1 16354.4 665.844   7
   4   6  -1 15139.9 667.367  10
  -4   6   0 22863.4 807.501   7
   4   6   0 24155.8 864.736  10
   4   6   1 13710.5 625.993  10
  -4   6  -2 24684.8 805.226  11
  -4   6  -3 21685.1 788.787  11
  -4   6  -4 4883.98 389.048  11
  -4   6  -5 75975.7 1806.48   9
  -4   6  -5 74817.1 1835.10  11
  -4   6  -6 105147. 2369.33  11
  -4   6  -7 1070.57 261.198  11
  -4   6  -8 47190.2 1360.78  11
  -4   6  -9 15029.0 650.713  11
  -4   6 -10 4908.09 326.107  11
  -4   6 -11 20237.1 566.011  11
  -4   7  10 27894.0 745.949   6
  -4   7   9 19923.5 666.682   6
  -4   7   8 408.090 153.489   6
   4   7  -7 23845.3 843.490   4
  -4   7   7 23659.6 800.435   6
   4   7  -6 20336.0 781.979   4
   4   7  -6 21923.8 838.520  10
   4   7  -5 14738.0 638.403   4
   4   7  -5 15718.7 735.760  10
  -4   7   4 30150.0 1023.93   7
   4   7  -4 30126.7 1055.44  10
  -4   7   3 8357.64 516.555   7
   4   7  -3 8751.85 550.619  10
  -4   7   2 8218.84 506.837   7
   4   7  -2 7955.66 518.937  10
  -4   7   1 15472.9 688.853   7
   4   7  -1 16000.2 739.102  10
  -4   7   0 9452.03 536.358   7
   4   7   0 10199.3 572.241  10
   4   7   1 928.237 225.035  10
  -4   7  -1 1196.01 240.172   7
  -4   7  -2 4554.71 381.968   7
  -4   7  -2 4146.67 328.430  11
  -4   7  -3 20849.1 815.209   7
  -4   7  -3 21493.1 794.289  11
  -4   7  -4 7669.81 487.554  11
  -4   7  -5 6901.72 487.124  11
  -4   7  -6 564.741 234.760  11
  -4   7  -7 281.408 211.177  11
  -4   7  -8 3149.28 327.030  11
  -4   7  -9 819.394 188.346  11
  -4   7 -10 4043.89 266.104  11
   4   8  -5 473.573 214.223  10
   4   8  -4 889.901 261.902  10
  -4   8   4 1311.61 271.860   7
   4   8  -3 2064.08 329.197  10
  -4   8   3 2350.10 317.066   7
  -4   8   2 18699.2 813.763   7
   4   8  -2 18656.4 854.666  10
  -4   8   1 21118.3 869.360   7
   4   8  -1 21969.8 917.604  10
  -4   8   0 8552.35 542.614   7
   4   8   0 9554.12 588.641  10
  -4   8  -1 5282.50 428.198   7
  -4   8  -2 10811.9 592.149   7
  -4   8  -3 27233.5 967.489   7
  -4   8  -3 27516.5 922.713  11
  -4   8  -4 4942.48 386.526   7
  -4   8  -4 4610.90 380.933  11
  -4   8  -5 12755.1 596.888   7
  -4   8  -5 14230.7 659.053  11
  -4   8  -6 1710.00 260.683  11
  -4   8  -7 1113.42 226.295  11
  -4   8  -8 22917.1 770.792  11
  -4   8  -9 11011.5 459.349  11
  -4   8 -10 5123.34 247.671  11
   4   9  -5 381.692 225.142  10
   4   9  -4 9896.29 600.052  10
  -4   9   3 17902.8 797.966   7
   4   9  -3 17292.2 816.974  10
  -4   9   2 3913.26 395.217   7
   4   9  -2 4448.23 444.156  10
   4   9  -1 2845.21 363.702  10
  -4   9   1 1852.46 301.314   7
  -4   9   0 4867.28 422.145   7
   4   9   0 4605.06 451.278  10
  -4   9  -1 789.525 230.114   7
  -4   9  -2 18170.3 770.129   7
  -4   9  -3 1661.75 259.964   7
  -4   9  -3 1898.05 249.280  11
  -4   9  -4 13657.4 621.078   7
  -4   9  -4 15365.2 639.348  11
  -4   9  -5 896.560 209.951  11
  -4   9  -6 3963.23 323.246  11
  -4   9  -7 4061.98 284.363  10
  -4   9  -7 3897.35 302.233  11
  -4   9  -8 4481.05 286.391  11
  -4   9  -9 683.006 112.756  11
   4  10  -3 1195.02 288.186  10
  -4  10   2 8420.62 450.465  10
  -4  10   2 9284.63 548.019   7
   4  10  -2 9265.68 598.511  10
  -4  10   1 6713.38 472.175   7
  -4  10   0 6281.22 461.024   7
  -4  10  -1 492.414 198.648   7
  -4  10  -2 4320.26 359.760   7
  -4  10  -3 20369.9 735.941   7
  -4  10  -4 1857.01 213.405   7
  -4  10  -4 2042.07 223.857  11
  -4  10  -5 2085.53 226.357  11
  -4  10  -6 320.442 133.278  10
  -4  10  -6 512.307 137.556  11
  -4  10  -7 207.648 90.4227  10
  -4  10  -7 432.775 115.707  11
  -4  11   1 8883.00 435.998  10
  -4  11   0 164.966 165.221  10
  -4  11  -1 2207.45 259.111  10
  -4  11  -1 2469.83 262.226   7
  -4  11  -2 3450.01 308.845  10
  -4  11  -2 2815.61 251.707   7
  -4  11  -3 5649.67 373.747  10
  -4  11  -4 1736.20 221.294  10
  -4  11  -5-6.76639 116.005  10
  -4  11  -6 2252.98 170.581  10
  -4  12   0 1684.24 172.303  10
  -4  12  -1 1793.62 190.826  10
  -4  12  -2 2987.97 234.683  10
  -4  12  -3 755.294 141.817  10
  -4  12  -4 2599.14 185.874  10
   5 -12  -2 1360.39 143.443   5
   5 -12  -1 8415.42 343.258   5
   5 -12   0 467.640 110.821   5
   5 -12   1 4206.37 236.110   5
   5 -11  -6 2539.46 180.229   5
   5 -11  -5 5621.39 299.952   5
   5 -11  -4 12281.0 487.238   5
   5 -11  -3 1915.36 223.077   5
   5 -11  -2 5731.32 361.240   5
   5 -10  -7 218.784 114.062   5
   5 -10  -6 4019.43 290.088   5
   5 -10  -5 2865.24 277.595   5
   5 -10  -4 4893.93 371.486   5
   5 -10  -3 14684.9 646.467   5
   5  -9  -9 2624.78 191.630   5
   5  -9  -8 2118.18 214.388   5
   5  -9  -7 5699.64 370.895   5
   5  -9  -6 3451.30 335.650   5
   5  -9  -5 1069.99 245.578   5
   5  -9  -4 16159.8 732.566   5
   5  -8 -10 1581.84 155.012   5
   5  -8  -9 8043.08 395.518   5
   5  -8  -8 17133.8 669.842   5
   5  -8  -7 1362.88 260.773   5
   5  -8  -6 2855.69 334.902   5
   5  -8  -5 6910.10 486.391   5
   5  -8  -4 4749.18 430.324   5
   5  -7 -11 5662.69 260.885   5
   5  -7 -10 6164.85 341.080   5
   5  -7  -9 8247.86 450.413   5
   5  -7  -8 1640.28 271.787   5
   5  -7  -7 17380.9 757.671   5
   5  -7  -6 5997.24 466.110   5
   5  -7  -5 10006.8 581.968   5
   5  -7  -3 15314.5 1371.60   3
   5  -7  -2 13519.3 1249.99   3
   5  -7  -1 7822.02 950.131   3
   5  -7   0 27001.9 1760.47   3
   5  -7   1 40308.4 2168.89   3
   5  -7   2 3878.95 713.757   3
   5  -6 -11 6732.60 333.764   5
   5  -6 -10 3729.27 296.711   5
   5  -6  -9 24706.1 864.698   5
   5  -6  -8 10750.1 580.061   5
   5  -6  -7 3919.39 383.614   5
   5  -6  -6 7239.91 496.781   5
   5  -6  -5 75258.8 3201.79   3
   5  -6  -5 72909.9 1822.38   5
   5  -6  -4 23767.5 1692.62   3
   5  -6  -3 31325.2 1900.32   3
   5  -6  -2 16371.4 1318.22   3
   5  -6  -1 13426.9 1181.09   3
   5  -6   0 11153.0 1066.94   3
   5  -6   1 21977.2 1548.46   3
   5  -6   2 9877.08 1062.44   3
   5  -6   3 5564.43 836.962   3
   5  -6   4 30089.2 1945.65   3
   5  -5 -12 2568.82 179.484   5
   5  -5 -11 3413.14 269.389   5
   5  -5 -10 7138.45 428.058   5
   5  -5  -9 23050.4 860.147   5
   5  -5  -8 1429.84 263.921   5
   5  -5  -7 54740.6 1510.14   5
   5  -5  -6 4085.01 752.077   3
   5  -5  -6 4099.10 385.178   5
   5  -5  -5 20242.9 1539.28   3
   5  -5  -5 18853.9 766.597   5
   5  -5  -4 7305.30 911.676   3
   5  -5  -3 2097.90 491.229   3
   5  -5  -2 41921.7 2057.81   3
   5  -5  -1 7650.92 861.635   3
   5  -5   0 54122.5 2334.66   3
   5  -5   1 68600.5 2743.99   3
   5  -5   2 551.340 403.711   3
   5  -5   3 20130.4 1504.64   3
   5  -5   4 68322.3 2949.27   3
   5  -5   5 17426.6 1581.23   2
   5  -5   5 15267.7 1384.90   3
   5  -4 -12 3515.93 232.059   5
   5  -4 -11 1041.36 190.104   5
   5  -4 -10 1417.48 235.044   5
   5  -4  -9 39992.4 1197.82   5
   5  -4  -8 15744.2 719.683   5
   5  -4  -7 13454.2 1285.38   3
   5  -4  -7 14152.9 670.816   5
   5  -4  -6 43197.2 2279.10   3
   5  -4  -6 39005.0 1172.42   5
   5  -4  -5 2442.84 279.763   5
   5  -4  -5 3091.43 622.481   3
   5  -4  -4 13953.2 1163.67   3
   5  -4  -3 950.594 397.584   3
   5  -4  -2 17235.5 1217.92   3
   5  -4  -1 12856.5 1046.06   3
   5  -4   0 84346.9 2936.39   3
   5  -4   1 16107.5 1216.72   3
   5  -4   2 22082.2 1454.75   3
   5  -4   3 17787.9 1342.29   3
   5  -4   4 1588.62 485.162   3
   5  -4   5 1695.64 540.638   2
   5  -4   5 2247.92 527.399   3
   5  -4   6 21142.5 1642.21   3
   5  -4   6 19221.4 1684.05   2
   5  -3 -12 2499.02 209.630   5
   5  -3 -11 3024.60 278.515   5
   5  -3 -10 55897.4 1445.78   5
   5  -3  -9 14219.4 670.688   5
   5  -3  -8 466.934 175.789   5
   5  -3  -7 56064.6 2642.87   3
   5  -3  -7 57067.7 1489.89   5
   5  -3  -6 26646.8 1704.68   3
   5  -3  -6 26124.4 886.713   5
   5  -3  -5 1945.12 231.645   5
   5  -3  -5 1973.39 489.799   3
   5  -3  -4 132670. 3873.61   3
   5  -3  -3 22841.8 1343.17   3
   5  -3  -2 65994.7 2381.22   3
   5  -3  -1 42688.4 1835.03   3
   5  -3   0 36274.2 1727.99   3
   5  -3   1 7932.87 805.903   3
   5  -3   2 24.6042 245.291   3
   5  -3   3 125550. 3800.74   3
   5  -3   4 22870.8 1621.61   2
   5  -3   4 25029.8 1609.10   3
   5  -3   5 5616.61 886.670   2
   5  -3   5 5379.29 808.650   3
   5  -3   6 11877.3 586.175   8
   5  -3   6 12008.6 1220.86   3
   5  -3   6 11074.2 1236.33   2
   5  -3   7 1998.36 279.137   8
   5  -3   8 17590.5 738.087   8
   5  -2 -12 11716.1 454.244   5
   5  -2 -11 171.444 135.548   5
  -5  -2  10 11684.3 526.690   6
   5  -2 -10 12709.2 595.629   5
  -5  -2   9 4678.18 349.301   6
   5  -2  -9 4221.20 364.543   5
   5  -2  -8 1752.66 478.727   3
   5  -2  -8 3755.54 344.222   5
   5  -2  -7 4073.59 697.511   3
   5  -2  -7 4608.86 357.244   5
   5  -2  -6 1344.63 200.293   5
   5  -2  -6 927.322 387.273   3
   5  -2  -5 5223.67 690.233   3
   5  -2  -4 1710.82 395.771   3
   5  -2  -3 25618.2 1350.33   3
   5  -2  -2 14516.8 1020.04   3
   5  -2  -1 112826. 3129.44   3
   5  -2   0 3089.65 492.319   3
   5  -2   1 11919.6 925.851   3
   5  -2   2 10535.0 902.782   3
   5  -2   3 12604.2 1092.76   2
   5  -2   3 12281.4 1025.78   3
   5  -2   4 11229.6 1086.39   2
   5  -2   4 12019.1 1079.19   3
   5  -2   5 60492.2 1498.04   8
   5  -2   5 60943.5 2641.30   3
   5  -2   5 59784.4 2767.22   2
   5  -2   6 20764.1 1669.15   2
   5  -2   6 21806.0 822.892   8
   5  -2   6 22218.2 1637.66   3
   5  -2   7 1479.58 259.357   8
   5  -2   7 2050.32 596.199   3
   5  -2   8 2209.55 305.102   8
   5  -2   9 6920.87 462.247   8
   5  -2  10 6290.45 406.488   8
  -5  -2 -11 10091.4 446.450   9
   5  -1 -12 10704.5 424.931   5
  -5  -1  11 9202.79 456.024   6
   5  -1 -11 9052.55 454.046   5
  -5  -1  10 182.341 157.732   6
   5  -1 -10 98.1162 139.450   5
   5  -1  -9 13671.6 598.677   4
  -5  -1   9 13179.5 614.959   6
   5  -1  -9 13465.7 619.002   5
   5  -1  -8 37969.1 1084.40   4
   5  -1  -8 35503.1 1075.87   5
   5  -1  -8 36068.5 1985.68   3
   5  -1  -7 43132.2 2095.70   3
   5  -1  -7 42196.3 1167.56   4
   5  -1  -6 61243.8 2434.68   3
   5  -1  -6 60658.5 1455.23   4
   5  -1  -5 519.308 300.212   3
   5  -1  -4 87467.5 2722.25   3
   5  -1  -3 9175.22 751.415   3
   5  -1  -2 23609.1 1173.78   3
   5  -1  -1 42429.1 1639.71   3
   5  -1   0 41639.3 1666.06   3
   5  -1   0 41287.3 1481.36   2
   5  -1   1 50358.1 1891.75   3
   5  -1   1 47674.0 1776.06   2
   5  -1   2 4183.80 565.898   2
   5  -1   2 3767.67 534.930   3
   5  -1   3 60442.6 2277.29   3
   5  -1   3 57997.1 2333.46   2
   5  -1   4 8079.25 929.839   2
   5  -1   4 9546.63 925.356   3
   5  -1   5 2655.65 285.227   8
   5  -1   5 2323.62 582.981   2
   5  -1   6 367.818 182.434   8
   5  -1   6 970.077 461.346   2
   5  -1   7 9670.79 563.026   8
   5  -1   8 4604.74 406.733   8
   5  -1   9 13683.4 675.315   8
   5  -1  10 4828.91 379.706   8
  -5  -1 -11 7763.61 389.778   9
  -5   0  12 583.247 134.487   6
  -5   0  11 3979.60 316.880   6
  -5   0  10 1918.30 276.975   6
   5   0  -9 4950.87 391.121   4
   5   0  -8 3782.80 348.120   4
   5   0  -7 6154.51 425.922   4
   5   0  -6 9892.58 875.841   3
   5   0  -6 10459.1 532.873   4
   5   0  -5 274.071 196.584   3
   5   0  -4 14559.6 935.255   3
   5   0  -3 285.091 195.304   3
   5   0  -2 24294.3 1133.27   3
   5   0  -1 37332.4 1421.89   3
   5   0   0 348.275 245.615   3
   5   0   0 418.417 194.601   2
   5   0   1 11149.7 777.748   2
   5   0   1 11079.4 807.805   3
   5   0   2 8080.03 745.800   2
   5   0   2 8006.47 715.920   3
   5   0   3 646.523 314.276   2
   5   0   3 1103.68 354.351   3
   5   0   4 145515. 4257.61   2
   5   0   5 114733. 2382.17   8
   5   0   6 27720.0 947.743   8
   5   0   7 2820.95 327.837   8
   5   0   8 7965.37 525.353   8
   5   0   9 321.104 206.041   8
  -5   0 -10 357.427 165.669   9
   5   0  10 728.128 223.648   8
  -5   0 -11 8956.98 404.416   9
   5   0  11 9256.44 462.850   8
  -5   1  12 11674.0 491.206   6
  -5   1  11 9447.52 500.249   6
  -5   1  10 389.390 203.379   6
   5   1  -9 13520.6 659.321   4
   5   1  -8 36311.7 1135.05   4
   5   1  -7 44990.4 1267.92   4
   5   1  -6 61006.2 1530.45   4
   5   1  -3 9985.76 665.320   3
   5   1  -2 23551.4 1001.33   3
   5   1  -1 42546.7 1414.65   3
   5   1   0 41776.4 1470.48   3
   5   1   1 47499.0 1647.38   3
   5   1   2 3631.46 467.533   3
   5   1   5 2256.56 253.108   8
   5   1   6-187.726 160.486   8
   5   1   7 9738.19 567.498   8
  -5   1  -8 4388.81 399.498   9
   5   1   8 4663.43 416.583   8
  -5   1  -9 12528.8 630.115   9
   5   1   9 13781.1 671.700   8
   5   1  10 4785.74 390.631   8
  -5   1 -10 4025.56 330.468   9
   5   1  11 8495.16 429.307   8
  -5   1 -11 7447.52 360.090  11
  -5   2  12 13038.0 520.354   6
  -5   2  11 563.948 189.411   6
  -5   2  10 13118.2 630.658   6
   5   2  -9 4349.16 396.483   4
   5   2  -8 3621.24 368.512   4
   5   2  -7 4186.63 377.554   4
   5   2  -6 976.399 227.417   4
   5   2  -5 6292.42 413.698   4
   5   2   1 12370.4 738.196   3
   5   2   2 8443.74 665.960   3
  -5   2  -5 57648.3 1474.12   9
   5   2   5 55939.7 1418.16   8
  -5   2  -6 21327.7 840.120   9
   5   2   6 21353.6 817.619   8
  -5   2  -7 2227.06 296.660   9
   5   2   7 1872.75 282.172   8
  -5   2  -8 1794.20 287.195   9
   5   2   8 1853.68 285.635   8
  -5   2  -9 5674.36 418.084   9
   5   2   9 6036.97 439.063   8
  -5   2 -10 6514.14 385.236   9
   5   2  10 6453.20 427.218   8
   5   2  11 10979.3 476.795   8
  -5   2 -11 10234.4 429.195  11
  -5   3  12 3032.44 248.722   6
  -5   3  11 3877.80 324.584   6
  -5   3  10 61066.6 1569.07   6
   5   3  -9 15215.0 717.159   4
   5   3  -8 568.675 240.828   4
   5   3  -7 57128.4 1531.48   4
   5   3  -6 26329.0 941.472   4
   5   3  -5 2488.56 288.747   4
  -5   3  -4 23738.3 838.939   9
  -5   3  -5 5892.67 416.990   9
   5   3   5 6348.90 402.743   8
  -5   3  -6 10612.5 586.176   9
   5   3   6 10097.2 544.301   8
  -5   3  -7 1935.47 281.708   9
   5   3   7 1753.99 256.187   8
  -5   3  -8 16160.0 709.752   9
   5   3   8 16520.5 727.458   8
  -5   3  -9 35658.3 1049.61   9
   5   3   9 34384.6 1068.13   8
   5   3  10 11183.4 520.459   8
  -5   3 -10 11446.0 535.446  11
   5   3  11 4066.73 269.460   8
  -5   3 -11 4342.10 272.933  11
  -5   4  12 3723.20 246.984   6
  -5   4  11 949.685 186.435   6
  -5   4  10 1378.56 234.415   6
   5   4  -9 40401.0 1217.95   4
   5   4  -8 14508.3 704.248   4
   5   4  -7 12917.1 653.860   4
   5   4  -6 38292.8 1192.12   4
   5   4  -5 3468.19 351.533   4
   5   4  -4 14088.3 639.008   4
  -5   4  -3 15662.7 657.144   9
  -5   4  -4 1418.03 225.564   9
  -5   4  -5 2879.47 317.242   9
  -5   4  -6 17254.3 747.263   9
   5   4   6 16901.5 690.518   8
  -5   4  -7 6453.44 462.683   9
   5   4   7 6755.10 434.540   8
  -5   4  -8 13142.0 620.382   9
   5   4   8 12685.3 594.251   8
  -5   4  -9 2439.21 253.162   9
   5   4   9 2431.26 264.369   8
  -5   4  -9 2688.05 303.663  11
   5   4  10 3995.84 287.341   8
  -5   4 -10 5061.11 348.874  11
  -5   4 -11 1005.04 145.173  11
  -5   5  11 3348.14 258.341   6
  -5   5  10 6578.55 406.062   6
   5   5  -9 21376.9 816.032   4
  -5   5   9 19807.4 767.905   6
   5   5  -8 1552.35 281.138   4
   5   5  -7 49957.9 1414.46   4
   5   5  -6 3133.78 356.007   4
   5   5  -5 17393.2 744.005   4
  -5   5   5 16165.1 665.820   7
   5   5  -4 7693.74 481.124   4
  -5   5   4 7006.75 429.671   7
  -5   5   3 2415.31 263.786   7
   5   5  -3 2135.09 272.023   4
   5   5  -2 38722.8 1135.01   4
  -5   5   2 42624.2 1153.57   7
  -5   5   1 8902.78 475.254   7
  -5   5  -2 297.449 170.440   9
  -5   5  -3 18183.6 745.209   9
  -5   5  -4 62596.5 1615.08   9
  -5   5  -5 16024.3 728.666   9
  -5   5  -6 43178.1 1283.89   9
  -5   5  -7 18261.4 752.880   9
  -5   5  -7 19264.8 813.545  11
  -5   5  -8 6500.89 415.877   9
  -5   5  -8 7286.23 496.215  11
  -5   5  -9 3471.90 328.626  11
  -5   5 -10 2762.66 252.495  11
  -5   5 -11 4508.31 236.113  11
  -5   6  11 6175.91 291.142   6
  -5   6  10 3485.45 264.122   6
  -5   6   9 19838.1 719.381   6
   5   6  -8 10679.5 559.311   4
   5   6  -7 3374.39 342.110   4
   5   6  -6 7291.48 492.803   4
   5   6  -5 60083.6 1574.84   4
  -5   6   5 63117.1 1568.58   7
   5   6  -4 20179.5 791.135   4
  -5   6   4 20098.7 785.381   7
   5   6  -3 27997.4 949.177   4
  -5   6   3 29191.1 971.584   7
   5   6  -2 17526.6 705.255   4
  -5   6   2 17109.9 719.959   7
  -5   6   1 12876.0 615.835   7
  -5   6   0 13112.6 624.240   7
  -5   6  -3 5338.57 393.336  11
  -5   6  -4 28912.0 985.702  11
  -5   6  -5 5687.94 451.684  11
  -5   6  -6 2180.91 317.542  11
  -5   6  -7 10696.0 602.441  11
  -5   6  -8 11678.8 587.580  11
  -5   6  -9 1924.56 250.532  11
  -5   6 -10 1264.08 165.934  11
  -5   7  10 4889.17 252.780   6
  -5   7   9 6668.09 348.943   6
  -5   7   8 1518.94 200.382   6
   5   7  -7 13634.1 612.106   4
   5   7  -6 4552.45 376.332   4
   5   7  -5 7757.30 479.804   4
  -5   7   5 8563.26 516.922   7
   5   7  -4 4401.44 358.595   4
  -5   7   4 5136.61 418.154   7
  -5   7   3 13918.1 679.937   7
  -5   7   2 11093.5 599.095   7
  -5   7   1 7272.56 490.322   7
  -5   7   0 26959.8 971.436   7
  -5   7  -1 39763.3 1232.02   7
  -5   7  -2 3355.29 360.799   7
  -5   7  -3 80160.1 1850.14  11
  -5   7  -4 39149.1 1175.91  11
  -5   7  -5 17858.9 751.741  11
  -5   7  -6 20689.2 816.179  11
  -5   7  -7 102.236 140.756   7
  -5   7  -7 162.775 179.331  11
  -5   7  -8 12556.6 561.246  11
  -5   7  -9 15125.4 550.304  11
  -5   7 -10 9406.10 348.015  11
  -5   8   4 4299.27 384.514   7
  -5   8   3 13744.1 683.095   7
  -5   8   2 5103.47 437.958   7
  -5   8   1 6221.67 473.899   7
  -5   8   0 26743.7 990.247   7
  -5   8  -1 30940.0 1067.76   7
  -5   8  -2 631.451 233.120   7
  -5   8  -3 24308.7 910.167   7
  -5   8  -3 24403.1 829.323  11
  -5   8  -4 8490.49 512.068   7
  -5   8  -4 9279.44 499.921  11
  -5   8  -5 2041.90 257.767   7
  -5   8  -5 2447.51 276.067  11
  -5   8  -6 6588.97 381.663   7
  -5   8  -6 5746.61 398.837  11
  -5   8  -7 6254.57 384.464  11
  -5   8  -8 2642.57 243.653  11
  -5   8  -9 524.168 116.738  11
  -5   9   3 10571.6 592.814   7
  -5   9   2 18806.0 800.325   7
  -5   9   1 2836.88 347.990   7
  -5   9   0 37859.1 1205.76   7
  -5   9  -1 642.159 230.024   7
  -5   9  -2 3302.04 343.519   7
  -5   9  -3 15408.5 676.967   7
  -5   9  -4 13731.5 602.812   7
  -5   9  -4 13868.2 566.065  11
  -5   9  -5 511.371 145.838   7
  -5   9  -5 3307.77 278.891  11
  -5   9  -6 8283.89 410.712  11
  -5   9  -7 153.909 100.101  10
  -5   9  -7 180.350 118.691  11
  -5   9  -8 21217.1 574.787  11
  -5  10   2 1759.17 278.851   7
  -5  10   1 281.436 206.577   7
  -5  10   0 2441.83 307.197   7
  -5  10  -1 1499.56 253.226   7
  -5  10  -2 4479.49 349.952   7
  -5  10  -3 4428.76 326.617   7
  -5  10  -4 11853.4 481.459   7
  -5  10  -5 5240.52 278.294  11
  -5  10  -6 4304.99 259.027  10
  -5  10  -6 4313.31 233.312  11
  -5  11   1 8014.50 375.364  10
  -5  11   0 1445.74 190.646  10
  -5  11  -1 4145.45 307.622  10
  -5  11  -1 4429.48 309.755   7
  -5  11  -2 183.377 152.769  10
  -5  11  -2 104.324 106.851   7
  -5  11  -3 2028.66 221.665  10
  -5  11  -3 1768.89 168.192   7
  -5  11  -4 584.905 142.652  10
  -5  11  -5 773.829 118.728  10
   6 -11  -4 3156.31 212.307   5
   6 -11  -3 22600.5 657.330   5
   6 -11  -2 4271.38 280.152   5
   6 -11  -1 19058.5 617.963   5
   6 -10  -6 5266.68 291.694   5
   6 -10  -5 6384.97 349.995   5
   6 -10  -4 11495.1 507.455   5
   6 -10  -3 4434.88 330.502   5
   6 -10  -2 3746.99 325.454   5
   6  -9  -8 13238.0 444.542   5
   6  -9  -7 14901.7 539.831   5
   6  -9  -6 4797.19 335.665   5
   6  -9  -5 15865.2 644.527   5
   6  -9  -4 22623.1 823.210   5
   6  -9  -3 502.229 214.026   5
   6  -8  -9 2930.07 221.410   5
   6  -8  -8 669.596 162.738   5
   6  -8  -7 3372.58 307.403   5
   6  -8  -6 4122.32 353.146   5
   6  -8  -5 4280.22 379.124   5
   6  -8  -4 6386.71 456.886   5
   6  -7 -10 14930.5 472.221   5
   6  -7  -9 466.259 139.992   5
   6  -7  -8 9425.70 481.748   5
   6  -7  -7 16640.2 695.734   5
   6  -7  -6 1279.69 264.415   5
   6  -7  -5 2649.63 323.518   5
   6  -7  -4 17517.9 769.283   5
   6  -6 -10 787.177 142.485   5
   6  -6  -9 484.471 174.039   5
   6  -6  -8 817.685 204.321   5
   6  -6  -7 2309.22 300.437   5
   6  -6  -6 946.088 206.556   5
   6  -6  -5 3277.30 358.442   5
   6  -6  -4 4877.23 405.081   5
   6  -6  -3 2288.87 566.219   3
   6  -6  -2 39498.6 2201.79   3
   6  -6  -1 6640.57 912.121   3
   6  -6   0 3464.42 665.386   3
   6  -6   1 14869.9 1345.88   3
   6  -6   2 13746.3 1301.52   3
   6  -5 -11 1030.71 132.536   5
   6  -5 -10 5112.42 322.541   5
   6  -5  -9 3342.26 304.948   5
   6  -5  -8 2950.84 308.826   5
   6  -5  -7 4069.85 370.109   5
   6  -5  -6 25138.3 918.180   5
   6  -5  -5 5804.79 869.161   3
   6  -5  -5 6279.04 447.423   5
   6  -5  -4 2798.72 301.987   5
   6  -5  -4 2202.94 582.636   3
   6  -5  -3 17253.1 1423.58   3
   6  -5  -2 31126.1 1879.35   3
   6  -5  -1 9753.08 1036.51   3
   6  -5   0-3.79294 323.095   3
   6  -5   1 2811.55 597.725   3
   6  -5   2 7545.80 981.365   3
   6  -5   3 16604.1 1459.90   3
   6  -5   4 6417.30 968.908   2
   6  -5   4 5674.80 912.277   3
   6  -4 -11 809.729 131.183   5
   6  -4 -10 3325.01 279.277   5
   6  -4  -9 16898.8 680.764   5
   6  -4  -8 1131.34 219.036   5
   6  -4  -7 6692.69 449.981   5
   6  -4  -6 7921.96 1027.22   3
   6  -4  -6 8354.29 496.798   5
   6  -4  -5 530.874 168.992   5
   6  -4  -5 248.932 258.371   3
   6  -4  -4 1927.19 253.334   5
   6  -4  -4 2255.83 535.753   3
   6  -4  -3 4644.24 710.848   3
   6  -4  -2 33107.0 1850.69   3
   6  -4  -1 23508.9 1526.80   3
   6  -4   0 11152.3 1082.25   3
   6  -4   1 9427.17 1021.13   3
   6  -4   2 31908.6 1917.33   3
   6  -4   3 7255.08 965.044   2
   6  -4   3 8391.39 1010.80   3
   6  -4   4 11137.7 1201.00   3
   6  -4   4 8617.05 1083.80   2
   6  -4   5 21470.6 1769.61   2
   6  -3 -11 13656.9 496.889   5
   6  -3 -10 3455.06 282.254   5
   6  -3  -9 2629.42 282.773   5
   6  -3  -8 1829.27 252.697   5
   6  -3  -7 8460.63 492.541   5
   6  -3  -6 17629.2 1434.97   3
   6  -3  -6 17940.1 718.846   5
   6  -3  -5 5867.36 807.664   3
   6  -3  -5 5506.79 376.609   5
   6  -3  -4 4118.74 683.178   3
   6  -3  -3 17319.8 1293.70   3
   6  -3  -2 14784.2 1160.13   3
   6  -3  -1 5934.29 736.087   3
   6  -3   0 845.511 361.702   3
   6  -3   1 8213.31 900.222   3
   6  -3   2 4587.68 694.922   2
   6  -3   2 4113.42 692.119   3
   6  -3   3 127400. 4082.16   3
   6  -3   3 116498. 3981.86   2
   6  -3   4 28388.3 1840.54   3
   6  -3   4 24622.9 1791.27   2
   6  -3   5 456.819 411.143   2
   6  -3   5 1332.23 487.490   3
  -6  -3 -11 7058.43 308.409   9
   6  -2 -10 9450.87 465.456   5
   6  -2  -9 60491.0 1479.95   5
   6  -2  -7 9907.97 1063.62   3
   6  -2  -6 19273.9 1418.80   3
   6  -2  -5 5898.39 774.891   3
   6  -2  -4 22806.7 1445.58   3
   6  -2  -3 26088.1 1486.23   3
   6  -2  -2 24467.0 1403.61   3
   6  -2  -1 4512.17 629.948   3
   6  -2   0 15710.5 1158.10   3
   6  -2   1 93486.5 3127.61   3
   6  -2   1 93383.8 2951.54   2
   6  -2   2 52826.7 2315.92   3
   6  -2   2 54836.9 2309.72   2
   6  -2   3 11112.6 1056.54   3
   6  -2   3 10974.8 1090.91   2
   6  -2   4 15572.6 1316.87   3
   6  -2   4 16384.3 1403.25   2
   6  -2   5 3501.08 724.617   2
   6  -2   5 5209.22 825.596   3
   6  -2   6 1517.23 567.340   2
   6  -2   6 442.853 395.378   3
  -6  -2 -10 14009.9 578.977   9
  -6  -2 -11 19485.5 577.503   9
  -6  -1  11 9553.40 424.952   6
  -6  -1  10 6401.71 390.250   6
   6  -1  -9 5372.42 365.898   4
   6  -1  -8 665.371 197.604   4
   6  -1  -7 1865.18 257.140   4
   6  -1  -6 5561.95 735.166   3
   6  -1  -6 5754.45 410.131   4
   6  -1  -5 660.094 324.729   3
   6  -1  -5 371.948 142.722   4
   6  -1  -4 24655.1 1416.66   3
   6  -1  -3 55900.3 2142.83   3
   6  -1  -2 8577.41 789.325   3
   6  -1  -1 41267.2 1764.34   3
   6  -1   0 29334.1 1513.10   3
   6  -1   1 99108.9 3107.72   3
   6  -1   2 17113.1 1194.52   2
   6  -1   2 17290.1 1217.42   3
   6  -1   3 59122.0 2521.56   2
   6  -1   3 68623.4 2654.43   3
   6  -1   4 23976.7 1663.24   2
   6  -1   4 28185.7 1723.44   3
   6  -1   5 5833.26 887.181   2
   6  -1   5 6301.50 858.159   3
   6  -1   6 56041.8 1513.59   8
   6  -1   6 55311.0 2702.99   3
   6  -1   7 39390.5 1234.94   8
   6  -1   8 2738.43 322.230   8
  -6  -1 -10 5327.03 360.616   9
  -6  -1 -11 7367.68 333.824   9
  -6   0  12 18873.9 559.179   6
  -6   0  11 19143.1 663.009   6
  -6   0  10 7996.46 456.862   6
   6   0  -9 57357.7 1451.79   4
   6   0  -8 20372.3 794.297   4
   6   0  -7 36264.2 1119.55   4
   6   0  -6 69558.6 1691.64   4
   6   0  -5 19745.2 758.995   4
   6   0  -4 126661. 3461.41   3
   6   0  -3 79194.8 2475.72   3
   6   0  -2 374.110 214.422   3
   6   0  -1 7953.09 694.110   3
   6   0   0 380.280 240.201   3
   6   0   1 19529.3 1196.07   3
   6   0   2 7050.95 745.926   3
   6   0   3 26397.7 1527.82   3
   6   0   4 2933.80 565.386   3
   6   0   5 702.879 223.926   8
   6   0   5-179.895 356.246   3
   6   0   6 3950.21 368.222   8
   6   0   6 3739.42 696.454   3
   6   0   7 6613.93 491.958   8
  -6   0  -8 611.183 225.280   9
   6   0   8 33.4622 206.351   8
  -6   0  -9 24024.4 880.149   9
   6   0   9 24902.5 889.592   8
  -6   0 -10 46.8136 122.963   9
  -6   0 -11 7229.26 321.964   9
  -6   1  12 12913.1 464.898   6
  -6   1  11 9398.62 458.450   6
  -6   1  10 6421.06 422.724   6
   6   1  -9 6441.67 446.029   4
   6   1  -8 782.972 247.226   4
   6   1  -7 1999.70 300.405   4
   6   1  -6 6023.94 444.640   4
   6   1  -5 704.517 198.126   4
   6   1  -4 24795.5 868.716   4
   6   1   0 32413.1 1397.06   3
   6   1   1 100751. 2878.63   3
   6   1   2 17043.3 1127.07   3
  -6   1  -3 58966.7 1479.56   9
   6   1   3 58179.0 2269.52   3
  -6   1  -4 26823.0 926.168   9
   6   1   4 25515.8 1555.79   3
  -6   1  -5 6093.04 449.876   9
   6   1   5 6024.50 429.660   8
   6   1   5 5951.66 807.526   3
  -6   1  -6 50798.3 1458.06   9
   6   1   6 50756.1 1420.73   8
   6   1   6 52622.4 2545.99   3
  -6   1  -7 39423.1 1259.58   9
   6   1   7 39197.1 1234.04   8
  -6   1  -8 2490.94 324.990   9
   6   1   8 2889.12 328.742   8
  -6   1  -9 15557.8 679.919   9
   6   1   9 16449.8 705.276   8
  -6   1 -10 4925.94 336.296   9
  -6   1 -11 6654.08 288.878   9
  -6   1 -11 6909.80 299.589  11
  -6   2  12 17073.9 549.288   6
  -6   2  11 8369.06 434.052   6
  -6   2  10 10175.8 532.464   6
   6   2  -9 63469.8 1618.03   4
   6   2  -8 9949.26 581.250   4
   6   2  -7 11932.1 639.455   4
   6   2  -6 20264.1 829.311   4
   6   2  -5 5875.16 442.914   4
   6   2  -4 22565.3 835.120   4
   6   2  -3 28285.3 936.046   4
  -6   2  -2 54323.9 1373.01   9
  -6   2  -3 10534.8 540.703   9
  -6   2  -4 17583.3 742.843   9
  -6   2  -5 4583.99 408.178   9
   6   2   5 4998.51 390.270   8
  -6   2  -6 1052.94 246.927   9
   6   2   6 1058.82 227.949   8
  -6   2  -7 2963.10 344.739   9
   6   2   7 3064.20 334.010   8
  -6   2  -8 1039.26 247.711   9
   6   2   8 1370.82 251.926   8
  -6   2  -9 5975.58 400.838   9
   6   2   9 6197.83 417.375   8
  -6   2 -10 13900.8 533.089   9
  -6   2 -10 13903.5 554.718  11
  -6   2 -11 18840.7 537.023  11
  -6   3  12 8530.42 356.394   6
  -6   3  11 16043.3 599.554   6
  -6   3  10 3959.77 337.058   6
   6   3  -9 2243.67 321.386   4
   6   3  -8 2110.13 321.660   4
   6   3  -7 7840.92 534.243   4
   6   3  -6 16745.7 766.934   4
   6   3  -5 5809.23 451.284   4
   6   3  -4 3288.86 325.130   4
   6   3  -3 17878.4 744.220   4
   6   3  -2 16453.8 688.940   4
   6   3  -1 5481.60 388.550   4
  -6   3  -1 9289.52 490.025   9
  -6   3  -2 4386.49 352.419   9
  -6   3  -3 120679. 2538.63   9
  -6   3  -4 26887.8 958.377   9
  -6   3  -5 546.389 201.576   9
  -6   3  -6 16137.3 757.086   9
   6   3   6 16367.8 701.687   8
  -6   3  -7 7320.23 497.815   9
   6   3   7 7278.28 473.403   8
  -6   3  -8 12200.2 608.139   9
   6   3   8 12241.2 593.482   8
  -6   3  -9 7589.61 436.602   9
  -6   3 -10 5961.29 315.641   9
  -6   3 -10 6689.81 368.039  11
  -6   3 -11 5911.59 266.481  11
  -6   4  12 1840.37 153.684   6
  -6   4  11 901.122 160.573   6
  -6   4  10 3440.66 310.976   6
   6   4  -9 16806.8 722.527   4
   6   4  -8 1264.51 278.305   4
   6   4  -7 7671.51 524.320   4
   6   4  -6 8392.83 548.836   4
   6   4  -5 423.373 230.275   4
   6   4  -4 1846.75 294.701   4
   6   4  -3 4523.23 395.514   4
  -6   4   3 4980.04 351.829   7
   6   4  -2 34140.8 1084.03   4
  -6   4   2 33856.9 1001.95   7
   6   4  -1 26755.2 919.951   4
  -6   4   0 11585.4 563.594   9
   6   4   0 10878.0 561.838   4
  -6   4  -1 9078.58 514.064   9
  -6   4  -2 33928.4 1080.46   9
  -6   4  -3 7497.13 490.264   9
  -6   4  -4 9292.38 559.251   9
  -6   4  -5 21439.8 869.544   9
  -6   4  -6 39757.7 1236.61   9
  -6   4  -7 15572.0 711.683   9
  -6   4  -8 12671.6 599.714   9
  -6   4  -9 866.096 175.392   9
  -6   4  -9 915.146 209.079  11
  -6   4 -10 7727.28 380.236  11
  -6   5  11 1348.64 157.324   6
  -6   5  10 5270.02 335.785   6
   6   5  -9 3057.56 324.105   4
   6   5  -8 2170.33 296.185   4
   6   5  -7 3666.93 379.085   4
   6   5  -6 24452.8 932.501   4
   6   5  -5 6510.56 476.561   4
  -6   5   4 2168.53 260.040   7
   6   5  -4 1907.65 293.870   4
   6   5  -3 18897.9 791.318   4
  -6   5   3 18500.2 729.574   7
   6   5  -2 28962.4 995.275   4
  -6   5   2 28976.2 955.668   7
   6   5  -1 8281.27 506.774   4
  -6   5   1 8488.64 493.680   7
   6   5   0 293.845 167.041   4
   6   5   1 2898.26 325.781   4
  -6   5  -2 8315.85 518.050   9
   6   5   2 7756.46 479.930   4
  -6   5  -3 16069.6 741.334   9
  -6   5  -4 5370.90 442.931   9
  -6   5  -5 5936.07 463.848   9
  -6   5  -6 8518.85 532.692   9
  -6   5  -7 489.041 191.836   9
  -6   5  -7 408.076 217.738  11
  -6   5  -8 3376.44 333.775  11
  -6   5  -9 1729.80 229.087  11
  -6   5 -10 5115.00 281.340  11
  -6   6  10 747.524 136.546   6
  -6   6   9 185.776 133.779   6
   6   6  -8 925.144 241.967   4
   6   6  -7 1893.46 285.077   4
   6   6  -6 1347.48 258.692   4
  -6   6   5 2635.18 283.521   7
   6   6  -5 2428.75 301.313   4
   6   6  -4 3666.63 364.709   4
  -6   6   4 3739.12 344.687   7
  -6   6   3 1268.42 254.209   7
   6   6  -3 1359.48 260.311   4
   6   6  -2 35835.6 1126.16   4
  -6   6   2 36383.8 1131.00   7
   6   6  -1 5576.29 416.713   4
  -6   6   1 5590.85 432.570   7
  -6   6   0 2498.23 313.408   7
   6   6   0 2002.64 271.115   4
  -6   6  -3 29488.1 956.762  11
  -6   6  -4 341.040 192.762  11
  -6   6  -5 12757.6 629.252  11
  -6   6  -6 16378.4 716.818  11
  -6   6  -7 23498.2 843.513  11
  -6   6  -8 9334.28 482.132  11
  -6   6  -9 1011.83 172.778  11
  -6   7   9 382.264 104.512   6
  -6   7   8 8150.27 394.353   6
   6   7  -7 14048.0 595.790   4
   6   7  -6 1106.40 216.472   4
  -6   7   5 2664.02 291.274   7
   6   7  -5 1805.20 259.375   4
   6   7  -4 14794.1 660.627   4
  -6   7   4 14751.0 679.964   7
   6   7  -3 6096.31 426.415   4
  -6   7   3 7380.08 484.469   7
  -6   7   2 23599.8 912.818   7
  -6   7   1 13744.2 687.526   7
  -6   7   0 9520.52 581.885   7
  -6   7  -1 4684.58 416.329   7
  -6   7  -2 4703.08 412.669   7
  -6   7  -3 6850.92 491.838   7
  -6   7  -3 7238.80 433.805  11
  -6   7  -4 4645.58 369.176  11
  -6   7  -5 4941.62 366.699  11
  -6   7  -6 3753.70 324.061   7
  -6   7  -6 3785.76 332.841  11
  -6   7  -7 10885.4 470.710   7
  -6   7  -7 10719.4 508.499  11
  -6   7  -8 466.156 144.194  11
  -6   7  -9 455.837 108.629  11
   6   8  -6 2673.98 248.496   4
  -6   8   4 5654.59 419.206   7
  -6   8   3 411.247 205.888   7
  -6   8   2 14332.5 696.075   7
  -6   8   1 4158.71 386.759   7
  -6   8   0 4421.78 417.645   7
  -6   8  -1 45680.9 1341.71   7
  -6   8  -2 20768.3 837.301   7
  -6   8  -3 2411.61 302.340   7
  -6   8  -4 7136.57 450.758   7
  -6   8  -4 6990.60 398.283  11
  -6   8  -5 2788.09 277.622   7
  -6   8  -5 2595.32 254.111  11
  -6   8  -6 1083.55 170.515   7
  -6   8  -6 1156.73 188.651  11
  -6   8  -7 9887.15 421.404  11
  -6   8  -8 2573.08 185.272  11
  -6   9   3 488.092 201.965   7
  -6   9   2 5428.75 421.413   7
  -6   9   1 7269.76 491.844   7
  -6   9   0 8469.54 520.584   7
  -6   9  -1 23510.6 871.965   7
  -6   9  -2 3717.30 351.199   7
  -6   9  -3 7419.07 447.742   7
  -6   9  -4 3035.88 282.593   7
  -6   9  -5 2959.50 243.233   7
  -6   9  -5 2975.73 219.378  11
  -6   9  -6 329.987 108.153  11
  -6  10   2 3039.74 292.707   7
  -6  10   1 6342.24 404.488   7
  -6  10   0 5577.17 380.912   7
  -6  10  -1 20683.7 731.122   7
  -6  10  -2 13575.2 558.735   7
  -6  10  -3 122.906 123.393   7
  -6  10  -4 6074.68 305.117   7
  -6  10  -5 3604.37 236.286  10
  -6  11   0 4691.96 262.625  10
  -6  11  -1 3537.73 242.723  10
  -6  11  -1 3194.71 231.180   7
  -6  11  -2 764.256 137.777  10
  -6  11  -2 753.724 123.114   7
  -6  11  -3 8436.17 348.680  10
   7 -10  -5 1471.61 150.032   5
   7 -10  -4 3552.28 238.909   5
   7 -10  -3 3552.81 255.796   5
   7 -10  -2 8994.63 412.958   5
   7 -10  -1 11808.6 482.647   5
   7  -9  -7 693.572 111.798   5
   7  -9  -6 5977.36 314.626   5
   7  -9  -5 11713.7 482.568   5
   7  -9  -4 2471.18 249.306   5
   7  -9  -3 5827.67 373.318   5
   7  -9  -2 6488.43 407.246   5
   7  -8  -8 1432.38 147.765   5
   7  -8  -7 5165.29 305.527   5
   7  -8  -6 37064.6 1002.47   5
   7  -8  -5 2576.94 270.473   5
   7  -8  -4 5994.67 410.674   5
   7  -8  -3 9510.15 519.405   5
   7  -7  -9 124.748 83.0640   5
   7  -7  -8 225.679 124.011   5
   7  -7  -7 211.161 133.674   5
   7  -7  -6 1475.95 220.284   5
   7  -7  -5 13836.7 624.481   5
   7  -7  -4 5276.27 402.271   5
   7  -6  -9 14029.8 493.469   5
   7  -6  -8 640.867 149.586   5
   7  -6  -7 23310.0 795.693   5
   7  -6  -6 1177.17 227.369   5
   7  -6  -5 6142.50 430.594   5
   7  -6  -4 2552.52 292.021   5
   7  -5 -10 437.581 99.1973   5
   7  -5  -9 3651.12 264.177   5
   7  -5  -8 3515.67 290.859   5
   7  -5  -7 5366.51 379.305   5
   7  -5  -6 3828.28 344.130   5
   7  -5  -5 41056.9 1198.08   5
   7  -5  -4 23840.3 860.602   5
   7  -5  -2 9533.40 1067.44   3
   7  -5  -1 31338.5 1963.00   3
   7  -5   0 62882.9 2854.26   3
   7  -5   1 8016.87 1019.77   3
   7  -4  -9 2421.64 228.562   5
   7  -4  -8 12952.8 560.204   5
   7  -4  -7 4324.87 341.923   5
   7  -4  -6 18420.3 724.933   5
   7  -4  -5 16083.3 674.978   5
   7  -4  -4 39190.4 2220.82   3
   7  -4  -4 41611.5 1170.64   5
   7  -4  -3 456.544 316.629   3
   7  -4  -2 8374.59 991.838   3
   7  -4  -1 3727.12 671.275   3
   7  -4   0 22120.2 1600.08   3
   7  -4   1 62679.8 2816.59   3
   7  -4   2 5059.34 821.918   3
  -7  -4 -10 7229.89 307.297   9
   7  -3  -5 27139.6 1790.63   3
   7  -3  -4 5095.31 759.434   3
   7  -3  -3 16752.1 1320.48   3
   7  -3  -2 7439.21 896.851   3
   7  -3  -1 8117.67 914.961   3
   7  -3   0 21824.6 1530.42   3
   7  -3   1 2504.23 590.206   3
   7  -3   2 2895.61 616.743   3
   7  -3   3 22652.8 1697.90   3
  -7  -3  -9 7060.07 404.410   9
  -7  -3 -10 3633.53 241.608   9
   7  -2  -5 30159.7 1811.00   3
   7  -2  -4 22626.2 1536.93   3
   7  -2  -3 6840.92 816.421   3
   7  -2  -2 16933.9 1256.66   3
   7  -2  -2 17271.3 683.052   4
   7  -2  -1 5901.19 766.420   3
   7  -2  -1 7727.63 449.690   4
   7  -2   0 3613.41 618.404   3
   7  -2   1 98141.2 3460.22   3
   7  -2   2 742.152 386.849   3
   7  -2   3 49152.5 2471.17   3
   7  -2   4 70598.6 3108.85   2
   7  -2   4 73401.2 3137.23   3
  -7  -2  -9 4174.99 328.906   9
  -7  -2 -10 7382.27 359.042   9
  -7  -1  10 1625.88 189.061   6
   7  -1  -8 3804.75 322.691   4
   7  -1  -7 7867.11 470.219   4
   7  -1  -6 31963.4 1017.26   4
   7  -1  -5 26407.4 917.573   4
   7  -1  -4 9592.99 526.650   4
   7  -1  -3 5886.38 715.543   3
   7  -1  -3 5377.26 394.035   4
   7  -1  -2 18710.1 1262.06   3
   7  -1  -2 18631.1 733.300   4
   7  -1  -1 4716.82 623.831   3
   7  -1  -1 5671.73 395.526   4
   7  -1   0 4265.73 630.408   3
   7  -1   1 5633.35 739.287   3
   7  -1   2 4581.41 697.800   3
   7  -1   3 2345.51 574.549   3
   7  -1   4 2468.16 572.145   3
  -7  -1  -8 570.813 212.015   9
  -7  -1  -9 15280.3 637.371   9
  -7  -1 -10 5612.00 316.105   9
  -7   0  11 2050.93 189.220   6
  -7   0  10 12130.8 523.307   6
   7   0  -9-85.4703 140.501   4
   7   0  -8 1090.22 230.555   4
   7   0  -7 281.701 199.041   4
   7   0  -6 12166.1 613.482   4
   7   0  -5 7570.26 501.592   4
   7   0  -4 16427.2 715.120   4
   7   0  -3 5776.27 420.049   4
   7   0  -2 29114.5 972.154   4
   7   0  -1 84903.8 1937.37   4
   7   0   0 852.113 315.328   3
  -7   0  -1 30567.4 943.637   9
   7   0   1 30986.2 1654.03   3
  -7   0  -2 47091.1 1289.77   9
   7   0   2 47509.7 2167.00   3
  -7   0  -3 51423.3 1398.21   9
   7   0   3 49182.4 2294.98   3
  -7   0  -4 17355.4 764.755   9
   7   0   4 16140.7 1334.14   3
  -7   0  -5 9990.78 599.075   9
   7   0   5 7945.38 983.971   3
  -7   0  -6 14979.0 739.327   9
  -7   0  -7 32248.5 1113.00   9
  -7   0  -8 497.400 217.037   9
  -7   0  -9 18926.6 710.389   9
  -7   0 -10 1131.06 167.360   9
  -7   1  11 22456.9 674.676   6
  -7   1  10 1914.27 233.254   6
   7   1  -9 3762.62 337.922   4
   7   1  -8 3825.63 367.281   4
   7   1  -7 8037.68 513.145   4
   7   1  -6 32647.0 1096.59   4
   7   1  -5 27009.9 976.508   4
   7   1  -4 9124.10 542.464   4
   7   1  -3 6696.91 462.899   4
   7   1  -2 20419.9 812.464   4
   7   1  -1 5872.29 427.916   4
  -7   1   0 4235.75 315.987   9
  -7   1  -1 5721.44 387.049   9
  -7   1  -2 3782.70 338.438   9
  -7   1  -3 3307.36 343.143   9
  -7   1  -4 2706.50 339.178   9
  -7   1  -5 3261.46 365.276   9
  -7   1  -6 2471.78 347.711   9
  -7   1  -7 10076.2 589.312   9
  -7   1  -8 315.509 195.636   9
  -7   1  -9 14457.9 596.524   9
  -7   1 -10 5222.44 293.953   9
  -7   1 -10 5345.76 296.456  11
  -7   2  11 5066.49 300.528   6
  -7   2  10 2122.83 238.836   6
   7   2  -9 17423.8 713.708   4
   7   2  -8 3714.10 376.141   4
   7   2  -7 477.690 230.408   4
   7   2  -6 24065.6 938.139   4
   7   2  -5 32908.5 1114.88   4
   7   2  -4 23964.3 919.746   4
   7   2  -3 7813.65 518.722   4
   7   2  -2 15961.6 721.820   4
  -7   2   1 7292.66 420.479   9
   7   2  -1 7840.05 495.766   4
  -7   2   0 3827.67 323.341   9
   7   2   0 3633.87 356.875   4
  -7   2  -1 100444. 2177.62   9
  -7   2  -2 1074.15 228.968   9
  -7   2  -3 50795.6 1414.79   9
  -7   2  -4 71548.1 1819.36   9
  -7   2  -5 15117.5 738.374   9
  -7   2  -6 11214.4 633.017   9
  -7   2  -7 15523.4 724.237   9
  -7   2  -8 895.158 215.090   9
  -7   2  -9 3917.99 301.078   9
  -7   2 -10 7352.72 327.929   9
  -7   2 -10 7264.94 342.804  11
  -7   3  11 6143.32 317.426   6
  -7   3  10 2676.96 253.433   6
   7   3  -9 4081.06 351.692   4
   7   3  -8 10518.0 590.544   4
   7   3  -7 331.337 253.858   4
   7   3  -6 34106.9 1152.51   4
   7   3  -5 30472.4 1092.26   4
   7   3  -4 5044.40 433.494   4
   7   3  -3 19809.3 838.669   4
   7   3  -2 8487.80 537.014   4
   7   3  -1 8883.22 538.803   4
  -7   3   0 21121.0 792.178   9
   7   3   0 20521.8 837.714   4
  -7   3  -1 2298.29 291.214   9
  -7   3  -2 2958.36 327.404   9
  -7   3  -3 20558.5 842.000   9
  -7   3  -4 12320.4 659.539   9
  -7   3  -5 822.853 241.820   9
  -7   3  -6 4760.56 422.516   9
  -7   3  -7 317.966 204.211   9
  -7   3  -8 2288.33 266.450   9
  -7   3  -9 6560.62 360.279   9
  -7   3  -9 6883.68 387.038  11
  -7   3 -10 3406.55 224.598  11
  -7   4  11 3681.77 225.626   6
  -7   4  10 824.606 157.286   6
   7   4  -9 3189.21 312.114   4
   7   4  -8 12629.8 622.917   4
   7   4  -7 5862.44 463.193   4
   7   4  -6 18202.6 811.526   4
   7   4  -5 16740.0 779.363   4
   7   4  -4 41713.8 1302.62   4
   7   4  -3 1837.29 381.839   4
  -7   4   3 579.801 175.971   7
   7   4  -2 9493.17 568.453   4
  -7   4   2 8466.68 479.353   7
   7   4  -1 4386.61 406.838   4
   7   4   0 24516.4 930.914   4
  -7   4  -1 63841.3 1648.17   9
   7   4   1 64611.3 1674.92   4
  -7   4  -2 5647.23 450.386   9
  -7   4  -3 29109.2 1041.12   9
  -7   4  -4 54068.6 1534.77   9
  -7   4  -5 5571.63 464.608   9
  -7   4  -6 817.937 239.250   9
  -7   4  -7 4014.49 361.320   9
  -7   4  -8 7387.64 426.881   9
  -7   4  -8 8082.84 455.396  11
  -7   4  -9 16089.4 577.670  11
  -7   4 -10 6713.52 285.493  11
  -7   5  10 504.935 130.022   6
   7   5  -9 4347.40 324.712   4
  -7   5   9 3461.15 284.922   6
   7   5  -8 4258.09 361.507   4
   7   5  -7 5845.54 447.847   4
   7   5  -6 4389.91 405.244   4
   7   5  -5 39700.9 1250.99   4
   7   5  -4 23230.0 917.788   4
  -7   5   4 20591.1 766.618   7
   7   5  -3 6233.41 476.993   4
  -7   5   3 5471.52 406.700   7
   7   5  -2 8601.42 550.399   4
  -7   5   2 8501.87 505.281   7
   7   5  -1 30898.0 1078.05   4
  -7   5   1 31384.6 1030.92   7
   7   5   0 60681.8 1615.28   4
   7   5   1 6926.11 480.830   4
   7   5   2 540.487 217.220   4
  -7   5  -3 3592.15 389.632   9
   7   5   3 3387.41 342.479   4
  -7   5  -4 22421.5 905.950   9
  -7   5  -5 22517.3 899.253   9
  -7   5  -6 19857.1 795.029   9
  -7   5  -7 373.719 184.509  11
  -7   5  -8 13551.0 552.809  11
  -7   5  -9 11506.8 437.400  11
  -7   6  10 1836.30 149.214   6
  -7   6   9 14437.1 508.155   6
   7   6  -8 771.087 188.833   4
   7   6  -7 19021.0 729.014   4
   7   6  -6 1822.96 270.775   4
   7   6  -5 6703.35 468.994   4
  -7   6   4 3255.93 310.640   7
   7   6  -4 2945.88 334.264   4
  -7   6   3 3135.88 325.633   7
   7   6  -3 3134.81 346.924   4
  -7   6   2 252.220 174.953   7
   7   6  -2-144.965 203.511   4
   7   6  -1 11169.0 603.935   4
  -7   6   1 11406.7 608.978   7
   7   6   0 9254.17 544.728   4
  -7   6   0 10421.0 592.774   7
  -7   6  -1 638.586 240.173   7
   7   6   1 777.845 205.776   4
   7   6   2 3190.27 318.541   4
   7   6   3 941.734 208.699   4
  -7   6  -3 860.193 196.138  11
  -7   6  -4 889.284 191.715  11
  -7   6  -5 7045.86 443.940  11
  -7   6  -6 3036.46 296.577  11
  -7   6  -7 1488.35 215.460  11
  -7   6  -8 7383.97 327.056   7
  -7   6  -8 8123.82 374.257  11
  -7   7   8 81.5751 83.9150   6
   7   7  -7 297.123 142.496   4
   7   7  -6 1453.31 214.869   4
   7   7  -5 11459.2 550.470   4
   7   7  -4 4407.47 355.815   4
  -7   7   4 4515.14 358.722   7
   7   7  -3 11732.2 581.311   4
  -7   7   3 12308.4 600.498   7
   7   7  -2 4826.30 372.539   4
  -7   7   2 4989.53 407.272   7
   7   7  -1 32703.6 1024.57   4
  -7   7   1 33377.8 1089.43   7
  -7   7   0 9498.28 564.966   7
  -7   7  -1 1959.64 309.206   7
  -7   7  -2 920.025 253.079   7
  -7   7  -3 1750.57 298.232   7
  -7   7  -4 1900.94 273.531   7
  -7   7  -4 1492.97 208.982  11
  -7   7  -5 12361.4 573.262   7
  -7   7  -5 12467.0 525.486  11
  -7   7  -6 24990.0 783.654   7
  -7   7  -6 25292.4 759.600  11
  -7   7  -7 3494.04 234.049   7
  -7   7  -7 3593.12 248.800  11
  -7   7  -8 8854.85 330.166  11
   7   8  -6 27992.9 753.583   4
  -7   8   4 4896.04 352.361   7
  -7   8   3 8019.40 470.767   7
  -7   8   2 2477.03 296.895   7
  -7   8   1 5011.44 409.751   7
  -7   8   0 2387.42 323.155   7
  -7   8  -1 8518.19 523.015   7
  -7   8  -2 5324.00 413.885   7
  -7   8  -3 16005.8 674.500   7
  -7   8  -4 3661.56 312.049   7
  -7   8  -5 1199.92 181.314   7
  -7   8  -5 1289.59 152.771  11
  -7   8  -6 638.711 126.100   7
  -7   8  -6 572.254 112.913  11
  -7   9   3 5521.12 361.833   7
  -7   9   2 5651.33 382.188   7
  -7   9   1 4412.57 361.844   7
  -7   9   0 6302.38 418.140   7
  -7   9  -1 1387.69 239.512   7
  -7   9  -2 18797.0 697.746   7
  -7   9  -3 721.814 169.318   7
  -7   9  -4 277.968 123.513   7
  -7   9  -5 1317.26 147.206   7
  -7  10   1 10007.4 447.729   7
  -7  10   0 164.226 126.802   7
  -7  10  -1 3529.16 265.754   7
  -7  10  -2 953.860 153.736   7
  -7  10  -3 2541.74 194.427   7
   8  -9  -4 3130.88 214.326   5
   8  -9  -3 2903.60 225.140   5
   8  -9  -2 4138.20 268.649   5
   8  -9  -1 418.431 120.454   5
   8  -8  -6 5484.22 272.160   5
   8  -8  -5 2340.51 212.664   5
   8  -8  -4 4560.21 301.022   5
   8  -8  -3 11745.5 502.709   5
   8  -8  -2 13060.5 544.592   5
   8  -7  -7 3285.85 214.298   5
   8  -7  -6 11465.5 455.465   5
   8  -7  -5 1620.74 199.394   5
   8  -7  -4 1262.60 201.601   5
   8  -7  -3 7914.89 440.471   5
   8  -7  -2 8721.65 470.404   5
   8  -6  -7 1402.25 165.276   5
   8  -6  -6 3877.07 287.250   5
   8  -6  -5 1703.03 221.311   5
   8  -6  -4 1225.10 214.470   5
   8  -6  -3 19079.4 718.293   5
  -8  -6  -7 4120.45 238.837   9
  -8  -5  -7 5481.96 328.097   9
  -8  -5  -8 398.289 104.534   9
  -8  -4  -7 4409.87 335.308   9
  -8  -4  -8 8338.38 390.623   9
   8  -3  -2 6689.37 875.773   3
   8  -3  -1 11788.4 1162.74   3
   8  -3   0 1227.14 421.410   3
  -8  -3  -7 2399.32 274.380   9
  -8  -3  -8 7579.15 405.498   9
  -8  -3  -9 2565.91 201.230   9
   8  -2  -2 2261.16 520.619   3
   8  -2  -2 3033.43 309.028   4
   8  -2  -1 55.7550 236.918   3
   8  -2  -1 231.308 160.718   4
   8  -2   0 6984.93 888.612   3
   8  -2   0 8141.45 494.058   4
   8  -2   1 1541.56 464.399   3
  -8  -2  -2 10449.6 546.762   9
  -8  -2  -3 8298.96 505.910   9
  -8  -2  -4 11917.9 621.646   9
  -8  -2  -5 8082.45 529.664   9
  -8  -2  -6 8538.67 520.628   9
  -8  -2  -7 9800.35 532.001   9
  -8  -2  -8 3875.69 317.016   9
  -8  -2  -9 1694.74 186.206   9
  -8  -1   9 2308.51 216.351   6
   8  -1  -7 19972.4 722.835   4
   8  -1  -6 14128.7 629.248   4
   8  -1  -5 1826.68 270.281   4
   8  -1  -4 15716.3 695.509   4
   8  -1  -3 1141.36 240.261   4
   8  -1  -2 50921.9 1413.01   4
   8  -1  -1 53464.2 1453.27   4
   8  -1   0 21977.5 859.743   4
  -8  -1  -2 44972.6 1260.88   9
  -8  -1  -3 14775.3 694.710   9
  -8  -1  -4 33095.2 1103.14   9
  -8  -1  -5 16334.3 751.855   9
  -8  -1  -6 8360.16 530.909   9
  -8  -1  -7 12765.1 623.941   9
  -8  -1  -8 4959.60 360.329   9
  -8  -1  -9 1283.63 179.158   9
  -8   0  10 647.773 130.498   6
   8   0  -9 207.217 135.900   4
   8   0  -8 9994.72 490.583   4
   8   0  -7 36492.7 1087.71   4
   8   0  -6 9627.93 552.173   4
   8   0  -5 402.228 186.956   4
   8   0  -4 82.2006 204.458   4
   8   0  -3 26151.4 961.908   4
   8   0  -2 13891.2 683.977   4
   8   0  -1 49233.3 1408.57   4
   8   0   0 8963.57 558.984   4
  -8   0  -1 1047.95 209.732   9
  -8   0  -2 1771.62 266.404   9
  -8   0  -3 3906.55 370.219   9
  -8   0  -4 20936.6 869.957   9
  -8   0  -5 265.713 215.436   9
  -8   0  -6 3310.00 371.253   9
  -8   0  -7 3695.32 356.745   9
  -8   0  -8 991.283 206.666   9
  -8   0  -9-1.10631 110.777   9
  -8   1  10 181.843 109.457   6
   8   1  -9 2419.94 243.474   4
   8   1  -8 5713.17 400.484   4
   8   1  -7 19136.2 772.878   4
   8   1  -6 14428.6 694.331   4
   8   1  -5 1412.25 276.037   4
   8   1  -4 15099.6 735.114   4
   8   1  -3 1526.37 289.872   4
   8   1  -2 55505.3 1541.10   4
   8   1  -1 53799.9 1506.68   4
   8   1   0 22203.5 892.240   4
  -8   1  -1 154168. 3055.70   9
  -8   1  -2 43902.3 1271.45   9
  -8   1  -3 16267.5 735.340   9
  -8   1  -4 33043.1 1119.68   9
  -8   1  -5 16451.5 754.150   9
  -8   1  -6 7296.83 504.030   9
  -8   1  -7 13852.7 644.757   9
  -8   1  -8 3968.68 318.553   9
  -8   1  -9 1522.35 180.263   9
  -8   2  10 672.194 149.555   6
   8   2  -9 2034.74 241.731   4
   8   2  -8 8952.59 501.862   4
   8   2  -7 36711.4 1144.07   4
   8   2  -6 21531.3 877.871   4
   8   2  -5 6178.79 487.200   4
   8   2  -4 16641.9 784.595   4
   8   2  -3 612.609 224.742   4
   8   2  -2 3213.70 387.487   4
   8   2  -1 521.140 223.428   4
  -8   2   0 7903.76 475.027   9
   8   2   0 8636.82 559.987   4
  -8   2  -1 1065.42 225.471   9
   8   2   1 1434.34 308.278   4
  -8   2  -2 10043.9 571.846   9
  -8   2  -3 9422.41 560.005   9
  -8   2  -4 10324.3 591.073   9
  -8   2  -5 7736.42 537.847   9
  -8   2  -6 8552.53 526.858   9
  -8   2  -7 10232.6 541.781   9
  -8   2  -8 4373.49 327.978   9
  -8   2  -9 1937.81 187.614   9
  -8   2  -9 1976.70 191.094  11
  -8   3  10 2069.05 195.021   6
   8   3  -9 14801.9 576.303   4
   8   3  -8 12861.8 600.428   4
   8   3  -7 34280.0 1094.15   4
   8   3  -6 3000.63 367.458   4
   8   3  -5 4981.76 457.799   4
   8   3  -4 22491.7 929.547   4
   8   3  -3 31550.6 1118.89   4
   8   3  -2 7186.84 531.560   4
   8   3  -1 12669.3 687.218   4
   8   3   0 1645.71 291.646   4
  -8   3  -1 36394.2 1153.99   9
   8   3   1 38311.2 1236.35   4
  -8   3  -2 57808.4 1562.39   9
  -8   3  -3 2501.00 320.105   9
  -8   3  -4 3297.89 373.052   9
  -8   3  -5 10552.2 603.830   9
  -8   3  -6 2048.77 293.232   9
  -8   3  -7 2667.90 288.122   9
  -8   3  -8 8073.21 405.378   9
  -8   3  -9 2396.17 193.767  11
  -8   4  10 7933.07 336.305   6
   8   4  -9 2902.49 256.300   4
   8   4  -8 7725.50 449.682   4
   8   4  -7 17749.5 738.655   4
   8   4  -6 2246.14 335.367   4
   8   4  -5 1950.12 318.284   4
   8   4  -4 9045.10 589.212   4
   8   4  -3 18026.4 817.404   4
   8   4  -2 16323.6 782.832   4
  -8   4   2 14988.5 646.654   7
  -8   4   1 3835.24 346.072   7
   8   4  -1 3650.85 385.795   4
   8   4   0 5725.44 473.692   4
   8   4   1 5011.51 437.986   4
  -8   4  -2 5985.23 459.325   9
   8   4   2 5669.52 469.507   4
  -8   4  -3 608.414 241.551   9
   8   4   3 338.004 208.487   4
  -8   4  -4 18573.3 810.684   9
  -8   4  -5 4074.57 384.146   9
  -8   4  -6 20225.7 790.449   9
  -8   4  -7 4433.92 327.223   9
  -8   4  -7 4047.83 310.865  11
   8   4   8 7212.63 323.142   4
  -8   4  -8 7739.51 372.442  11
  -8   5   9 13261.6 475.717   6
   8   5  -8 21138.0 706.641   4
   8   5  -7 3743.02 333.056   4
   8   5  -6 7027.04 470.803   4
   8   5  -5 768.103 246.754   4
   8   5  -4 15980.6 747.908   4
   8   5  -3 7997.44 535.341   4
  -8   5   3 8260.96 468.815   7
   8   5  -2 6059.03 477.748   4
  -8   5   2 5201.48 388.776   7
  -8   5   1 644.269 208.666   7
   8   5  -1 360.706 214.434   4
   8   5   0 3937.59 400.323   4
  -8   5   0 4055.36 376.794   7
   8   5   1-27.8784 189.178   4
   8   5   2 9279.33 557.089   4
   8   5   3 2878.37 323.361   4
   8   5   4 3986.72 349.511   4
   8   5   5 2676.38 277.659   4
  -8   5  -5 2416.42 261.026  11
   8   5   6 9337.54 437.705   4
  -8   5  -6 10374.8 482.932  11
  -8   5  -7 5227.11 320.125  11
  -8   5  -8 367.626 101.550   7
  -8   5  -8 291.064 103.897  11
   8   6  -8 6599.17 338.369   4
   8   6  -7 1964.74 236.660   4
   8   6  -6 4307.10 340.780   4
   8   6  -5 1800.74 261.503   4
   8   6  -4 1585.57 265.617   4
   8   6  -3 19558.8 778.886   4
  -8   6   3 17304.3 686.760   7
   8   6  -2 27225.7 958.064   4
  -8   6   2 26084.6 898.881   7
   8   6  -1 3805.46 364.083   4
  -8   6   1 3807.81 351.730   7
   8   6   0 11521.7 600.138   4
  -8   6   0 11657.2 605.306   7
   8   6   1 27876.1 954.148   4
  -8   6  -1 28826.0 988.131   7
  -8   6  -2 3009.55 343.365   7
   8   6   2 2330.68 269.525   4
   8   6   3 1700.35 233.377   4
  -8   6  -4 15695.2 578.570  11
  -8   6  -5 798.140 165.842  11
  -8   6  -6 8670.55 419.384   7
  -8   6  -6 8369.37 385.245  11
  -8   6  -7 4101.44 249.831   7
  -8   6  -7 4215.22 244.583  11
   8   7  -7 3536.22 238.981   4
   8   7  -6 9834.31 431.794   4
   8   7  -5 1778.49 221.343   4
  -8   7   4 1279.88 183.728   7
   8   7  -4 946.703 188.519   4
   8   7  -3 7857.00 443.670   4
  -8   7   3 8419.43 442.756   7
   8   7  -2 8160.25 452.567   4
  -8   7   2 7575.67 452.627   7
  -8   7   1 2694.09 294.651   7
   8   7  -1 2725.55 282.649   4
   8   7   0 5796.90 377.089   4
  -8   7   0 7029.43 451.683   7
  -8   7  -1 4711.48 380.958   7
  -8   7  -2 1081.22 223.011   7
  -8   7  -3 706.185 191.501   7
  -8   7  -4 2797.29 280.158   7
  -8   7  -5 5180.45 325.072   7
  -8   7  -6 9199.01 377.944   7
  -8   8   3 12063.7 499.630   7
  -8   8   2 12409.4 536.168   7
  -8   8   1 1828.07 236.199   7
  -8   8   0 1557.14 235.766   7
  -8   8  -1 972.700 205.675   7
  -8   8  -2 3135.91 290.007   7
  -8   8  -3 18956.8 659.798   7
  -8   8  -4 12814.4 495.282   7
  -8   8  -5 2603.70 196.103   7
  -8   9   2 3912.37 270.652   7
  -8   9   1 484.935 142.518   7
  -8   9   0 2476.40 233.429   7
  -8   9  -1 2940.04 249.457   7
  -8   9  -2 4780.17 290.137   7
  -8   9  -3 4244.83 251.694   7
  -8  10   0 166.504 87.2782   7
  -9  -4  -5 6640.16 359.081   9
  -9  -4  -6 3918.20 264.503   9
  -9  -4  -7 4989.65 257.603   9
   9  -3   2 34818.1 1045.35   4
  -9  -3  -4 26454.6 844.450   9
  -9  -3  -5 1129.00 189.743   9
  -9  -3  -6 5301.22 338.485   9
  -9  -3  -7 382.565 124.359   9
   9  -2  -2 6310.54 434.824   4
   9  -2  -1 33420.8 1059.03   4
   9  -2   0 25916.2 914.637   4
   9  -2   1 114.606 157.496   4
   9  -2   2 4211.24 384.085   4
  -9  -2  -3 2256.20 271.817   9
  -9  -2  -4 2534.19 278.718   9
  -9  -2  -5 6884.32 427.809   9
  -9  -2  -6 7258.29 415.585   9
  -9  -2  -7 427.979 152.574   9
  -9  -2  -8 5090.86 266.497   9
   9  -1  -6 15104.9 595.750   4
   9  -1  -5 5967.40 405.585   4
   9  -1  -4 21030.1 807.339   4
   9  -1  -3 5069.42 406.905   4
   9  -1  -2 5042.87 416.381   4
   9  -1  -1 16655.3 743.897   4
   9  -1   0 572.378 233.005   4
   9  -1   1 6402.65 474.130   4
  -9  -1  -2 8133.78 460.172   9
  -9  -1  -3 4576.83 358.183   9
  -9  -1  -4 2437.69 284.794   9
  -9  -1  -5 4810.62 376.537   9
  -9  -1  -6 2818.62 292.111   9
  -9  -1  -7 3974.87 292.047   9
  -9  -1  -8 5641.09 295.604   9
  -9   0   9 10924.9 403.824   6
   9   0  -8 3716.28 262.663   4
   9   0  -7 905.956 184.060   4
   9   0  -6 22372.1 793.189   4
   9   0  -5 2562.25 311.279   4
   9   0  -4 12255.9 635.994   4
   9   0  -3 3478.62 372.142   4
   9   0  -2 29051.0 1030.58   4
   9   0  -1 95222.7 2218.34   4
   9   0   0 65205.0 1715.52   4
   9   0   1 17093.2 784.208   4
  -9   0  -2 128.011 145.633   9
  -9   0  -3 4350.51 369.163   9
  -9   0  -4 9002.11 510.430   9
  -9   0  -5 9624.29 526.417   9
  -9   0  -6 989.813 203.616   9
  -9   0  -7 1899.81 229.034   9
  -9   0  -8 667.952 134.838   9
   9   1  -9 31203.0 785.093   4
  -9   1   9 33085.6 826.338   6
   9   1  -8 4835.00 317.237   4
   9   1  -7 7670.16 438.114   4
   9   1  -6 14522.6 650.219   4
   9   1  -5 5828.73 443.642   4
   9   1  -4 22074.4 885.581   4
   9   1  -3 4856.73 443.071   4
   9   1  -2 5001.26 447.022   4
   9   1  -1 16946.9 795.353   4
   9   1   0 223.353 254.851   4
  -9   1  -1 5878.78 409.292   9
   9   1   1 7343.87 526.309   4
  -9   1  -2 8843.33 507.643   9
   9   1   2 8640.63 574.506   4
  -9   1  -3 4581.31 394.002   9
  -9   1  -4 2250.52 292.965   9
  -9   1  -5 4985.53 387.022   9
  -9   1  -6 2450.75 271.375   9
  -9   1  -7 4009.16 310.805   9
  -9   1  -8 5404.00 294.988   9
   9   2  -9 4923.20 277.345   4
   9   2  -8 1246.01 199.343   4
   9   2  -7 1710.04 253.966   4
   9   2  -6 2395.11 299.378   4
   9   2  -5 5186.07 439.390   4
   9   2  -4 16854.4 775.048   4
   9   2  -3 12606.3 688.048   4
   9   2  -2 7028.91 545.851   4
   9   2  -1 35879.3 1204.12   4
   9   2   0 26245.1 1008.47   4
  -9   2  -1 91.0753 173.057   9
   9   2   1 427.408 250.445   4
  -9   2  -2 5180.01 406.532   9
   9   2   2 5018.86 451.852   4
  -9   2  -3 2808.69 324.492   9
   9   2   3 2739.89 361.685   4
  -9   2  -4 2473.76 304.929   9
  -9   2  -5 6823.91 445.971   9
  -9   2  -6 6312.53 402.179   9
  -9   2  -7 339.935 144.770   9
  -9   2  -8 5460.35 279.565   9
   9   2   8 5614.61 282.715   4
  -9   2  -8 5126.81 270.795  11
   9   3  -9 4625.49 263.697   4
  -9   3   9 4828.92 273.154   6
   9   3  -8 4316.72 303.301   4
   9   3  -7 1254.34 238.114   4
   9   3  -6 8782.10 509.573   4
   9   3  -5 7321.24 503.928   4
   9   3  -4 34003.3 1138.98   4
   9   3  -3 8725.76 571.325   4
   9   3  -2 23281.0 942.322   4
   9   3  -1 24468.9 973.843   4
   9   3   0 7381.51 534.674   4
   9   3   1 11009.5 639.136   4
  -9   3  -2 33227.7 1061.73   9
   9   3   2 32350.8 1119.11   4
  -9   3  -3 1877.15 284.078   9
   9   3   3 2435.20 327.774   4
  -9   3  -4 27260.5 937.255   9
   9   3   4 28298.6 971.847   4
  -9   3  -5 1652.69 260.543   9
   9   3   5 1653.13 252.157   4
  -9   3  -6 5924.78 378.465   9
   9   3   6 6022.77 375.834   4
   9   3   7 638.093 140.348   4
  -9   4   9 804.204 116.115   6
   9   4  -8 1739.00 204.779   4
   9   4  -7 4122.35 320.374   4
   9   4  -6 1212.13 239.726   4
   9   4  -5 1483.89 270.068   4
   9   4  -4 4785.33 428.383   4
   9   4  -3 7998.31 539.123   4
   9   4  -2 3057.02 366.744   4
  -9   4   1 2047.17 262.059   7
   9   4  -1 2465.83 350.829   4
  -9   4   0 3102.44 316.252   7
   9   4   0 3211.76 364.674   4
   9   4   1 11.5385 203.113   4
   9   4   2 521.946 218.840   4
   9   4   3 14405.1 672.963   4
   9   4   4 9005.73 500.544   4
   9   4   5 6859.74 408.568   4
   9   4   6 3097.93 251.920   4
  -9   4  -6 3273.39 246.477  11
  -9   4  -7 4916.82 263.498  11
   9   5  -8 3428.87 231.050   4
   9   5  -7 206.531 135.688   4
   9   5  -6 10058.0 488.420   4
   9   5  -5 934.155 215.206   4
   9   5  -4 4578.28 381.139   4
   9   5  -3 3977.19 369.701   4
   9   5  -2 25158.8 905.494   4
  -9   5   2 22098.2 750.912   7
   9   5  -1 15155.4 700.168   4
  -9   5   1 14217.2 611.176   7
  -9   5   0 2406.40 272.164   7
   9   5   0 1923.89 277.733   4
   9   5   1 7577.53 491.741   4
  -9   5  -1 7696.85 461.506   7
   9   5   2 8480.81 494.442   4
  -9   5  -2 9015.36 498.562   7
   9   5   3 1096.19 209.251   4
   9   5   4 7428.45 409.889   4
   9   5   5 2871.68 239.292   4
  -9   5  -5 3536.27 240.498  11
  -9   5  -6 3737.55 253.334   7
  -9   5  -6 3278.77 212.636  11
   9   6  -7 1546.85 164.688   4
   9   6  -6 4594.99 293.084   4
   9   6  -5 3915.12 300.916   4
   9   6  -4 1920.91 240.636   4
   9   6  -3 857.610 198.075   4
  -9   6   2 186.376 127.291   7
   9   6  -2 255.183 182.591   4
  -9   6   1 563.830 164.322   7
   9   6  -1 697.641 199.035   4
   9   6   0 11724.7 555.987   4
  -9   6   0 11568.6 539.248   7
   9   6   1 3630.38 308.715   4
  -9   6  -1 3825.96 333.502   7
  -9   6  -2 1483.19 229.815   7
   9   6   2 1240.56 202.636   4
  -9   6  -3 373.826 157.986   7
   9   6   3 217.193 125.364   4
  -9   6  -4 3858.88 288.849   7
  -9   6  -5 423.493 124.748   7
  -9   6  -6 2374.24 175.970   7
   9   7  -6 3126.71 192.930   4
   9   7  -5 7508.24 333.108   4
   9   7  -4 7182.57 350.244   4
  -9   7   3 504.413 117.791   7
   9   7  -3 481.876 140.137   4
   9   7  -2 4390.97 293.344   4
  -9   7   2 4609.20 293.684   7
   9   7  -1 15084.4 554.466   4
  -9   7   1 16332.9 591.015   7
  -9   7   0 606.362 169.418   7
  -9   7  -1 7023.23 393.749   7
  -9   7  -2 9930.06 456.644   7
  -9   7  -3 1822.31 204.611   7
  -9   7  -4 12304.0 455.194   7
  -9   7  -5 5626.60 270.807   7
  -9   8   2 269.385 100.927   7
  -9   8   1 1094.78 156.583   7
  -9   8   0 1193.90 157.632   7
  -9   8  -1 2077.54 202.015   7
  -9   8  -2 1453.53 169.761   7
  -9   8  -3 2700.80 193.657   7
  10  -2  -1 1091.91 215.266   4
  10  -2   0 1178.20 213.670   4
  10  -2   1 7318.60 427.966   4
  10  -2   2 57.6507 143.834   4
  10  -2   3 8122.78 437.614   4
  10  -2   4 4488.90 318.230   4
 -10  -2  -5 470.896 124.784   9
  10  -2   5 770.967 153.201   4
 -10  -2  -6 2280.91 172.685   9
  10  -2   6 2548.16 193.185   4
  10  -1  -4 2509.50 263.172   4
  10  -1  -3 9356.44 494.602   4
  10  -1  -2 9782.51 529.439   4
  10  -1  -1 12353.9 600.783   4
  10  -1   0 5877.89 426.082   4
  10  -1   1 10390.5 548.332   4
  10  -1   2 5016.33 379.504   4
  10  -1   3 7974.93 474.943   4
 -10  -1  -4 10662.9 462.487   9
  10  -1   4 11107.9 525.505   4
 -10  -1  -5 5616.64 322.065   9
  10  -1   5 5907.48 355.039   4
 -10  -1  -6 3567.72 233.125   9
  10  -1   6 4034.50 264.103   4
  10   0  -7 4890.15 265.349   4
  10   0  -6 622.749 150.178   4
  10   0  -5 56.1127 133.351   4
  10   0  -4 578.055 194.714   4
  10   0  -3 48.8115 173.998   4
  10   0  -2 6935.54 462.130   4
  10   0  -1 1075.01 269.275   4
  10   0   0 2863.22 328.729   4
  10   0   1 5108.97 426.188   4
  10   0   2 3123.67 332.597   4
 -10   0  -3 940.283 174.286   9
  10   0   3 976.107 226.985   4
 -10   0  -4 4866.02 328.974   9
  10   0   4 5738.76 400.907   4
 -10   0  -5 1573.88 198.821   9
  10   0   5 1743.90 227.365   4
 -10   0  -6 6929.55 335.915   9
  10   0   6 7020.96 359.401   4
  10   1  -7 2282.74 204.444   4
  10   1  -6 3063.24 264.088   4
  10   1  -5 4397.31 346.780   4
  10   1  -4 2772.63 314.405   4
  10   1  -3 10530.1 564.786   4
  10   1  -2 13041.7 642.912   4
  10   1  -1 12902.5 651.223   4
  10   1   0 7674.08 515.765   4
  10   1   1 11806.1 622.964   4
  10   1   2 4760.37 404.933   4
 -10   1  -3 7238.56 409.910   9
  10   1   3 7281.42 474.330   4
 -10   1  -4 10006.3 470.456   9
  10   1   4 10159.1 522.365   4
 -10   1  -5 5898.94 344.948   9
  10   1   5 6384.39 387.595   4
 -10   1  -6 4045.35 257.513   9
  10   1   6 4031.44 277.019   4
  10   2  -8 2606.26 182.734   4
  10   2  -7 684.550 155.661   4
  10   2  -6 4924.22 326.593   4
  10   2  -5 6771.47 419.586   4
  10   2  -4 23729.2 848.559   4
  10   2  -3 32293.6 1044.97   4
  10   2  -2 2343.95 324.736   4
  10   2  -1 890.516 267.697   4
  10   2   0 838.508 248.871   4
  10   2   1 7697.24 504.617   4
  10   2   2 488.447 219.866   4
  10   2   3 8718.54 510.006   4
  10   2   4 5212.26 371.802   4
  10   2   5 639.648 167.337   4
  10   2   6 3075.93 231.090   4
  10   3  -8 1647.07 149.448   4
  10   3  -7 4926.64 290.103   4
  10   3  -6 20040.7 674.603   4
  10   3  -5 12601.0 562.014   4
  10   3  -4 7291.48 458.119   4
  10   3  -3 22496.2 841.268   4
  10   3  -2 6498.14 462.088   4
  10   3  -1 4537.06 404.631   4
  10   3   0 572.885 238.184   4
  10   3   1 3984.16 381.371   4
 -10   3  -1 3142.28 273.984   7
  10   3   2 2321.06 301.498   4
  10   3   3 9730.89 505.245   4
  10   3   4 12583.0 542.283   4
  10   3   5 1282.27 179.823   4
 -10   3  -5 1710.56 165.740  11
  10   3   6 4565.94 251.058   4
  10   4  -7 9137.15 367.198   4
  10   4  -6 13561.2 511.311   4
  10   4  -5 4279.90 319.721   4
  10   4  -4 27312.3 872.967   4
  10   4  -3 17991.6 719.647   4
  10   4  -2 719.846 232.090   4
  10   4  -1 17748.8 730.688   4
  10   4   0 7841.61 477.394   4
 -10   4   0 8154.47 401.191   7
 -10   4  -1 771.265 164.627   7
  10   4   1 1328.37 242.856   4
  10   4   2 17806.0 684.606   4
 -10   4  -2 16343.6 609.275   7
 -10   4  -3 1155.03 197.940   7
  10   4   3 901.652 183.751   4
  10   4   4 9691.48 444.236   4
 -10   4  -4 12155.2 471.938   7
  10   4   5 2654.79 200.462   4
 -10   4  -5 3125.80 223.917   7
  10   5  -6 4704.94 265.828   4
  10   5  -5 1007.70 173.062   4
  10   5  -4 2118.79 234.888   4
  10   5  -3 2913.12 277.430   4
  10   5  -2 11937.3 537.508   4
  10   5  -1 557.882 189.794   4
  10   5   0 3762.68 316.601   4
 -10   5   0 3335.18 252.444   7
 -10   5  -1 1080.22 173.158   7
  10   5   1 1267.45 203.899   4
  10   5   2 7920.64 404.216   4
 -10   5  -2 8287.21 396.591   7
 -10   5  -3 1823.31 200.802   7
  10   5   3 1873.95 195.896   4
  10   5   4 5800.09 282.465   4
 -10   5  -4 7011.18 328.254   7
  10   6  -5 1273.85 144.794   4
  10   6  -4 24136.3 668.811   4
  10   6  -3 8972.97 395.342   4
  10   6  -2 454.190 136.681   4
  10   6  -1 14844.7 535.272   4
 -10   6   1 14736.1 474.865   7
  10   6   0 18475.1 600.214   4
 -10   6   0 18842.5 576.609   7
 -10   6  -1 1034.17 152.502   7
  10   6   1 872.724 145.606   4
  10   6   2 19565.5 566.694   4
 -10   6  -2 23720.2 645.040   7
 -10   6  -3 5966.53 289.369   7
  11  -1  -2-219.788 128.024   4
  11  -1  -1 112.232 125.250   4
  11  -1   0 247.813 138.521   4
  11  -1   1 6884.49 371.417   4
  11  -1   2 6166.10 340.021   4
  11  -1   3 1971.77 194.539   4
  11   0  -5 574.289 113.503   4
  11   0  -4 2677.80 216.504   4
  11   0  -3 1505.49 195.053   4
  11   0  -2 1939.31 231.882   4
  11   0  -1 13658.1 559.599   4
  11   0   0 474.756 165.484   4
  11   0   1 11964.5 516.922   4
  11   0   2 18786.6 646.427   4
  11   0   3-143.386 130.385   4
  11   0   4 7289.28 334.238   4
  11   1  -5 418.339 119.617   4
  11   1  -4 3985.10 279.755   4
  11   1  -3 725.569 171.279   4
  11   1  -2-131.057 157.259   4
  11   1  -1 132.618 156.363   4
  11   1   0 8.33958 150.110   4
  11   1   1 6735.84 407.345   4
  11   1   2 6911.56 387.027   4
  11   1   3 2242.50 220.766   4
  11   1   4 1546.33 178.122   4
  11   2  -5 2008.72 193.028   4
  11   2  -4 7844.06 387.401   4
  11   2  -3 9575.25 452.426   4
  11   2  -2-237.137 161.595   4
  11   2  -1 13871.4 580.745   4
  11   2   0 4493.09 335.322   4
  11   2   1 9983.39 476.854   4
  11   2   2 16130.7 596.653   4
  11   2   3 1557.42 195.717   4
  11   2   4 9125.16 370.067   4
  11   3  -5 4168.09 247.918   4
  11   3  -4 2049.04 210.511   4
  11   3  -3 461.847 146.151   4
  11   3  -2 2823.35 257.490   4
  11   3  -1 830.756 181.078   4
  11   3   0 11644.3 505.536   4
  11   3   1 119.463 135.745   4
  11   3   2 9958.27 435.870   4
  11   3   3 3686.20 244.398   4
  11   4  -5 5991.79 270.325   4
  11   4  -4 5040.73 274.379   4
  11   4  -3 15315.6 525.757   4
  11   4  -2 1161.77 170.364   4
  11   4  -1 9298.27 423.246   4
  11   4   0 8959.06 410.552   4
  11   4   1 2228.80 210.989   4
  11   4   2 7281.55 333.366   4
  11   5  -3 3976.86 224.492   4
  11   5  -2 1746.70 164.897   4
  11   5  -1 1728.61 167.711   4
  11   5   0 11082.2 395.100   4
   0   0   0    0.00    0.00   0

TITL TA+D_1_gaussian in P2(1)
REM P2(1) (#4 in standard setting)
CELL 1.54184   9.686344  10.868232  11.439187  90.0000  94.5824  90.0000
ZERR    2.00   0.000260   0.000285   0.000267   0.0000   0.0023   0.0000
LATT -1
SYMM -x, y+1/2,-z
SFAC C H N O S
UNIT 52.00 56.00 4.00 8.00 4.00
TREF
HKLF 4
END
;
_shelx_hkl_checksum   87284

# start Validation Reply Form
_vrf_PLAT915_shelx
;
PROBLEM: No Flack x Check Done: Low Friedel Pair Coverage         42 %     
RESPONSE: The compound is achiral and our interest regarding the present data
lies only on the molecular structure of the compound.
;
# end Validation Reply Form
