# Supplementary material for: Switchable protection and exposure of a sensitive squaraine dye within a redox active rotaxane
Source: Commun Chem. 2024 Oct 4;7:229. doi: 10.1038/s42004-024-01312-1 (PMC11452610; doi:10.1038/s42004-024-01312-1)
Supplement: Supplementary file 4 — Supplementary Data 2 [file 42004_2024_1312_MOESM4_ESM.cif]

data_psRot
 
_audit_creation_method            'SHELXL-2019/3'
_shelx_SHELXL_version_number      '2019/3'
_chemical_name_systematic         ?
_chemical_name_common             ?
_chemical_melting_point           ?
_chemical_formula_moiety          'C63 H71 N5 O4, C26 H28 N2 O4 S2, C H2 Cl2'
_chemical_formula_sum             'C90 H101 Cl2 N7 O8 S2' 
_chemical_formula_weight          1543.79

loop_
 _atom_type_symbol
 _atom_type_description
 _atom_type_scat_dispersion_real
 _atom_type_scat_dispersion_imag
 _atom_type_scat_source
 'C'  'C'   0.0181   0.0091
 'International Tables Vol C Tables 4.2.6.8 and 6.1.1.4'
 'H'  'H'   0.0000   0.0000
 'International Tables Vol C Tables 4.2.6.8 and 6.1.1.4'
 'N'  'N'   0.0311   0.0180
 'International Tables Vol C Tables 4.2.6.8 and 6.1.1.4'
 'O'  'O'   0.0492   0.0322
 'International Tables Vol C Tables 4.2.6.8 and 6.1.1.4'
 'S'  'S'   0.3331   0.5567
 'International Tables Vol C Tables 4.2.6.8 and 6.1.1.4'
 'Cl'  'Cl'   0.3639   0.7018
 'International Tables Vol C Tables 4.2.6.8 and 6.1.1.4'
 
_space_group_crystal_system       monoclinic
_space_group_IT_number            14
_space_group_name_H-M_alt         'P 21/n'
_space_group_name_Hall            '-P 2yn'
 
_shelx_space_group_comment
;
The symmetry employed for this shelxl refinement is uniquely defined
by the following loop, which should always be used as a source of
symmetry information in preference to the above space-group names.
They are only intended as comments.
;
 
loop_
 _space_group_symop_operation_xyz
 'x, y, z'
 '-x+1/2, y+1/2, -z+1/2'
 '-x, -y, -z'
 'x-1/2, -y-1/2, z-1/2'
 
_cell_length_a                    16.5888(4)
_cell_length_b                    15.0832(4)
_cell_length_c                    16.7501(3)
_cell_angle_alpha                 90
_cell_angle_beta                  98.607(2)
_cell_angle_gamma                 90
_cell_volume                      4143.88(17)
_cell_formula_units_Z             2
_cell_measurement_temperature     120(2)
_cell_measurement_reflns_used     5992
_cell_measurement_theta_min       2.6560
_cell_measurement_theta_max       72.9650
 
_exptl_crystal_description        prism
_exptl_crystal_colour             'light blue'
_exptl_crystal_density_meas       ?
_exptl_crystal_density_method     ?
_exptl_crystal_density_diffrn     1.237          
_exptl_crystal_F_000              1640
_exptl_transmission_factor_min    ?
_exptl_transmission_factor_max    ?
_exptl_crystal_size_max           0.260
_exptl_crystal_size_mid           0.150
_exptl_crystal_size_min           0.120
_exptl_absorpt_coefficient_mu     1.652
_shelx_estimated_absorpt_T_min    0.673
_shelx_estimated_absorpt_T_max    0.826
_exptl_absorpt_correction_type    analytical
_exptl_absorpt_correction_T_min   0.568
_exptl_absorpt_correction_T_max   0.738
_exptl_absorpt_process_details    
;
CrysAlisPro 1.171.39.43c (Rigaku Oxford Diffraction, 2018)
Analytical numeric absorption correction using a multifaceted crystal
model based on expressions derived by R.C. Clark & J.S. Reid.
(Clark, R. C. & Reid, J. S. (1995). Acta Cryst. A51, 887-897)
Empirical absorption correction using spherical harmonics,
 implemented in SCALE3 ABSPACK scaling algorithm.
;
_exptl_absorpt_special_details    ?
_diffrn_ambient_temperature       120(2)
_diffrn_radiation_wavelength      1.54184
_diffrn_radiation_type            CuK\a
_diffrn_source                    'micro-focus sealed X-ray tube'
_diffrn_measurement_device_type   'SuperNova, Dual, Cu at home/near, Atlas'
_diffrn_measurement_method        '\w scans'
_diffrn_detector_area_resol_mean  5.1977
_diffrn_reflns_number             15124
_diffrn_reflns_av_unetI/netI      0.0360
_diffrn_reflns_av_R_equivalents   0.0286
_diffrn_reflns_limit_h_min        -20
_diffrn_reflns_limit_h_max        20
_diffrn_reflns_limit_k_min        -9
_diffrn_reflns_limit_k_max        18
_diffrn_reflns_limit_l_min        -20
_diffrn_reflns_limit_l_max        15
_diffrn_reflns_theta_min          3.497
_diffrn_reflns_theta_max          73.214
_diffrn_reflns_theta_full         67.684
_diffrn_measured_fraction_theta_max   0.967
_diffrn_measured_fraction_theta_full  0.995
_diffrn_reflns_Laue_measured_fraction_max    0.967
_diffrn_reflns_Laue_measured_fraction_full   0.995
_diffrn_reflns_point_group_measured_fraction_max   0.967
_diffrn_reflns_point_group_measured_fraction_full  0.995
_reflns_number_total              8047
_reflns_number_gt                 6722
_reflns_threshold_expression      'I > 2\s(I)'
_reflns_Friedel_coverage          0.000
_reflns_Friedel_fraction_max      .
_reflns_Friedel_fraction_full     .
 
_reflns_special_details
;
 Reflections were merged by SHELXL according to the crystal
 class for the calculation of statistics and refinement.
 
 _reflns_Friedel_fraction is defined as the number of unique
 Friedel pairs measured divided by the number that would be
 possible theoretically, ignoring centric projections and
 systematic absences.
;
 
_computing_data_collection        'CrysAlisPro 1.171.39.43c (Rigaku OD, 2018)'
_computing_cell_refinement        'CrysAlisPro 1.171.39.43c (Rigaku OD, 2018)'
_computing_data_reduction         'CrysAlisPro 1.171.39.43c (Rigaku OD, 2018)'
_computing_structure_solution     'SHELXT (Sheldrick, 2015)'
_computing_structure_refinement   'SHELXL-2019/2 (Sheldrick, 2019)'
_computing_molecular_graphics     SHELXL-2019/2
_computing_publication_material   SHELXL-2019/2
_refine_special_details           ?
_refine_ls_structure_factor_coef  Fsqd
_refine_ls_matrix_type            full
_refine_ls_weighting_scheme       calc
_refine_ls_weighting_details
'w=1/[\s^2^(Fo^2^)+(0.0912P)^2^+7.8106P] where P=(Fo^2^+2Fc^2^)/3'
_atom_sites_solution_primary      direct
_atom_sites_solution_secondary    ?
_atom_sites_solution_hydrogens    geom
_refine_ls_hydrogen_treatment     mixed
_refine_ls_extinction_method      none
_refine_ls_extinction_coef        .
_refine_ls_number_reflns          8047
_refine_ls_number_parameters      795
_refine_ls_number_restraints      287
_refine_ls_R_factor_all           0.1119
_refine_ls_R_factor_gt            0.1006
_refine_ls_wR_factor_ref          0.2596
_refine_ls_wR_factor_gt           0.2517
_refine_ls_goodness_of_fit_ref    1.084
_refine_ls_restrained_S_all       1.081
_refine_ls_shift/su_max           0.001
_refine_ls_shift/su_mean          0.000
 
loop_
 _atom_site_label
 _atom_site_type_symbol
 _atom_site_fract_x
 _atom_site_fract_y
 _atom_site_fract_z
 _atom_site_U_iso_or_equiv
 _atom_site_adp_type
 _atom_site_occupancy
 _atom_site_site_symmetry_order  
 _atom_site_calc_flag
 _atom_site_refinement_flags_posn
 _atom_site_refinement_flags_adp
 _atom_site_refinement_flags_occupancy
 _atom_site_disorder_assembly
 _atom_site_disorder_group
O7 O 0.2675(9) 0.8164(11) 0.2924(13) 0.070(4) Uani 0.5 1 d D . P A 1
O21 O 0.6742(7) 0.9678(9) 0.3974(6) 0.085(4) Uani 0.5 1 d D . P A 1
N8 N 0.3362(10) 0.8670(10) 0.1960(8) 0.068(4) Uani 0.5 1 d D . P A 1
H8 H 0.3911(14) 0.8818(10) 0.1846(9) 0.082 Uiso 0.5 1 calc DR U P A 1
O7B O 0.2673(12) 0.8494(15) 0.2907(15) 0.109(6) Uani 0.5 1 d D U P A 2
O21B O 0.6925(7) 0.9335(8) 0.3804(6) 0.059(2) Uani 0.5 1 d D U P A 2
N8B N 0.3471(9) 0.8984(13) 0.2012(8) 0.080(4) Uani 0.5 1 d D U P A 2
H8B H 0.4041(15) 0.9224(14) 0.1947(8) 0.097 Uiso 0.5 1 calc DR U P A 2
N22 N 0.6229(2) 0.9397(3) 0.2603(2) 0.0550(9) Uani 1 1 d D . . . .
H22 H 0.5747(9) 0.9115(6) 0.2268(7) 0.066 Uiso 1 1 calc DR U . B 1
C1 C 0.4719(9) 0.8996(13) 0.3200(9) 0.057(4) Uani 0.5 1 d . . P A 1
H1 H 0.471697 0.925693 0.268378 0.068 Uiso 0.5 1 calc DR U P A 1
C2 C 0.4047(9) 0.8580(8) 0.3329(9) 0.054(3) Uani 0.5 1 d D . P A 1
C3 C 0.4012(8) 0.8285(6) 0.4118(7) 0.042(2) Uani 0.5 1 d . . P A 1
H3 H 0.353406 0.799967 0.423854 0.051 Uiso 0.5 1 calc R U P A 1
C4 C 0.4662(8) 0.8407(7) 0.4715(7) 0.046(2) Uani 0.5 1 d . . P A 1
C5 C 0.5346(8) 0.8832(10) 0.4528(7) 0.043(3) Uani 0.5 1 d . . P A 1
H5 H 0.578721 0.895627 0.494325 0.052 Uiso 0.5 1 calc R U P A 1
C6 C 0.5399(7) 0.9081(10) 0.3734(8) 0.038(3) Uani 0.5 1 d . . P A 1
C7 C 0.3300(9) 0.8448(8) 0.2727(8) 0.052(3) Uani 0.5 1 d D . P A 1
C9 C 0.2719(10) 0.8715(10) 0.1294(8) 0.058(3) Uani 0.5 1 d D . P A 1
C10 C 0.2531(8) 0.7968(8) 0.0821(9) 0.062(3) Uani 0.5 1 d D . P A 1
C11 C 0.2003(7) 0.8070(8) 0.0108(8) 0.049(3) Uani 0.5 1 d . . P A 1
H11 H 0.185932 0.756569 -0.022280 0.059 Uiso 0.5 1 calc R U P A 1
C12 C 0.1667(9) 0.8911(8) -0.0144(7) 0.042(3) Uani 0.5 1 d D . P A 1
C13 C 0.1802(11) 0.9612(9) 0.0407(10) 0.046(3) Uani 0.5 1 d . . P A 1
H13 H 0.153433 1.016071 0.027236 0.056 Uiso 0.5 1 calc R U P A 1
C14 C 0.2315(12) 0.9541(10) 0.1147(9) 0.054(3) Uani 0.5 1 d D . P A 1
N1B N 0.4800(7) 0.8988(11) 0.3076(5) 0.050(3) Uani 0.5 1 d G U P A 2
C2B C 0.4081(6) 0.8769(10) 0.3363(6) 0.070(4) Uani 0.5 1 d DG U P A 2
C3B C 0.4084(6) 0.8640(9) 0.4185(6) 0.080(3) Uani 0.5 1 d G U P A 2
H3B H 0.359320 0.849053 0.438147 0.096 Uiso 0.5 1 calc R U P A 2
C4B C 0.4806(8) 0.8730(9) 0.4720(5) 0.073(4) Uani 0.5 1 d G U P A 2
H4B H 0.480746 0.864148 0.528211 0.088 Uiso 0.5 1 calc R U P A 2
C5B C 0.5524(6) 0.8948(12) 0.4433(7) 0.058(4) Uani 0.5 1 d G U P A 2
H5B H 0.601696 0.900967 0.479883 0.069 Uiso 0.5 1 calc R U P A 2
C6B C 0.5521(6) 0.9077(12) 0.3611(7) 0.050(3) Uani 0.5 1 d G U P A 2
C7B C 0.3336(9) 0.8713(15) 0.2745(8) 0.080(4) Uani 0.5 1 d D U P A 2
C9B C 0.2841(9) 0.8949(10) 0.1306(7) 0.078(4) Uani 0.5 1 d DG U P A 2
C10B C 0.2789(7) 0.8204(9) 0.0813(7) 0.082(4) Uani 0.5 1 d DG U P A 2
C11B C 0.2271(7) 0.8205(9) 0.0080(6) 0.079(4) Uani 0.5 1 d G U P A 2
H11B H 0.223598 0.769532 -0.025762 0.094 Uiso 0.5 1 calc R U P A 2
C12B C 0.1805(9) 0.8950(11) -0.0161(7) 0.071(5) Uani 0.5 1 d DG U P A 2
C13B C 0.1856(12) 0.9695(10) 0.0333(10) 0.071(5) Uani 0.5 1 d G U P A 2
H13B H 0.153745 1.020483 0.016837 0.086 Uiso 0.5 1 calc R U P A 2
C14B C 0.2374(12) 0.9695(9) 0.1066(9) 0.074(5) Uani 0.5 1 d DG U P A 2
C15 C 0.1259(2) 0.9034(3) -0.1019(2) 0.0502(9) Uani 1 1 d D . . . .
C16 C 0.0971(3) 0.8135(3) -0.1386(3) 0.0550(10) Uani 1 1 d . . . . .
H16A H 0.145321 0.776145 -0.142830 0.066 Uiso 1 1 calc R U . . .
H16B H 0.064443 0.783262 -0.101841 0.066 Uiso 1 1 calc R U . . .
C17 C 0.0464(3) 0.8218(3) -0.2212(3) 0.0603(11) Uani 1 1 d . . . . .
H17A H 0.029932 0.762045 -0.241983 0.072 Uiso 1 1 calc R U . . .
H17B H 0.079572 0.849454 -0.258936 0.072 Uiso 1 1 calc R U . . .
C18 C -0.0292(3) 0.8776(3) -0.2177(3) 0.0633(12) Uani 1 1 d . . . . .
H18A H -0.059594 0.884956 -0.272791 0.076 Uiso 1 1 calc R U . . .
H18B H -0.065200 0.846915 -0.184463 0.076 Uiso 1 1 calc R U . . .
C19 C -0.0063(3) 0.9680(3) -0.1816(3) 0.0551(10) Uani 1 1 d . . . . .
H19A H -0.056504 1.000718 -0.174646 0.066 Uiso 1 1 calc R U . . .
H19B H 0.022359 1.002190 -0.219298 0.066 Uiso 1 1 calc R U . . .
C20 C 0.0490(3) 0.9604(3) -0.0993(2) 0.0533(10) Uani 1 1 d . . . . .
H20A H 0.017160 0.934280 -0.059715 0.064 Uiso 1 1 calc R U . . .
H20B H 0.066029 1.020638 -0.080284 0.064 Uiso 1 1 calc R U . . .
C21 C 0.6223(13) 0.9406(15) 0.3410(7) 0.059(6) Uani 0.5 1 d D . P A 1
C23 C 0.6849(7) 0.9747(9) 0.2163(9) 0.039(3) Uani 0.5 1 d D . P A 1
C24 C 0.6801(7) 1.0632(8) 0.1925(6) 0.045(3) Uani 0.5 1 d D . P A 1
C25 C 0.7445(11) 1.0959(10) 0.1584(8) 0.041(3) Uani 0.5 1 d . . P A 1
H25 H 0.742563 1.156914 0.144223 0.050 Uiso 0.5 1 calc R U P A 1
C26 C 0.8111(11) 1.0492(14) 0.1430(14) 0.041(4) Uani 0.5 1 d . . P A 1
C27 C 0.8102(12) 0.9605(13) 0.1647(18) 0.047(4) Uani 0.5 1 d . . P A 1
H27 H 0.853974 0.923917 0.153886 0.056 Uiso 0.5 1 calc R U P A 1
C28 C 0.7486(9) 0.9219(9) 0.2016(13) 0.040(3) Uani 0.5 1 d D . P A 1
C29 C 0.2925(10) 0.7073(10) 0.1062(13) 0.094(6) Uani 0.5 1 d D . P A 1
H29A H 0.351395 0.711129 0.105730 0.141 Uiso 0.5 1 calc R U P A 1
H29B H 0.269106 0.661831 0.067754 0.141 Uiso 0.5 1 calc R U P A 1
H29C H 0.282224 0.691547 0.160512 0.141 Uiso 0.5 1 calc R U P A 1
C30 C 0.2522(19) 1.037(2) 0.165(2) 0.106(11) Uani 0.5 1 d D . P A 1
H30A H 0.233996 1.089675 0.132587 0.159 Uiso 0.5 1 calc R U P A 1
H30B H 0.311305 1.040444 0.181889 0.159 Uiso 0.5 1 calc R U P A 1
H30C H 0.224683 1.035381 0.212784 0.159 Uiso 0.5 1 calc R U P A 1
C31 C 0.6086(6) 1.1244(8) 0.1998(6) 0.055(2) Uani 0.5 1 d . . P A 1
H31A H 0.623436 1.185489 0.188443 0.082 Uiso 0.5 1 calc R U P A 1
H31B H 0.595061 1.120839 0.254715 0.082 Uiso 0.5 1 calc R U P A 1
H31C H 0.561318 1.106204 0.161041 0.082 Uiso 0.5 1 calc R U P A 1
C32 C 0.751(2) 0.8217(12) 0.2164(16) 0.059(6) Uani 0.5 1 d D . P A 1
H32A H 0.785595 0.808999 0.267929 0.088 Uiso 0.5 1 calc R U P A 1
H32B H 0.773729 0.792046 0.172575 0.088 Uiso 0.5 1 calc R U P A 1
H32C H 0.695824 0.799787 0.218126 0.088 Uiso 0.5 1 calc R U P A 1
C33 C 0.4655(6) 0.8098(6) 0.5555(4) 0.054(2) Uani 0.5 1 d . . P A 1
C34 C 0.5287(7) 0.8546(7) 0.6159(5) 0.066(2) Uani 0.5 1 d . . P A 1
H34A H 0.525307 0.831606 0.669994 0.099 Uiso 0.5 1 calc R U P A 1
H34B H 0.583039 0.842565 0.602163 0.099 Uiso 0.5 1 calc R U P A 1
H34C H 0.518900 0.918652 0.614778 0.099 Uiso 0.5 1 calc R U P A 1
C35 C 0.3803(7) 0.8339(10) 0.5798(5) 0.089(4) Uani 0.5 1 d . . P A 1
H35A H 0.378381 0.814049 0.635219 0.134 Uiso 0.5 1 calc R U P A 1
H35B H 0.372276 0.898211 0.576445 0.134 Uiso 0.5 1 calc R U P A 1
H35C H 0.337081 0.804359 0.542978 0.134 Uiso 0.5 1 calc R U P A 1
C36 C 0.4717(9) 0.7107(7) 0.5575(6) 0.082(3) Uani 0.5 1 d . . P A 1
H36A H 0.471229 0.689784 0.612832 0.123 Uiso 0.5 1 calc R U P A 1
H36B H 0.425289 0.685190 0.521836 0.123 Uiso 0.5 1 calc R U P A 1
H36C H 0.522582 0.692452 0.539241 0.123 Uiso 0.5 1 calc R U P A 1
C21B C 0.6245(11) 0.9257(18) 0.3397(6) 0.054(4) Uani 0.5 1 d D U P A 2
C23B C 0.6927(7) 0.9803(7) 0.2336(9) 0.046(4) Uani 0.5 1 d DG U P A 2
C24B C 0.6904(7) 1.0707(7) 0.2175(6) 0.046(3) Uani 0.5 1 d DG U P A 2
C25B C 0.7499(10) 1.1091(8) 0.1784(7) 0.041(3) Uani 0.5 1 d G U P A 2
H25B H 0.748376 1.170894 0.167346 0.049 Uiso 0.5 1 calc R U P A 2
C26B C 0.8117(11) 1.0570(12) 0.1554(13) 0.040(4) Uani 0.5 1 d G U P A 2
C27B C 0.8140(11) 0.9666(12) 0.1716(17) 0.050(5) Uani 0.5 1 d G U P A 2
H27B H 0.856183 0.931031 0.155915 0.060 Uiso 0.5 1 calc R U P A 2
C28B C 0.7545(10) 0.9282(8) 0.2107(15) 0.052(5) Uani 0.5 1 d DG U P A 2
C29B C 0.3287(11) 0.7371(12) 0.1062(12) 0.105(6) Uani 0.5 1 d D U P A 2
H29D H 0.386071 0.747982 0.101638 0.158 Uiso 0.5 1 calc R U P A 2
H29E H 0.308125 0.687892 0.070728 0.158 Uiso 0.5 1 calc R U P A 2
H29F H 0.323814 0.722090 0.162182 0.158 Uiso 0.5 1 calc R U P A 2
C30B C 0.2363(14) 1.0420(16) 0.1690(14) 0.065(5) Uani 0.5 1 d D U P A 2
H30D H 0.202780 1.023047 0.209424 0.097 Uiso 0.5 1 calc R U P A 2
H30E H 0.213284 1.096171 0.142523 0.097 Uiso 0.5 1 calc R U P A 2
H30F H 0.292032 1.053585 0.195565 0.097 Uiso 0.5 1 calc R U P A 2
C31B C 0.6233(7) 1.1248(8) 0.2456(7) 0.062(2) Uani 0.5 1 d . U P A 2
H31D H 0.570601 1.096477 0.227527 0.093 Uiso 0.5 1 calc R U P A 2
H31E H 0.623361 1.184655 0.222924 0.093 Uiso 0.5 1 calc R U P A 2
H31F H 0.632572 1.128280 0.304725 0.093 Uiso 0.5 1 calc R U P A 2
C32B C 0.7559(19) 0.8295(11) 0.2321(18) 0.060(6) Uani 0.5 1 d D U P A 2
H32D H 0.806830 0.803027 0.220466 0.090 Uiso 0.5 1 calc R U P A 2
H32E H 0.709504 0.799717 0.199985 0.090 Uiso 0.5 1 calc R U P A 2
H32F H 0.752347 0.822562 0.289672 0.090 Uiso 0.5 1 calc R U P A 2
S37 S 0.58605(7) 0.77744(11) 0.05088(6) 0.0680(4) Uani 1 1 d . . . . .
O43 O 0.4818(2) 0.9499(3) 0.12349(17) 0.0713(10) Uani 1 1 d . . . . .
O47 O 0.5739(3) 0.4655(3) 0.0564(2) 0.0915(12) Uani 1 1 d D . . . .
N44 N 0.6644(2) 0.6313(3) 0.0115(2) 0.0678(11) Uani 1 1 d . . . . .
C38 C 0.5725(3) 0.8633(4) -0.0214(3) 0.0672(13) Uani 1 1 d . . . . .
C39 C 0.6041(3) 0.8381(4) -0.0894(3) 0.0696(13) Uani 1 1 d . . . . .
H39 H 0.601695 0.874914 -0.135663 0.084 Uiso 1 1 calc R U . . .
C40 C 0.6391(3) 0.7565(4) -0.0851(3) 0.0771(15) Uani 1 1 d . . . . .
H40 H 0.663758 0.731597 -0.127640 0.093 Uiso 1 1 calc R U . . .
C41 C 0.6353(3) 0.7127(4) -0.0122(3) 0.0637(13) Uani 1 1 d . . . . .
C42 C 0.5317(3) 0.9400(4) -0.0083(2) 0.0653(13) Uani 1 1 d . . . . .
C43 C 0.4918(3) 0.9774(4) 0.0558(3) 0.0660(13) Uani 1 1 d . . . . .
C45 C 0.6568(3) 0.5957(4) 0.0915(3) 0.0699(14) Uani 1 1 d . . . . .
H45A H 0.660836 0.645233 0.130746 0.084 Uiso 1 1 calc R U . . .
H45B H 0.702789 0.554837 0.108646 0.084 Uiso 1 1 calc R U . . .
C46 C 0.5776(4) 0.5469(5) 0.0938(3) 0.0838(17) Uani 1 1 d . . . . .
H46A H 0.570003 0.538477 0.150825 0.101 Uiso 1 1 calc R U . . .
H46B H 0.531947 0.583944 0.067448 0.101 Uiso 1 1 calc R U . . .
C48 C 0.6085(16) 0.3867(13) 0.0910(12) 0.130(7) Uani 0.5 1 d D U P C 1
H48A H 0.663741 0.398416 0.120647 0.156 Uiso 0.5 1 calc R U P C 1
H48B H 0.613083 0.342223 0.048441 0.156 Uiso 0.5 1 calc R U P C 1
C49 C 0.5565(12) 0.3549(13) 0.1447(10) 0.126(5) Uani 0.5 1 d D U P C 1
C50 C 0.5142(12) 0.3337(12) 0.1938(11) 0.129(6) Uani 0.5 1 d D U P C 1
H50 H 0.480780 0.316912 0.232659 0.154 Uiso 0.5 1 calc R U P C 1
C48B C 0.6114(9) 0.4069(8) 0.1160(8) 0.072(3) Uani 0.5 1 d D U P C 2
H48C H 0.584121 0.409810 0.164602 0.087 Uiso 0.5 1 calc R U P C 2
H48D H 0.669559 0.422776 0.131707 0.087 Uiso 0.5 1 calc R U P C 2
C49B C 0.6041(6) 0.3185(8) 0.0814(7) 0.069(2) Uani 0.5 1 d D U P C 2
C50B C 0.6055(6) 0.2446(9) 0.0568(8) 0.085(3) Uani 0.5 1 d D U P C 2
H50B H 0.606625 0.185603 0.037203 0.103 Uiso 0.5 1 calc R U P C 2
C51 C 0.7011(3) 0.5753(4) -0.0446(3) 0.0776(15) Uani 1 1 d . . . . .
H51A H 0.734592 0.529056 -0.013393 0.093 Uiso 1 1 calc R U . . .
H51B H 0.737932 0.611981 -0.072278 0.093 Uiso 1 1 calc R U . . .
C52 C 0.6386(4) 0.5304(5) -0.1081(3) 0.0914(19) Uani 1 1 d . . . . .
H52A H 0.666947 0.493945 -0.143558 0.137 Uiso 1 1 calc R U . . .
H52B H 0.602692 0.492670 -0.081193 0.137 Uiso 1 1 calc R U . . .
H52C H 0.606034 0.575666 -0.140128 0.137 Uiso 1 1 calc R U . . .
Cl53 Cl 0.6029(4) 0.8542(5) 0.6755(4) 0.0827(19) Uani 0.35 1 d D U P D 2
Cl54 Cl 0.5038(3) 0.7064(3) 0.6895(3) 0.0795(11) Uani 0.35 1 d D U P D 2
Cl3B Cl 0.6345(11) 0.8336(14) 0.6712(13) 0.087(4) Uani 0.15 1 d D U P E 3
Cl4B Cl 0.4936(9) 0.7043(9) 0.6346(11) 0.104(3) Uani 0.15 1 d D U P E 3
C55 C 0.6032(10) 0.7334(12) 0.670(2) 0.087(4) Uani 0.35 1 d D U P D 2
H55A H 0.611883 0.712701 0.615625 0.105 Uiso 0.35 1 calc R U P D 2
H55B H 0.645734 0.707544 0.711017 0.105 Uiso 0.35 1 calc R U P D 2
C55B C 0.5993(17) 0.720(2) 0.679(6) 0.089(5) Uani 0.15 1 d D U P E 3
H55C H 0.633961 0.679890 0.651679 0.107 Uiso 0.15 1 calc R U P E 3
H55D H 0.605874 0.702663 0.736633 0.107 Uiso 0.15 1 calc R U P E 3
 
loop_
 _atom_site_aniso_label
 _atom_site_aniso_U_11
 _atom_site_aniso_U_22
 _atom_site_aniso_U_33
 _atom_site_aniso_U_23
 _atom_site_aniso_U_13
 _atom_site_aniso_U_12
O7 0.059(6) 0.114(9) 0.037(5) 0.018(5) 0.004(4) -0.019(5)
O21 0.078(7) 0.135(12) 0.036(5) 0.018(6) -0.013(4) -0.050(7)
N8 0.063(6) 0.103(9) 0.037(5) 0.015(5) 0.002(4) -0.020(6)
O7B 0.088(9) 0.200(18) 0.045(6) 0.027(11) 0.024(5) 0.013(10)
O21B 0.056(4) 0.079(6) 0.037(5) -0.007(3) -0.006(3) 0.001(4)
N8B 0.063(6) 0.148(9) 0.031(4) 0.024(6) 0.008(4) 0.021(6)
N22 0.0490(19) 0.065(2) 0.0502(19) -0.0021(17) 0.0034(15) -0.0111(16)
C1 0.089(11) 0.057(7) 0.027(6) 0.001(5) 0.016(6) 0.000(7)
C2 0.070(8) 0.052(5) 0.043(7) 0.004(4) 0.013(6) 0.007(5)
C3 0.056(5) 0.042(4) 0.031(4) -0.001(3) 0.013(3) 0.003(4)
C4 0.060(6) 0.050(5) 0.030(4) 0.005(3) 0.016(4) -0.002(4)
C5 0.047(6) 0.066(6) 0.019(4) 0.007(4) 0.010(4) 0.006(5)
C6 0.045(5) 0.046(5) 0.024(6) -0.003(4) 0.011(4) 0.000(4)
C7 0.066(7) 0.057(6) 0.035(6) -0.005(4) 0.012(5) -0.004(5)
C9 0.060(7) 0.078(7) 0.033(5) 0.024(5) 0.000(4) -0.006(5)
C10 0.068(7) 0.065(6) 0.052(6) 0.025(5) 0.007(5) -0.002(5)
C11 0.044(6) 0.060(5) 0.045(5) 0.008(4) 0.011(4) 0.000(4)
C12 0.040(5) 0.048(5) 0.038(6) 0.006(5) 0.008(4) 0.006(4)
C13 0.048(6) 0.048(5) 0.043(7) 0.013(5) 0.010(5) -0.005(5)
C14 0.057(7) 0.082(7) 0.026(5) 0.016(5) 0.015(4) -0.014(6)
N1B 0.042(4) 0.098(7) 0.010(3) 0.016(4) 0.008(3) 0.021(4)
C2B 0.049(6) 0.139(8) 0.024(5) 0.018(5) 0.012(4) 0.023(6)
C3B 0.055(5) 0.149(9) 0.038(5) 0.023(7) 0.012(4) 0.016(7)
C4B 0.055(6) 0.134(9) 0.031(4) 0.029(6) 0.007(4) 0.014(7)
C5B 0.050(6) 0.101(8) 0.024(5) 0.019(4) 0.015(4) 0.017(5)
C6B 0.053(5) 0.083(6) 0.016(5) 0.009(4) 0.007(4) 0.018(5)
C7B 0.058(6) 0.155(9) 0.030(5) 0.018(6) 0.017(5) 0.023(7)
C9B 0.065(6) 0.135(9) 0.037(5) 0.020(6) 0.014(5) 0.024(7)
C10B 0.075(7) 0.132(9) 0.039(5) 0.023(6) 0.013(5) 0.038(6)
C11B 0.069(7) 0.126(9) 0.043(5) 0.028(6) 0.019(5) 0.039(6)
C12B 0.062(8) 0.119(10) 0.035(6) 0.027(6) 0.017(5) 0.025(7)
C13B 0.060(8) 0.118(10) 0.036(6) 0.022(6) 0.006(6) 0.004(8)
C14B 0.061(7) 0.123(9) 0.039(6) 0.029(6) 0.012(5) 0.002(7)
C15 0.051(2) 0.062(2) 0.0365(18) 0.0070(17) 0.0032(16) 0.0084(19)
C16 0.056(2) 0.058(2) 0.054(2) 0.008(2) 0.0141(19) 0.0028(19)
C17 0.060(3) 0.062(3) 0.059(3) -0.004(2) 0.008(2) -0.004(2)
C18 0.056(3) 0.065(3) 0.065(3) 0.004(2) -0.003(2) -0.005(2)
C19 0.048(2) 0.064(3) 0.050(2) 0.004(2) -0.0015(18) 0.0029(19)
C20 0.051(2) 0.065(3) 0.043(2) 0.0007(19) 0.0046(17) 0.0076(19)
C21 0.077(11) 0.039(7) 0.053(9) 0.021(5) -0.021(7) -0.022(7)
C23 0.035(4) 0.056(6) 0.022(5) -0.011(4) -0.011(4) -0.011(4)
C24 0.034(4) 0.063(6) 0.035(6) -0.020(5) -0.007(4) -0.004(4)
C25 0.046(5) 0.038(5) 0.039(7) -0.015(5) 0.000(5) -0.003(4)
C26 0.043(6) 0.059(8) 0.018(6) -0.006(5) -0.005(4) 0.011(5)
C27 0.047(7) 0.053(7) 0.039(7) 0.004(6) 0.001(7) 0.007(6)
C28 0.043(6) 0.050(6) 0.022(4) 0.002(4) -0.012(4) -0.006(5)
C29 0.095(12) 0.088(9) 0.084(10) 0.017(7) -0.033(10) 0.009(8)
C30 0.11(2) 0.14(2) 0.071(13) -0.003(13) 0.009(14) 0.000(15)
C31 0.047(5) 0.072(6) 0.048(5) -0.002(5) 0.013(4) 0.000(4)
C32 0.068(10) 0.066(10) 0.038(7) 0.012(7) -0.005(6) -0.014(8)
C33 0.075(5) 0.061(5) 0.025(3) -0.002(3) 0.009(3) 0.006(4)
C34 0.089(7) 0.078(6) 0.029(4) -0.007(4) 0.004(4) -0.003(5)
C35 0.096(8) 0.145(11) 0.029(4) 0.005(5) 0.013(5) 0.014(8)
C36 0.143(11) 0.069(6) 0.035(4) 0.007(4) 0.018(5) -0.005(7)
C21B 0.053(7) 0.071(9) 0.036(7) 0.007(5) -0.004(5) 0.009(6)
C23B 0.050(6) 0.053(5) 0.031(7) -0.008(4) -0.011(4) -0.005(4)
C24B 0.048(5) 0.043(4) 0.042(6) -0.013(4) -0.007(5) -0.004(3)
C25B 0.043(5) 0.038(5) 0.038(6) -0.013(5) -0.005(4) -0.001(4)
C26B 0.043(6) 0.048(6) 0.026(7) -0.002(5) -0.008(4) -0.005(5)
C27B 0.051(7) 0.058(7) 0.038(8) -0.002(6) -0.009(5) 0.001(6)
C28B 0.053(6) 0.053(6) 0.044(8) -0.002(5) -0.015(5) -0.001(5)
C29B 0.099(11) 0.154(15) 0.060(7) 0.013(10) 0.006(8) 0.059(10)
C30B 0.039(5) 0.120(13) 0.033(6) 0.002(7) -0.005(4) -0.022(6)
C31B 0.061(6) 0.067(6) 0.062(6) 0.003(6) 0.022(5) -0.001(5)
C32B 0.051(8) 0.047(7) 0.077(15) -0.007(7) -0.006(9) 0.003(6)
S37 0.0542(6) 0.1172(11) 0.0321(5) -0.0032(6) 0.0046(4) 0.0008(6)
O43 0.0647(19) 0.113(3) 0.0352(15) 0.0063(16) 0.0031(13) -0.0094(19)
O47 0.097(3) 0.109(3) 0.066(2) 0.008(2) 0.004(2) -0.016(2)
N44 0.058(2) 0.104(3) 0.0428(19) -0.009(2) 0.0102(16) -0.011(2)
C38 0.061(3) 0.101(4) 0.036(2) 0.001(2) -0.0008(19) -0.008(3)
C39 0.069(3) 0.091(4) 0.051(3) 0.002(2) 0.018(2) -0.003(3)
C40 0.079(3) 0.107(4) 0.051(3) -0.002(3) 0.029(2) -0.011(3)
C41 0.048(2) 0.102(4) 0.042(2) -0.008(2) 0.0095(18) -0.009(2)
C42 0.054(2) 0.105(4) 0.034(2) -0.004(2) -0.0027(17) -0.014(3)
C43 0.052(2) 0.103(4) 0.039(2) 0.000(2) -0.0063(18) -0.018(2)
C45 0.059(3) 0.107(4) 0.042(2) -0.004(2) 0.0018(19) -0.001(3)
C46 0.088(4) 0.116(5) 0.049(3) -0.018(3) 0.017(3) -0.024(3)
C48 0.160(14) 0.152(14) 0.076(10) 0.002(10) 0.007(9) 0.056(12)
C49 0.153(13) 0.139(11) 0.083(8) -0.002(8) 0.015(8) 0.047(10)
C50 0.167(15) 0.115(11) 0.100(10) -0.010(9) 0.006(10) 0.045(11)
C48B 0.067(6) 0.084(7) 0.063(7) 0.011(6) -0.001(5) 0.009(5)
C49B 0.058(5) 0.073(6) 0.070(6) 0.009(5) -0.006(4) 0.014(5)
C50B 0.044(5) 0.095(8) 0.109(9) -0.002(7) -0.017(5) 0.001(5)
C51 0.074(3) 0.100(4) 0.062(3) -0.006(3) 0.021(2) -0.008(3)
C52 0.113(5) 0.110(5) 0.054(3) -0.020(3) 0.023(3) -0.021(4)
Cl53 0.103(5) 0.094(5) 0.044(2) 0.001(2) -0.015(3) -0.032(3)
Cl54 0.076(2) 0.068(2) 0.101(3) -0.007(2) 0.033(2) 0.0063(18)
Cl3B 0.097(9) 0.086(8) 0.073(6) -0.012(5) 0.001(7) -0.010(7)
Cl4B 0.105(7) 0.076(6) 0.128(8) -0.010(7) 0.011(7) -0.006(5)
C55 0.090(7) 0.088(7) 0.086(8) -0.016(7) 0.022(6) -0.018(6)
C55B 0.092(8) 0.086(9) 0.093(9) -0.019(8) 0.027(8) -0.021(8)
 
_geom_special_details
;
 All esds (except the esd in the dihedral angle between two l.s. planes)
 are estimated using the full covariance matrix.  The cell esds are taken
 into account individually in the estimation of esds in distances, angles
 and torsion angles; correlations between esds in cell parameters are only
 used when they are defined by crystal symmetry.  An approximate (isotropic)
 treatment of cell esds is used for estimating esds involving l.s. planes.
;
 
loop_
 _geom_bond_atom_site_label_1
 _geom_bond_atom_site_label_2
 _geom_bond_distance
 _geom_bond_site_symmetry_2
 _geom_bond_publ_flag
O7 C7 1.213(13) . ?
O21 C21 1.249(11) . ?
N8 C7 1.347(12) . ?
N8 C9 1.424(11) . ?
N8 H8 0.98(2) . ?
O7B C7B 1.218(14) . ?
O21B C21B 1.233(13) . ?
N8B C7B 1.344(12) . ?
N8B C9B 1.457(11) . ?
N8B H8B 1.03(2) . ?
N22 C21B 1.343(11) . ?
N22 C21 1.353(12) . ?
N22 C23B 1.438(8) . ?
N22 C23 1.451(10) . ?
N22 H22 1.000(19) . ?
C1 C2 1.325(15) . ?
C1 C6 1.336(13) . ?
C1 H1 0.9500 . ?
C2 C3 1.404(13) . ?
C2 C7 1.489(12) . ?
C3 C4 1.369(13) . ?
C3 H3 0.9500 . ?
C4 C5 1.380(15) . ?
C4 C33 1.483(13) . ?
C5 C6 1.397(14) . ?
C5 H5 0.9500 . ?
C6 C21 1.62(2) . ?
C9 C10 1.386(16) . ?
C9 C14 1.419(16) . ?
C10 C11 1.380(14) . ?
C10 C29 1.526(12) . ?
C11 C12 1.424(13) . ?
C11 H11 0.9500 . ?
C12 C13 1.400(13) . ?
C12 C15 1.530(10) . ?
C13 C14 1.399(13) . ?
C13 H13 0.9500 . ?
C14 C30 1.522(14) . ?
N1B C2B 1.3900 . ?
N1B C6B 1.3900 . ?
C2B C3B 1.3900 . ?
C2B C7B 1.491(12) . ?
C3B C4B 1.3900 . ?
C3B H3B 0.9500 . ?
C4B C5B 1.3900 . ?
C4B H4B 0.9500 . ?
C5B C6B 1.3900 . ?
C5B H5B 0.9500 . ?
C6B C21B 1.332(19) . ?
C9B C10B 1.3900 . ?
C9B C14B 1.3900 . ?
C10B C11B 1.3900 . ?
C10B C29B 1.526(13) . ?
C11B C12B 1.3900 . ?
C11B H11B 0.9500 . ?
C12B C13B 1.3900 . ?
C12B C15 1.585(9) . ?
C13B C14B 1.3900 . ?
C13B H13B 0.9500 . ?
C14B C30B 1.515(13) . ?
C15 C26 1.514(14) 3_675 ?
C15 C16 1.535(6) . ?
C15 C20 1.544(6) . ?
C15 C26B 1.58(10) 3_675 ?
C16 C17 1.514(6) . ?
C16 H16A 0.9900 . ?
C16 H16B 0.9900 . ?
C17 C18 1.519(7) . ?
C17 H17A 0.9900 . ?
C17 H17B 0.9900 . ?
C18 C19 1.516(7) . ?
C18 H18A 0.9900 . ?
C18 H18B 0.9900 . ?
C19 C20 1.541(5) . ?
C19 H19A 0.9900 . ?
C19 H19B 0.9900 . ?
C20 H20A 0.9900 . ?
C20 H20B 0.9900 . ?
C23 C28 1.375(12) . ?
C23 C24 1.392(13) . ?
C24 C25 1.377(13) . ?
C24 C31 1.521(17) . ?
C25 C26 1.366(14) . ?
C25 H25 0.9500 . ?
C26 C27 1.387(13) . ?
C27 C28 1.399(12) . ?
C27 H27 0.9500 . ?
C28 C32 1.531(13) . ?
C29 H29A 0.9800 . ?
C29 H29B 0.9800 . ?
C29 H29C 0.9800 . ?
C30 H30A 0.9800 . ?
C30 H30B 0.9800 . ?
C30 H30C 0.9800 . ?
C31 H31A 0.9800 . ?
C31 H31B 0.9800 . ?
C31 H31C 0.9800 . ?
C32 H32A 0.9800 . ?
C32 H32B 0.9800 . ?
C32 H32C 0.9800 . ?
C33 C36 1.498(14) . ?
C33 C34 1.504(12) . ?
C33 C35 1.570(14) . ?
C34 H34A 0.9800 . ?
C34 H34B 0.9800 . ?
C34 H34C 0.9800 . ?
C35 H35A 0.9800 . ?
C35 H35B 0.9800 . ?
C35 H35C 0.9800 . ?
C36 H36A 0.9800 . ?
C36 H36B 0.9800 . ?
C36 H36C 0.9800 . ?
C23B C24B 1.3900 . ?
C23B C28B 1.3900 . ?
C24B C25B 1.3900 . ?
C24B C31B 1.511(16) . ?
C25B C26B 1.3900 . ?
C25B H25B 0.9500 . ?
C26B C27B 1.3900 . ?
C27B C28B 1.3900 . ?
C27B H27B 0.9500 . ?
C28B C32B 1.531(13) . ?
C29B H29D 0.9800 . ?
C29B H29E 0.9800 . ?
C29B H29F 0.9800 . ?
C30B H30D 0.9800 . ?
C30B H30E 0.9800 . ?
C30B H30F 0.9800 . ?
C31B H31D 0.9800 . ?
C31B H31E 0.9800 . ?
C31B H31F 0.9800 . ?
C32B H32D 0.9800 . ?
C32B H32E 0.9800 . ?
C32B H32F 0.9800 . ?
S37 C41 1.731(5) . ?
S37 C38 1.765(5) . ?
O43 C43 1.241(5) . ?
O47 C46 1.375(7) . ?
O47 C48B 1.407(11) . ?
O47 C48 1.407(15) . ?
N44 C41 1.356(7) . ?
N44 C51 1.462(7) . ?
N44 C45 1.467(6) . ?
C38 C42 1.374(8) . ?
C38 C39 1.376(7) . ?
C39 C40 1.357(8) . ?
C39 H39 0.9500 . ?
C40 C41 1.399(7) . ?
C40 H40 0.9500 . ?
C42 C43 1.458(7) . ?
C42 C43 1.497(8) 3_675 ?
C45 C46 1.512(7) . ?
C45 H45A 0.9900 . ?
C45 H45B 0.9900 . ?
C46 H46A 0.9900 . ?
C46 H46B 0.9900 . ?
C48 C49 1.42(2) . ?
C48 H48A 0.9900 . ?
C48 H48B 0.9900 . ?
C49 C50 1.202(19) . ?
C50 H50 0.9500 . ?
C48B C49B 1.452(16) . ?
C48B H48C 0.9900 . ?
C48B H48D 0.9900 . ?
C49B C50B 1.189(15) . ?
C50B H50B 0.9500 . ?
C51 C52 1.528(8) . ?
C51 H51A 0.9900 . ?
C51 H51B 0.9900 . ?
C52 H52A 0.9800 . ?
C52 H52B 0.9800 . ?
C52 H52C 0.9800 . ?
Cl53 C55 1.825(17) . ?
Cl54 C55 1.777(19) . ?
Cl3B C55B 1.82(2) . ?
Cl4B C55B 1.81(2) . ?
C55 H55A 0.9900 . ?
C55 H55B 0.9900 . ?
C55B H55C 0.9900 . ?
C55B H55D 0.9900 . ?
 
loop_
 _geom_angle_atom_site_label_1
 _geom_angle_atom_site_label_2
 _geom_angle_atom_site_label_3
 _geom_angle
 _geom_angle_site_symmetry_1
 _geom_angle_site_symmetry_3
 _geom_angle_publ_flag
C7 N8 C9 127.2(13) . . ?
C7 N8 H8 116.4 . . ?
C9 N8 H8 116.4 . . ?
C7B N8B C9B 122.2(14) . . ?
C7B N8B H8B 118.9 . . ?
C9B N8B H8B 118.9 . . ?
C21B N22 C23B 118.5(10) . . ?
C21 N22 C23 128.0(10) . . ?
C21 N22 H22 116.0 . . ?
C23 N22 H22 116.0 . . ?
C2 C1 C6 125.7(12) . . ?
C2 C1 H1 117.1 . . ?
C6 C1 H1 117.1 . . ?
C1 C2 C3 117.2(10) . . ?
C1 C2 C7 126.1(12) . . ?
C3 C2 C7 116.6(11) . . ?
C4 C3 C2 120.4(9) . . ?
C4 C3 H3 119.8 . . ?
C2 C3 H3 119.8 . . ?
C3 C4 C5 118.7(8) . . ?
C3 C4 C33 122.2(9) . . ?
C5 C4 C33 119.1(10) . . ?
C4 C5 C6 120.8(9) . . ?
C4 C5 H5 119.6 . . ?
C6 C5 H5 119.6 . . ?
C1 C6 C5 116.4(11) . . ?
C1 C6 C21 118.4(11) . . ?
C5 C6 C21 125.2(10) . . ?
O7 C7 N8 122.5(14) . . ?
O7 C7 C2 121.4(15) . . ?
N8 C7 C2 116.0(12) . . ?
C10 C9 C14 123.7(9) . . ?
C10 C9 N8 119.1(12) . . ?
C14 C9 N8 117.1(12) . . ?
C11 C10 C9 117.6(9) . . ?
C11 C10 C29 121.3(12) . . ?
C9 C10 C29 121.1(12) . . ?
C10 C11 C12 121.7(9) . . ?
C10 C11 H11 119.1 . . ?
C12 C11 H11 119.1 . . ?
C13 C12 C11 117.4(8) . . ?
C13 C12 C15 122.9(10) . . ?
C11 C12 C15 119.3(9) . . ?
C14 C13 C12 122.8(9) . . ?
C14 C13 H13 118.6 . . ?
C12 C13 H13 118.6 . . ?
C13 C14 C9 115.5(9) . . ?
C13 C14 C30 118.9(19) . . ?
C9 C14 C30 124.5(18) . . ?
C2B N1B C6B 120.0 . . ?
N1B C2B C3B 120.0 . . ?
N1B C2B C7B 116.0(9) . . ?
C3B C2B C7B 124.0(9) . . ?
C4B C3B C2B 120.0 . . ?
C4B C3B H3B 120.0 . . ?
C2B C3B H3B 120.0 . . ?
C3B C4B C5B 120.0 . . ?
C3B C4B H4B 120.0 . . ?
C5B C4B H4B 120.0 . . ?
C6B C5B C4B 120.0 . . ?
C6B C5B H5B 120.0 . . ?
C4B C5B H5B 120.0 . . ?
C21B C6B C5B 115.2(9) . . ?
C21B C6B N1B 124.7(9) . . ?
C5B C6B N1B 120.0 . . ?
O7B C7B N8B 124.5(16) . . ?
O7B C7B C2B 122.9(16) . . ?
N8B C7B C2B 112.5(12) . . ?
C10B C9B C14B 120.0 . . ?
C10B C9B N8B 118.9(12) . . ?
C14B C9B N8B 120.5(12) . . ?
C11B C10B C9B 120.0 . . ?
C11B C10B C29B 118.6(11) . . ?
C9B C10B C29B 121.4(11) . . ?
C10B C11B C12B 120.0 . . ?
C10B C11B H11B 120.0 . . ?
C12B C11B H11B 120.0 . . ?
C11B C12B C13B 120.0 . . ?
C11B C12B C15 123.0(10) . . ?
C13B C12B C15 116.8(10) . . ?
C14B C13B C12B 120.0 . . ?
C14B C13B H13B 120.0 . . ?
C12B C13B H13B 120.0 . . ?
C13B C14B C9B 120.0 . . ?
C13B C14B C30B 122.7(14) . . ?
C9B C14B C30B 116.6(14) . . ?
C26 C15 C12 104.8(12) 3_675 . ?
C26 C15 C16 115.5(9) 3_675 . ?
C12 C15 C16 110.0(6) . . ?
C26 C15 C20 112.3(9) 3_675 . ?
C12 C15 C20 106.9(6) . . ?
C16 C15 C20 107.1(3) . . ?
C26 C15 C26B 8(3) 3_675 3_675 ?
C12 C15 C26B 110.8(13) . 3_675 ?
C16 C15 C26B 107(4) . 3_675 ?
C20 C15 C26B 115(3) . 3_675 ?
C16 C15 C12B 113.2(7) . . ?
C20 C15 C12B 112.4(7) . . ?
C26B C15 C12B 102.2(13) 3_675 . ?
C17 C16 C15 113.0(4) . . ?
C17 C16 H16A 109.0 . . ?
C15 C16 H16A 109.0 . . ?
C17 C16 H16B 109.0 . . ?
C15 C16 H16B 109.0 . . ?
H16A C16 H16B 107.8 . . ?
C16 C17 C18 111.0(4) . . ?
C16 C17 H17A 109.4 . . ?
C18 C17 H17A 109.4 . . ?
C16 C17 H17B 109.4 . . ?
C18 C17 H17B 109.4 . . ?
H17A C17 H17B 108.0 . . ?
C19 C18 C17 110.8(4) . . ?
C19 C18 H18A 109.5 . . ?
C17 C18 H18A 109.5 . . ?
C19 C18 H18B 109.5 . . ?
C17 C18 H18B 109.5 . . ?
H18A C18 H18B 108.1 . . ?
C18 C19 C20 111.7(4) . . ?
C18 C19 H19A 109.3 . . ?
C20 C19 H19A 109.3 . . ?
C18 C19 H19B 109.3 . . ?
C20 C19 H19B 109.3 . . ?
H19A C19 H19B 107.9 . . ?
C19 C20 C15 113.6(3) . . ?
C19 C20 H20A 108.8 . . ?
C15 C20 H20A 108.8 . . ?
C19 C20 H20B 108.8 . . ?
C15 C20 H20B 108.8 . . ?
H20A C20 H20B 107.7 . . ?
O21 C21 N22 130.7(15) . . ?
O21 C21 C6 111.5(12) . . ?
N22 C21 C6 117.7(11) . . ?
C28 C23 C24 121.2(8) . . ?
C28 C23 N22 120.1(9) . . ?
C24 C23 N22 118.7(9) . . ?
C25 C24 C23 116.6(9) . . ?
C25 C24 C31 118.6(10) . . ?
C23 C24 C31 124.8(9) . . ?
C26 C25 C24 126.4(10) . . ?
C26 C25 H25 116.8 . . ?
C24 C25 H25 116.8 . . ?
C25 C26 C27 114.1(9) . . ?
C25 C26 C15 118.3(14) . 3_675 ?
C27 C26 C15 127.5(13) . 3_675 ?
C26 C27 C28 123.7(9) . . ?
C26 C27 H27 118.2 . . ?
C28 C27 H27 118.2 . . ?
C23 C28 C27 118.0(8) . . ?
C23 C28 C32 123.2(15) . . ?
C27 C28 C32 118.5(14) . . ?
C10 C29 H29A 109.5 . . ?
C10 C29 H29B 109.5 . . ?
H29A C29 H29B 109.5 . . ?
C10 C29 H29C 109.5 . . ?
H29A C29 H29C 109.5 . . ?
H29B C29 H29C 109.5 . . ?
C14 C30 H30A 109.5 . . ?
C14 C30 H30B 109.5 . . ?
H30A C30 H30B 109.5 . . ?
C14 C30 H30C 109.5 . . ?
H30A C30 H30C 109.5 . . ?
H30B C30 H30C 109.5 . . ?
C24 C31 H31A 109.5 . . ?
C24 C31 H31B 109.5 . . ?
H31A C31 H31B 109.5 . . ?
C24 C31 H31C 109.5 . . ?
H31A C31 H31C 109.5 . . ?
H31B C31 H31C 109.5 . . ?
C28 C32 H32A 109.5 . . ?
C28 C32 H32B 109.5 . . ?
H32A C32 H32B 109.5 . . ?
C28 C32 H32C 109.5 . . ?
H32A C32 H32C 109.5 . . ?
H32B C32 H32C 109.5 . . ?
C4 C33 C36 108.9(7) . . ?
C4 C33 C34 113.1(8) . . ?
C36 C33 C34 113.2(8) . . ?
C4 C33 C35 108.0(8) . . ?
C36 C33 C35 106.6(10) . . ?
C34 C33 C35 106.6(8) . . ?
C33 C34 H34A 109.5 . . ?
C33 C34 H34B 109.5 . . ?
H34A C34 H34B 109.5 . . ?
C33 C34 H34C 109.5 . . ?
H34A C34 H34C 109.5 . . ?
H34B C34 H34C 109.5 . . ?
C33 C35 H35A 109.5 . . ?
C33 C35 H35B 109.5 . . ?
H35A C35 H35B 109.5 . . ?
C33 C35 H35C 109.5 . . ?
H35A C35 H35C 109.5 . . ?
H35B C35 H35C 109.5 . . ?
C33 C36 H36A 109.5 . . ?
C33 C36 H36B 109.5 . . ?
H36A C36 H36B 109.5 . . ?
C33 C36 H36C 109.5 . . ?
H36A C36 H36C 109.5 . . ?
H36B C36 H36C 109.5 . . ?
O21B C21B C6B 131.1(11) . . ?
O21B C21B N22 114.5(13) . . ?
C6B C21B N22 114.4(12) . . ?
C24B C23B C28B 120.0 . . ?
C24B C23B N22 118.6(6) . . ?
C28B C23B N22 120.5(6) . . ?
C23B C24B C25B 120.0 . . ?
C23B C24B C31B 117.9(7) . . ?
C25B C24B C31B 122.0(7) . . ?
C26B C25B C24B 120.0 . . ?
C26B C25B H25B 120.0 . . ?
C24B C25B H25B 120.0 . . ?
C27B C26B C25B 120.0 . . ?
C26B C27B C28B 120.0 . . ?
C26B C27B H27B 120.0 . . ?
C28B C27B H27B 120.0 . . ?
C27B C28B C23B 120.0 . . ?
C27B C28B C32B 121.9(13) . . ?
C23B C28B C32B 118.1(13) . . ?
C10B C29B H29D 109.5 . . ?
C10B C29B H29E 109.5 . . ?
H29D C29B H29E 109.5 . . ?
C10B C29B H29F 109.5 . . ?
H29D C29B H29F 109.5 . . ?
H29E C29B H29F 109.5 . . ?
C14B C30B H30D 109.5 . . ?
C14B C30B H30E 109.5 . . ?
H30D C30B H30E 109.5 . . ?
C14B C30B H30F 109.5 . . ?
H30D C30B H30F 109.5 . . ?
H30E C30B H30F 109.5 . . ?
C24B C31B H31D 109.5 . . ?
C24B C31B H31E 109.5 . . ?
H31D C31B H31E 109.5 . . ?
C24B C31B H31F 109.5 . . ?
H31D C31B H31F 109.5 . . ?
H31E C31B H31F 109.5 . . ?
C28B C32B H32D 109.5 . . ?
C28B C32B H32E 109.5 . . ?
H32D C32B H32E 109.5 . . ?
C28B C32B H32F 109.5 . . ?
H32D C32B H32F 109.5 . . ?
H32E C32B H32F 109.5 . . ?
C41 S37 C38 91.1(3) . . ?
C46 O47 C48B 104.6(7) . . ?
C46 O47 C48 125.4(10) . . ?
C41 N44 C51 120.0(4) . . ?
C41 N44 C45 121.5(4) . . ?
C51 N44 C45 118.5(5) . . ?
C42 C38 C39 128.5(5) . . ?
C42 C38 S37 121.6(4) . . ?
C39 C38 S37 109.8(5) . . ?
C40 C39 C38 114.9(5) . . ?
C40 C39 H39 122.6 . . ?
C38 C39 H39 122.6 . . ?
C39 C40 C41 113.5(5) . . ?
C39 C40 H40 123.2 . . ?
C41 C40 H40 123.2 . . ?
N44 C41 C40 128.5(5) . . ?
N44 C41 S37 120.8(3) . . ?
C40 C41 S37 110.7(5) . . ?
C38 C42 C43 137.1(5) . . ?
C38 C42 C43 135.2(4) . 3_675 ?
C43 C42 C43 87.7(4) . 3_675 ?
O43 C43 C42 132.9(6) . . ?
O43 C43 C42 134.7(5) . 3_675 ?
C42 C43 C42 92.3(4) . 3_675 ?
N44 C45 C46 113.3(4) . . ?
N44 C45 H45A 108.9 . . ?
C46 C45 H45A 108.9 . . ?
N44 C45 H45B 108.9 . . ?
C46 C45 H45B 108.9 . . ?
H45A C45 H45B 107.7 . . ?
O47 C46 C45 113.8(5) . . ?
O47 C46 H46A 108.8 . . ?
C45 C46 H46A 108.8 . . ?
O47 C46 H46B 108.8 . . ?
C45 C46 H46B 108.8 . . ?
H46A C46 H46B 107.7 . . ?
O47 C48 C49 107.3(16) . . ?
O47 C48 H48A 110.3 . . ?
C49 C48 H48A 110.3 . . ?
O47 C48 H48B 110.3 . . ?
C49 C48 H48B 110.3 . . ?
H48A C48 H48B 108.5 . . ?
C50 C49 C48 175(2) . . ?
C49 C50 H50 180.0 . . ?
O47 C48B C49B 107.0(10) . . ?
O47 C48B H48C 110.3 . . ?
C49B C48B H48C 110.3 . . ?
O47 C48B H48D 110.3 . . ?
C49B C48B H48D 110.3 . . ?
H48C C48B H48D 108.6 . . ?
C50B C49B C48B 173.7(11) . . ?
C49B C50B H50B 180.0 . . ?
N44 C51 C52 113.5(5) . . ?
N44 C51 H51A 108.9 . . ?
C52 C51 H51A 108.9 . . ?
N44 C51 H51B 108.9 . . ?
C52 C51 H51B 108.9 . . ?
H51A C51 H51B 107.7 . . ?
C51 C52 H52A 109.5 . . ?
C51 C52 H52B 109.5 . . ?
H52A C52 H52B 109.5 . . ?
C51 C52 H52C 109.5 . . ?
H52A C52 H52C 109.5 . . ?
H52B C52 H52C 109.5 . . ?
Cl54 C55 Cl53 102.0(13) . . ?
Cl54 C55 H55A 111.4 . . ?
Cl53 C55 H55A 111.4 . . ?
Cl54 C55 H55B 111.4 . . ?
Cl53 C55 H55B 111.4 . . ?
H55A C55 H55B 109.2 . . ?
Cl4B C55B Cl3B 113(2) . . ?
Cl4B C55B H55C 109.0 . . ?
Cl3B C55B H55C 109.0 . . ?
Cl4B C55B H55D 109.0 . . ?
Cl3B C55B H55D 109.0 . . ?
H55C C55B H55D 107.8 . . ?
 
loop_
 _geom_torsion_atom_site_label_1
 _geom_torsion_atom_site_label_2
 _geom_torsion_atom_site_label_3
 _geom_torsion_atom_site_label_4
 _geom_torsion
 _geom_torsion_site_symmetry_1
 _geom_torsion_site_symmetry_2
 _geom_torsion_site_symmetry_3
 _geom_torsion_site_symmetry_4
 _geom_torsion_publ_flag
C6 C1 C2 C3 7.3(19) . . . . ?
C6 C1 C2 C7 -177.1(14) . . . . ?
C1 C2 C3 C4 -1.9(16) . . . . ?
C7 C2 C3 C4 -177.9(10) . . . . ?
C2 C3 C4 C5 0.7(14) . . . . ?
C2 C3 C4 C33 -179.4(10) . . . . ?
C3 C4 C5 C6 -4.2(15) . . . . ?
C33 C4 C5 C6 175.8(11) . . . . ?
C2 C1 C6 C5 -10.6(18) . . . . ?
C2 C1 C6 C21 165.9(18) . . . . ?
C4 C5 C6 C1 8.8(14) . . . . ?
C4 C5 C6 C21 -167.5(17) . . . . ?
C9 N8 C7 O7 8(2) . . . . ?
C9 N8 C7 C2 -171.4(14) . . . . ?
C1 C2 C7 O7 -170.0(16) . . . . ?
C3 C2 C7 O7 5.6(18) . . . . ?
C1 C2 C7 N8 9(2) . . . . ?
C3 C2 C7 N8 -175.0(12) . . . . ?
C7 N8 C9 C10 -90.5(19) . . . . ?
C7 N8 C9 C14 90.5(17) . . . . ?
C14 C9 C10 C11 9.3(17) . . . . ?
N8 C9 C10 C11 -169.6(13) . . . . ?
C14 C9 C10 C29 -173.3(14) . . . . ?
N8 C9 C10 C29 8(2) . . . . ?
C9 C10 C11 C12 0.8(17) . . . . ?
C29 C10 C11 C12 -176.5(14) . . . . ?
C10 C11 C12 C13 -8.5(16) . . . . ?
C10 C11 C12 C15 165.1(11) . . . . ?
C11 C12 C13 C14 6.7(15) . . . . ?
C15 C12 C13 C14 -166.7(14) . . . . ?
C12 C13 C14 C9 2.4(15) . . . . ?
C12 C13 C14 C30 171(2) . . . . ?
C10 C9 C14 C13 -10.9(16) . . . . ?
N8 C9 C14 C13 168.1(14) . . . . ?
C10 C9 C14 C30 -179(2) . . . . ?
N8 C9 C14 C30 0(3) . . . . ?
C6B N1B C2B C3B 0.0 . . . . ?
C6B N1B C2B C7B 178.4(15) . . . . ?
N1B C2B C3B C4B 0.0 . . . . ?
C7B C2B C3B C4B -178.2(16) . . . . ?
C2B C3B C4B C5B 0.0 . . . . ?
C3B C4B C5B C6B 0.0 . . . . ?
C4B C5B C6B C21B -178(2) . . . . ?
C4B C5B C6B N1B 0.0 . . . . ?
C2B N1B C6B C21B 178(2) . . . . ?
C2B N1B C6B C5B 0.0 . . . . ?
C9B N8B C7B O7B -7(3) . . . . ?
C9B N8B C7B C2B 177.2(16) . . . . ?
N1B C2B C7B O7B 177(2) . . . . ?
C3B C2B C7B O7B -5(3) . . . . ?
N1B C2B C7B N8B -7(2) . . . . ?
C3B C2B C7B N8B 171.3(13) . . . . ?
C7B N8B C9B C10B -93(2) . . . . ?
C7B N8B C9B C14B 96(2) . . . . ?
C14B C9B C10B C11B 0.0 . . . . ?
N8B C9B C10B C11B -171.1(14) . . . . ?
C14B C9B C10B C29B -179.4(15) . . . . ?
N8B C9B C10B C29B 9.5(16) . . . . ?
C9B C10B C11B C12B 0.0 . . . . ?
C29B C10B C11B C12B 179.4(14) . . . . ?
C10B C11B C12B C13B 0.0 . . . . ?
C10B C11B C12B C15 174.5(14) . . . . ?
C11B C12B C13B C14B 0.0 . . . . ?
C15 C12B C13B C14B -174.8(13) . . . . ?
C12B C13B C14B C9B 0.0 . . . . ?
C12B C13B C14B C30B -170.0(19) . . . . ?
C10B C9B C14B C13B 0.0 . . . . ?
N8B C9B C14B C13B 171.0(14) . . . . ?
C10B C9B C14B C30B 170.6(18) . . . . ?
N8B C9B C14B C30B -18.5(18) . . . . ?
C13 C12 C15 C26 72.1(14) . . . 3_675 ?
C11 C12 C15 C26 -101.2(14) . . . 3_675 ?
C13 C12 C15 C16 -163.2(10) . . . . ?
C11 C12 C15 C16 23.5(14) . . . . ?
C13 C12 C15 C20 -47.3(12) . . . . ?
C11 C12 C15 C20 139.4(11) . . . . ?
C11B C12B C15 C16 27.0(14) . . . . ?
C13B C12B C15 C16 -158.3(7) . . . . ?
C11B C12B C15 C20 148.5(9) . . . . ?
C13B C12B C15 C20 -36.8(9) . . . . ?
C11B C12B C15 C26B -88(4) . . . 3_675 ?
C13B C12B C15 C26B 87(4) . . . 3_675 ?
C26 C15 C16 C17 -69.2(11) 3_675 . . . ?
C12 C15 C16 C17 172.4(7) . . . . ?
C20 C15 C16 C17 56.7(4) . . . . ?
C26B C15 C16 C17 -67(2) 3_675 . . . ?
C12B C15 C16 C17 -178.9(8) . . . . ?
C15 C16 C17 C18 -59.5(5) . . . . ?
C16 C17 C18 C19 55.9(5) . . . . ?
C17 C18 C19 C20 -53.1(5) . . . . ?
C18 C19 C20 C15 54.0(5) . . . . ?
C26 C15 C20 C19 74.0(11) 3_675 . . . ?
C12 C15 C20 C19 -171.6(7) . . . . ?
C16 C15 C20 C19 -53.8(5) . . . . ?
C26B C15 C20 C19 65(3) 3_675 . . . ?
C12B C15 C20 C19 -178.7(8) . . . . ?
C23 N22 C21 O21 -3(3) . . . . ?
C23 N22 C21 C6 172.3(12) . . . . ?
C1 C6 C21 O21 162.6(15) . . . . ?
C5 C6 C21 O21 -21(2) . . . . ?
C1 C6 C21 N22 -13(2) . . . . ?
C5 C6 C21 N22 162.7(14) . . . . ?
C21 N22 C23 C28 89.7(18) . . . . ?
C21 N22 C23 C24 -87.7(18) . . . . ?
C28 C23 C24 C25 -3.8(16) . . . . ?
N22 C23 C24 C25 173.5(11) . . . . ?
C28 C23 C24 C31 174.6(11) . . . . ?
N22 C23 C24 C31 -8.0(17) . . . . ?
C23 C24 C25 C26 2.6(18) . . . . ?
C31 C24 C25 C26 -176.0(13) . . . . ?
C24 C25 C26 C27 0.3(17) . . . . ?
C24 C25 C26 C15 177.6(15) . . . 3_675 ?
C25 C26 C27 C28 -2.0(16) . . . . ?
C15 C26 C27 C28 -179(2) 3_675 . . . ?
C24 C23 C28 C27 2.3(15) . . . . ?
N22 C23 C28 C27 -175.0(12) . . . . ?
C24 C23 C28 C32 -171.8(19) . . . . ?
N22 C23 C28 C32 11(2) . . . . ?
C26 C27 C28 C23 0.8(16) . . . . ?
C26 C27 C28 C32 175(2) . . . . ?
C3 C4 C33 C36 72.1(13) . . . . ?
C5 C4 C33 C36 -107.9(12) . . . . ?
C3 C4 C33 C34 -161.1(9) . . . . ?
C5 C4 C33 C34 18.9(13) . . . . ?
C3 C4 C33 C35 -43.3(13) . . . . ?
C5 C4 C33 C35 136.6(11) . . . . ?
C5B C6B C21B O21B 0(4) . . . . ?
N1B C6B C21B O21B -178(2) . . . . ?
C5B C6B C21B N22 -178.7(14) . . . . ?
N1B C6B C21B N22 3(3) . . . . ?
C23B N22 C21B O21B -13(3) . . . . ?
C23B N22 C21B C6B 165.1(16) . . . . ?
C21B N22 C23B C24B -98.6(16) . . . . ?
C21B N22 C23B C28B 92.8(16) . . . . ?
C28B C23B C24B C25B 0.0 . . . . ?
N22 C23B C24B C25B -168.6(11) . . . . ?
C28B C23B C24B C31B -178.4(12) . . . . ?
N22 C23B C24B C31B 13.0(14) . . . . ?
C23B C24B C25B C26B 0.0 . . . . ?
C31B C24B C25B C26B 178.3(13) . . . . ?
C24B C25B C26B C27B 0.0 . . . . ?
C24B C25B C26B C15 172.7(16) . . . 3_675 ?
C25B C26B C27B C28B 0.0 . . . . ?
C15 C26B C27B C28B -172.9(16) 3_675 . . . ?
C26B C27B C28B C23B 0.0 . . . . ?
C26B C27B C28B C32B -178(2) . . . . ?
C24B C23B C28B C27B 0.0 . . . . ?
N22 C23B C28B C27B 168.4(12) . . . . ?
C24B C23B C28B C32B 178(2) . . . . ?
N22 C23B C28B C32B -13.4(19) . . . . ?
C41 S37 C38 C42 178.0(4) . . . . ?
C41 S37 C38 C39 1.2(4) . . . . ?
C42 C38 C39 C40 -177.9(5) . . . . ?
S37 C38 C39 C40 -1.4(6) . . . . ?
C38 C39 C40 C41 0.8(7) . . . . ?
C51 N44 C41 C40 -4.1(8) . . . . ?
C45 N44 C41 C40 178.6(5) . . . . ?
C51 N44 C41 S37 176.1(4) . . . . ?
C45 N44 C41 S37 -1.2(6) . . . . ?
C39 C40 C41 N44 -179.7(5) . . . . ?
C39 C40 C41 S37 0.1(6) . . . . ?
C38 S37 C41 N44 179.1(4) . . . . ?
C38 S37 C41 C40 -0.8(4) . . . . ?
C39 C38 C42 C43 177.3(5) . . . . ?
S37 C38 C42 C43 1.1(8) . . . . ?
C39 C38 C42 C43 -2.2(9) . . . 3_675 ?
S37 C38 C42 C43 -178.4(4) . . . 3_675 ?
C38 C42 C43 O43 0.3(10) . . . . ?
C43 C42 C43 O43 179.9(6) 3_675 . . . ?
C38 C42 C43 C42 -179.6(7) . . . 3_675 ?
C43 C42 C43 C42 -0.001(1) 3_675 . . 3_675 ?
C41 N44 C45 C46 87.8(6) . . . . ?
C51 N44 C45 C46 -89.5(6) . . . . ?
C48B O47 C46 C45 85.3(8) . . . . ?
C48 O47 C46 C45 81.2(14) . . . . ?
N44 C45 C46 O47 73.0(7) . . . . ?
C46 O47 C48 C49 77(2) . . . . ?
C46 O47 C48B C49B 176.1(9) . . . . ?
C41 N44 C51 C52 -77.2(6) . . . . ?
C45 N44 C51 C52 100.1(6) . . . . ?
 
loop_
 _geom_hbond_atom_site_label_D 
 _geom_hbond_atom_site_label_H 
 _geom_hbond_atom_site_label_A 
 _geom_hbond_distance_DH 
 _geom_hbond_distance_HA 
 _geom_hbond_distance_DA 
 _geom_hbond_angle_DHA 
 _geom_hbond_site_symmetry_A 
 _geom_hbond_publ_flag
N8^a H8^a O43  0.98 2.20 3.122(16) 156.1 . yes
N8B^b H8B^b O43  1.03 1.93 2.856(17) 148.0 . yes
N8B^b H8B^b N1B^b  1.03 2.14 2.619(15) 105.9 . yes
N22 H22^a O43  1.00 2.22 3.024(5) 136.9 . yes
 
_refine_diff_density_max    0.825
_refine_diff_density_min   -0.383
_refine_diff_density_rms    0.059

_shelx_res_file
;
TITL shelxt_a.res in P2(1)/n
    shelx.res
    created by SHELXL-2019/3 at 17:02:57 on 27-Nov-2023
CELL  1.54184  16.5888  15.0832  16.7501   90.000   98.607   90.000
ZERR     2.00   0.0004   0.0004   0.0003    0.000    0.002    0.000
LATT   1
SYMM  1/2 - X, 1/2 + Y, 1/2 - Z
SFAC   C    H    N    O    S   Cl
UNIT  180  202   14   16   4    4
MERG   2
OMIT 2 0 4
FMAP   2
PLAN   20
SIZE     0.120   0.150   0.260
SADI C2 C7 C2B C7B
SADI C7 O7 C7B O7B
SADI C7 N8 C7B N8B
SADI N8 C9 N8B C9B
SADI C10 C29 C10B C29B C14 C30 C14B C30B
SADI C12 C15 C12B C15
SADI C21 N22 C21B N22
SADI C21 O21 C21B O21B
SADI N22 C23 N22 C23B
SADI N22 C24 N22 C24B N22 C28 N22 C28B
SADI C28 C32 C28B C32B
SADI O47 C48 O47 C48B
SADI C48 C49 C48B C49B
SADI C49 C50 C49B C50B
SADI C55 Cl53 C55 Cl54 C55B Cl3B C55B Cl4B
DFIX -2.0 H1 H22 H1 H8
SIMU 0.01 0.02 N1B C2B C3B C4B C5B C6B C21B O21B
SIMU 0.01 0.02 C2B O7B C7B N8B C9B
SIMU 0.01 0.02 C9B C10B C11B C12B C13B C14B
SIMU 0.01 0.02 C10B C29B C14B C30B
SIMU 0.01 0.02 C23B C24B C25B C26B C27B C28B C31B C32B
SIMU 0.01 0.02 C48 C49 C50
SIMU 0.01 0.02 C48B C49B C50B
SIMU 0.01 0.02 Cl53 Cl54 C55 Cl3B Cl4B C55B
HTAB N8 O43
HTAB N8B O43
HTAB N8B N1B
HTAB N22 O43
ACTA
HTAB    2.00000
BOND   $H
CONF
L.S.  10
TEMP  -153.00
WGHT    0.091200    7.810600
FVAR       4.40689
MOLE 1
PART 1
O7    4    0.267459    0.816386    0.292431    10.50000    0.05916    0.11396 =
         0.03664    0.01810    0.00444   -0.01868
O21   4    0.674206    0.967777    0.397383    10.50000    0.07758    0.13504 =
         0.03604    0.01793   -0.01260   -0.04991
N8    3    0.336152    0.866997    0.195951    10.50000    0.06332    0.10278 =
         0.03657    0.01548    0.00197   -0.02010
AFIX  44
H8    2    0.391117    0.881763    0.184648    10.50000   -1.20000
AFIX   0
DFIX 1.04 N8 H8
PART 2
O7B   4    0.267307    0.849374    0.290742    10.50000    0.08813    0.19972 =
         0.04454    0.02689    0.02450    0.01306
O21B  4    0.692497    0.933531    0.380396    10.50000    0.05628    0.07870 =
         0.03743   -0.00653   -0.00586    0.00062
N8B   3    0.347113    0.898372    0.201188    10.50000    0.06311    0.14800 =
         0.03057    0.02411    0.00790    0.02094
AFIX  44
H8B   2    0.404077    0.922450    0.194667    10.50000   -1.20000
DFIX 1.04 N8B H8B
AFIX   0
PART 0
N22   3    0.622883    0.939745    0.260275    11.00000    0.04903    0.06451 =
         0.05019   -0.00212    0.00339   -0.01112
AFIX  44
H22   2    0.574659    0.911503    0.226847    11.00000   -1.20000
AFIX   0
DFIX 1.04 N22 H22
PART 1
C1    1    0.471861    0.899624    0.320033    10.50000    0.08937    0.05658 =
         0.02721    0.00146    0.01583   -0.00003
AFIX  43
H1    2    0.471697    0.925693    0.268378    10.50000   -1.20000
AFIX   0
C2    1    0.404663    0.858020    0.332882    10.50000    0.06997    0.05162 =
         0.04302    0.00446    0.01279    0.00739
C3    1    0.401186    0.828539    0.411813    10.50000    0.05572    0.04228 =
         0.03051   -0.00059    0.01272    0.00264
AFIX  43
H3    2    0.353406    0.799967    0.423854    10.50000   -1.20000
AFIX   0
C4    1    0.466200    0.840700    0.471536    10.50000    0.05959    0.05009 =
         0.03042    0.00510    0.01647   -0.00214
C5    1    0.534631    0.883191    0.452756    10.50000    0.04698    0.06617 =
         0.01892    0.00715    0.01032    0.00583
AFIX  43
H5    2    0.578721    0.895627    0.494325    10.50000   -1.20000
AFIX   0
C6    1    0.539852    0.908131    0.373369    10.50000    0.04543    0.04630 =
         0.02379   -0.00265    0.01115   -0.00042
C7    1    0.329995    0.844778    0.272691    10.50000    0.06644    0.05676 =
         0.03466   -0.00497    0.01159   -0.00393
C9    1    0.271926    0.871488    0.129359    10.50000    0.05966    0.07821 =
         0.03332    0.02428   -0.00031   -0.00569
C10   1    0.253149    0.796752    0.082057    10.50000    0.06809    0.06482 =
         0.05194    0.02479    0.00744   -0.00215
C11   1    0.200297    0.806971    0.010815    10.50000    0.04430    0.05977 =
         0.04540    0.00786    0.01058   -0.00021
AFIX  43
H11   2    0.185932    0.756569   -0.022280    10.50000   -1.20000
AFIX   0
C12   1    0.166708    0.891072   -0.014423    10.50000    0.04043    0.04831 =
         0.03760    0.00617    0.00809    0.00620
C13   1    0.180232    0.961238    0.040700    10.50000    0.04839    0.04841 =
         0.04312    0.01269    0.01042   -0.00538
AFIX  43
H13   2    0.153433    1.016071    0.027236    10.50000   -1.20000
AFIX   0
C14   1    0.231484    0.954090    0.114717    10.50000    0.05661    0.08215 =
         0.02572    0.01561    0.01509   -0.01374
PART 2
AFIX  66
N1B   3    0.479986    0.898777    0.307609    10.50000    0.04238    0.09764 =
         0.01048    0.01600    0.00761    0.02130
C2B   1    0.408140    0.876906    0.336318    10.50000    0.04856    0.13896 =
         0.02402    0.01848    0.01230    0.02326
C3B   1    0.408424    0.864001    0.418526    10.50000    0.05515    0.14899 =
         0.03800    0.02321    0.01189    0.01597
AFIX  43
H3B   2    0.359320    0.849053    0.438147    10.50000   -1.20000
AFIX  65
C4B   1    0.480553    0.872968    0.472026    10.50000    0.05472    0.13447 =
         0.03079    0.02885    0.00740    0.01367
AFIX  43
H4B   2    0.480746    0.864148    0.528211    10.50000   -1.20000
AFIX  65
C5B   1    0.552399    0.894839    0.443318    10.50000    0.05043    0.10113 =
         0.02418    0.01887    0.01546    0.01732
AFIX  43
H5B   2    0.601696    0.900967    0.479883    10.50000   -1.20000
AFIX  65
C6B   1    0.552117    0.907744    0.361110    10.50000    0.05260    0.08312 =
         0.01636    0.00940    0.00736    0.01773
AFIX   0
C7B   1    0.333627    0.871258    0.274495    10.50000    0.05781    0.15478 =
         0.03009    0.01805    0.01689    0.02340
AFIX  66
C9B   1    0.284089    0.894940    0.130630    10.50000    0.06521    0.13452 =
         0.03743    0.01973    0.01360    0.02440
C10B  1    0.278931    0.820424    0.081302    10.50000    0.07484    0.13249 =
         0.03925    0.02271    0.01277    0.03777
C11B  1    0.227123    0.820461    0.007952    10.50000    0.06945    0.12590 =
         0.04348    0.02838    0.01870    0.03923
AFIX  43
H11B  2    0.223598    0.769532   -0.025762    10.50000   -1.20000
AFIX  65
C12B  1    0.180472    0.895014   -0.016071    10.50000    0.06241    0.11909 =
         0.03459    0.02725    0.01654    0.02513
C13B  1    0.185629    0.969530    0.033256    10.50000    0.06022    0.11775 =
         0.03603    0.02196    0.00576    0.00403
AFIX  43
H13B  2    0.153745    1.020483    0.016837    10.50000   -1.20000
AFIX  65
C14B  1    0.237437    0.969495    0.106606    10.50000    0.06101    0.12332 =
         0.03885    0.02899    0.01162    0.00154
AFIX   0
PART 0
C15   1    0.125925    0.903398   -0.101887    11.00000    0.05058    0.06243 =
         0.03647    0.00699    0.00315    0.00838
C16   1    0.097104    0.813536   -0.138560    11.00000    0.05561    0.05763 =
         0.05354    0.00813    0.01411    0.00284
AFIX  23
H16A  2    0.145321    0.776145   -0.142830    11.00000   -1.20000
H16B  2    0.064443    0.783262   -0.101841    11.00000   -1.20000
AFIX   0
C17   1    0.046397    0.821819   -0.221207    11.00000    0.06017    0.06181 =
         0.05857   -0.00414    0.00775   -0.00389
AFIX  23
H17A  2    0.029932    0.762045   -0.241983    11.00000   -1.20000
H17B  2    0.079572    0.849454   -0.258936    11.00000   -1.20000
AFIX   0
C18   1   -0.029189    0.877639   -0.217654    11.00000    0.05650    0.06488 =
         0.06464    0.00375   -0.00348   -0.00498
AFIX  23
H18A  2   -0.059594    0.884956   -0.272791    11.00000   -1.20000
H18B  2   -0.065200    0.846915   -0.184463    11.00000   -1.20000
AFIX   0
C19   1   -0.006297    0.967991   -0.181622    11.00000    0.04834    0.06405 =
         0.05019    0.00449   -0.00145    0.00285
AFIX  23
H19A  2   -0.056504    1.000718   -0.174646    11.00000   -1.20000
H19B  2    0.022359    1.002190   -0.219298    11.00000   -1.20000
AFIX   0
C20   1    0.049016    0.960401   -0.099345    11.00000    0.05134    0.06461 =
         0.04324    0.00074    0.00457    0.00764
AFIX  23
H20A  2    0.017160    0.934280   -0.059715    11.00000   -1.20000
H20B  2    0.066029    1.020638   -0.080284    11.00000   -1.20000
AFIX   0
PART 1
C21   1    0.622302    0.940623    0.340951    10.50000    0.07689    0.03866 =
         0.05312    0.02104   -0.02075   -0.02220
C23   1    0.684861    0.974736    0.216272    10.50000    0.03495    0.05567 =
         0.02165   -0.01097   -0.01064   -0.01092
C24   1    0.680090    1.063228    0.192530    10.50000    0.03390    0.06294 =
         0.03507   -0.02002   -0.00651   -0.00419
C25   1    0.744541    1.095889    0.158418    10.50000    0.04555    0.03845 =
         0.03851   -0.01457   -0.00019   -0.00289
AFIX  43
H25   2    0.742563    1.156914    0.144223    10.50000   -1.20000
AFIX   0
C26   1    0.811067    1.049194    0.142967    10.50000    0.04266    0.05937 =
         0.01843   -0.00638   -0.00527    0.01078
C27   1    0.810238    0.960478    0.164684    10.50000    0.04697    0.05343 =
         0.03892    0.00422    0.00113    0.00725
AFIX  43
H27   2    0.853974    0.923917    0.153886    10.50000   -1.20000
AFIX   0
C28   1    0.748576    0.921855    0.201603    10.50000    0.04250    0.04982 =
         0.02157    0.00175   -0.01221   -0.00616
C29   1    0.292489    0.707310    0.106172    10.50000    0.09521    0.08815 =
         0.08368    0.01710   -0.03262    0.00939
AFIX 137
H29A  2    0.351395    0.711129    0.105730    10.50000   -1.50000
H29B  2    0.269106    0.661831    0.067754    10.50000   -1.50000
H29C  2    0.282224    0.691547    0.160512    10.50000   -1.50000
AFIX   0
C30   1    0.252212    1.037302    0.164966    10.50000    0.11016    0.13642 =
         0.07095   -0.00264    0.00922    0.00020
AFIX 137
H30A  2    0.233996    1.089675    0.132587    10.50000   -1.50000
H30B  2    0.311305    1.040444    0.181889    10.50000   -1.50000
H30C  2    0.224683    1.035381    0.212784    10.50000   -1.50000
AFIX   0
C31   1    0.608617    1.124381    0.199832    10.50000    0.04693    0.07215 =
         0.04778   -0.00227    0.01336    0.00012
AFIX 137
H31A  2    0.623436    1.185489    0.188443    10.50000   -1.50000
H31B  2    0.595061    1.120839    0.254715    10.50000   -1.50000
H31C  2    0.561318    1.106204    0.161041    10.50000   -1.50000
AFIX   0
C32   1    0.751164    0.821656    0.216389    10.50000    0.06795    0.06605 =
         0.03816    0.01222   -0.00523   -0.01358
AFIX 137
H32A  2    0.785595    0.808999    0.267929    10.50000   -1.50000
H32B  2    0.773729    0.792046    0.172575    10.50000   -1.50000
H32C  2    0.695824    0.799787    0.218126    10.50000   -1.50000
AFIX   0
C33   1    0.465460    0.809830    0.555470    10.50000    0.07508    0.06078 =
         0.02524   -0.00248    0.00887    0.00615
C34   1    0.528680    0.854557    0.615858    10.50000    0.08856    0.07850 =
         0.02902   -0.00684    0.00389   -0.00285
AFIX  33
H34A  2    0.525307    0.831606    0.669994    10.50000   -1.50000
H34B  2    0.583039    0.842565    0.602163    10.50000   -1.50000
H34C  2    0.518900    0.918652    0.614778    10.50000   -1.50000
AFIX   0
C35   1    0.380295    0.833872    0.579816    10.50000    0.09568    0.14458 =
         0.02894    0.00481    0.01334    0.01387
AFIX  33
H35A  2    0.378381    0.814049    0.635219    10.50000   -1.50000
H35B  2    0.372276    0.898211    0.576445    10.50000   -1.50000
H35C  2    0.337081    0.804359    0.542978    10.50000   -1.50000
AFIX   0
C36   1    0.471678    0.710748    0.557522    10.50000    0.14301    0.06941 =
         0.03456    0.00658    0.01837   -0.00536
AFIX  33
H36A  2    0.471229    0.689784    0.612832    10.50000   -1.50000
H36B  2    0.425289    0.685190    0.521836    10.50000   -1.50000
H36C  2    0.522582    0.692452    0.539241    10.50000   -1.50000
AFIX   0
PART 2
C21B  1    0.624508    0.925724    0.339668    10.50000    0.05276    0.07096 =
         0.03560    0.00697   -0.00382    0.00878
AFIX  66
C23B  1    0.692678    0.980275    0.233637    10.50000    0.05017    0.05277 =
         0.03055   -0.00847   -0.01080   -0.00519
C24B  1    0.690414    1.070707    0.217484    10.50000    0.04796    0.04326 =
         0.04225   -0.01292   -0.00657   -0.00397
C25B  1    0.749924    1.109088    0.178386    10.50000    0.04332    0.03799 =
         0.03817   -0.01326   -0.00520   -0.00086
AFIX  43
H25B  2    0.748376    1.170894    0.167346    10.50000   -1.20000
AFIX  65
C26B  1    0.811699    1.057037    0.155442    10.50000    0.04293    0.04778 =
         0.02643   -0.00158   -0.00773   -0.00507
C27B  1    0.813963    0.966605    0.171596    10.50000    0.05117    0.05752 =
         0.03772   -0.00230   -0.00887    0.00122
AFIX  43
H27B  2    0.856183    0.931031    0.155915    10.50000   -1.20000
AFIX  65
C28B  1    0.754454    0.928223    0.210693    10.50000    0.05298    0.05251 =
         0.04429   -0.00208   -0.01541   -0.00103
AFIX   0
C29B  1    0.328688    0.737144    0.106189    10.50000    0.09900    0.15430 =
         0.06046    0.01250    0.00577    0.05908
AFIX 137
H29D  2    0.386071    0.747982    0.101638    10.50000   -1.50000
H29E  2    0.308125    0.687892    0.070728    10.50000   -1.50000
H29F  2    0.323814    0.722090    0.162182    10.50000   -1.50000
AFIX   0
C30B  1    0.236281    1.041973    0.169042    10.50000    0.03860    0.12016 =
         0.03259    0.00224   -0.00536   -0.02168
AFIX 137
H30D  2    0.202780    1.023047    0.209424    10.50000   -1.50000
H30E  2    0.213284    1.096171    0.142523    10.50000   -1.50000
H30F  2    0.292032    1.053585    0.195565    10.50000   -1.50000
AFIX   0
C31B  1    0.623346    1.124779    0.245638    10.50000    0.06055    0.06685 =
         0.06219    0.00304    0.02217   -0.00058
AFIX 137
H31D  2    0.570601    1.096477    0.227527    10.50000   -1.50000
H31E  2    0.623361    1.184655    0.222924    10.50000   -1.50000
H31F  2    0.632572    1.128280    0.304725    10.50000   -1.50000
AFIX   0
C32B  1    0.755915    0.829498    0.232133    10.50000    0.05092    0.04724 =
         0.07687   -0.00728   -0.00608    0.00255
AFIX 137
H32D  2    0.806830    0.803027    0.220466    10.50000   -1.50000
H32E  2    0.709504    0.799717    0.199985    10.50000   -1.50000
H32F  2    0.752347    0.822562    0.289672    10.50000   -1.50000
AFIX   0
PART 0
MOLE 2
S37   5    0.586049    0.777439    0.050884    11.00000    0.05415    0.11721 =
         0.03206   -0.00321    0.00461    0.00084
O43   4    0.481766    0.949878    0.123495    11.00000    0.06470    0.11263 =
         0.03516    0.00634    0.00308   -0.00940
O47   4    0.573862    0.465511    0.056397    11.00000    0.09684    0.10900 =
         0.06612    0.00809    0.00418   -0.01613
N44   3    0.664384    0.631290    0.011453    11.00000    0.05750    0.10393 =
         0.04282   -0.00907    0.01022   -0.01132
C38   1    0.572490    0.863348   -0.021438    11.00000    0.06148    0.10138 =
         0.03616    0.00142   -0.00083   -0.00753
C39   1    0.604133    0.838081   -0.089357    11.00000    0.06903    0.09137 =
         0.05135    0.00224    0.01844   -0.00310
AFIX  43
H39   2    0.601695    0.874914   -0.135663    11.00000   -1.20000
AFIX   0
C40   1    0.639094    0.756516   -0.085144    11.00000    0.07946    0.10724 =
         0.05073   -0.00184    0.02936   -0.01126
AFIX  43
H40   2    0.663758    0.731597   -0.127640    11.00000   -1.20000
AFIX   0
C41   1    0.635307    0.712673   -0.012170    11.00000    0.04815    0.10160 =
         0.04232   -0.00819    0.00947   -0.00876
C42   1    0.531664    0.940030   -0.008344    11.00000    0.05369    0.10499 =
         0.03444   -0.00378   -0.00270   -0.01366
C43   1    0.491754    0.977422    0.055828    11.00000    0.05209    0.10280 =
         0.03899   -0.00033   -0.00634   -0.01757
C45   1    0.656768    0.595738    0.091530    11.00000    0.05868    0.10743 =
         0.04181   -0.00392    0.00178   -0.00114
AFIX  23
H45A  2    0.660836    0.645233    0.130746    11.00000   -1.20000
H45B  2    0.702789    0.554837    0.108646    11.00000   -1.20000
AFIX   0
C46   1    0.577553    0.546855    0.093791    11.00000    0.08817    0.11594 =
         0.04929   -0.01764    0.01718   -0.02448
AFIX  23
H46A  2    0.570003    0.538477    0.150825    11.00000   -1.20000
H46B  2    0.531947    0.583944    0.067448    11.00000   -1.20000
AFIX   0
PART 1
C48   1    0.608544    0.386707    0.091000    10.50000    0.15969    0.15199 =
         0.07558    0.00215    0.00707    0.05609
AFIX  23
H48A  2    0.663741    0.398416    0.120647    10.50000   -1.20000
H48B  2    0.613083    0.342223    0.048441    10.50000   -1.20000
AFIX   0
C49   1    0.556522    0.354907    0.144743    10.50000    0.15346    0.13898 =
         0.08335   -0.00175    0.01485    0.04702
C50   1    0.514222    0.333688    0.193842    10.50000    0.16719    0.11499 =
         0.09954   -0.00960    0.00592    0.04502
AFIX 163
H50   2    0.480780    0.316912    0.232659    10.50000   -1.20000
AFIX   0
PART 2
C48B  1    0.611433    0.406937    0.116006    10.50000    0.06651    0.08440 =
         0.06287    0.01149   -0.00107    0.00901
AFIX  23
H48C  2    0.584121    0.409810    0.164602    10.50000   -1.20000
H48D  2    0.669559    0.422776    0.131707    10.50000   -1.20000
AFIX   0
C49B  1    0.604137    0.318485    0.081393    10.50000    0.05828    0.07264 =
         0.07008    0.00897   -0.00570    0.01400
C50B  1    0.605520    0.244617    0.056828    10.50000    0.04367    0.09480 =
         0.10916   -0.00223   -0.01731    0.00084
AFIX 163
H50B  2    0.606625    0.185603    0.037203    10.50000   -1.20000
AFIX   0
PART 0
C51   1    0.701114    0.575275   -0.044554    11.00000    0.07390    0.10010 =
         0.06218   -0.00583    0.02143   -0.00760
AFIX  23
H51A  2    0.734592    0.529056   -0.013393    11.00000   -1.20000
H51B  2    0.737932    0.611981   -0.072278    11.00000   -1.20000
AFIX   0
C52   1    0.638588    0.530360   -0.108054    11.00000    0.11288    0.11042 =
         0.05399   -0.02046    0.02253   -0.02074
AFIX  33
H52A  2    0.666947    0.493945   -0.143558    11.00000   -1.50000
H52B  2    0.602692    0.492670   -0.081193    11.00000   -1.50000
H52C  2    0.606034    0.575666   -0.140128    11.00000   -1.50000
AFIX   0
MOLE 3
PART 2
CL53  6    0.602895    0.854203    0.675454    10.35000    0.10268    0.09375 =
         0.04360    0.00109   -0.01545   -0.03199
CL54  6    0.503780    0.706428    0.689523    10.35000    0.07582    0.06808 =
         0.10082   -0.00739    0.03334    0.00626
PART 3
CL3B  6    0.634454    0.833624    0.671207    10.15000    0.09683    0.08630 =
         0.07345   -0.01201    0.00053   -0.01002
CL4B  6    0.493646    0.704295    0.634584    10.15000    0.10469    0.07633 =
         0.12832   -0.00957    0.01109   -0.00606
PART 2
C55   1    0.603230    0.733381    0.669793    10.35000    0.09018    0.08849 =
         0.08583   -0.01550    0.02246   -0.01843
AFIX  23
H55A  2    0.611883    0.712701    0.615625    10.35000   -1.20000
H55B  2    0.645734    0.707544    0.711017    10.35000   -1.20000
AFIX   0
PART 3
C55B  1    0.599294    0.719772    0.678962    10.15000    0.09168    0.08592 =
         0.09278   -0.01916    0.02693   -0.02132
AFIX  23
H55C  2    0.633961    0.679890    0.651679    10.15000   -1.20000
H55D  2    0.605874    0.702663    0.736633    10.15000   -1.20000
PART 0
AFIX   0
HKLF    4


REM  shelxt_a.res in P2(1)/n
REM wR2 = 0.2596, GooF = S = 1.084, Restrained GooF = 1.081 for all data
REM R1 = 0.1006 for 6722 Fo > 4sig(Fo) and 0.1119 for all 8047 data
REM 795 parameters refined using 287 restraints

END

WGHT      0.0912      7.8112

REM Instructions for potential hydrogen bonds
HTAB N8 O43
HTAB N8B O43
HTAB N22 O43
EQIV $2 x+1/2, -y+3/2, z-1/2
HTAB C40 O7_$2
HTAB C40 O7B_$2
EQIV $3 -x+3/2, y-1/2, -z+1/2
HTAB C45 O21_$3
HTAB C45 O21B_$3
EQIV $4 -x+1, -y+1, -z
HTAB C46 O47_$4
HTAB C48B O21B_$3
HTAB C51 O21_$3
HTAB C51 O7_$2
HTAB C51 O7B_$2
HTAB C52 O47
EQIV $5 x+1/2, -y+3/2, z+1/2
HTAB C55 O7B_$5

REM Highest difference peak  0.825,  deepest hole -0.383,  1-sigma level  0.059
Q1    1   0.6238  0.8659 -0.0354  11.00000  0.05    0.82
Q2    1   0.6307  0.6840  0.7111  11.00000  0.05    0.82
Q3    1   0.4366  1.0063  0.1359  11.00000  0.05    0.41
Q4    1   0.6363  0.4554  0.0770  11.00000  0.05    0.37
Q5    1   0.5667  0.7396  0.6943  11.00000  0.05    0.33
Q6    1   0.2757  0.9402  0.3077  11.00000  0.05    0.32
Q7    1   0.4104  0.9400  0.4320  11.00000  0.05    0.31
Q8    1   0.3956  0.7581  0.5764  11.00000  0.05    0.29
Q9    1   0.5570  0.3874  0.0939  11.00000  0.05    0.29
Q10   1   0.5460  0.7102  0.5733  11.00000  0.05    0.27
Q11   1   0.4209  0.9402  0.3446  11.00000  0.05    0.26
Q12   1   0.7045  0.7167 -0.0044  11.00000  0.05    0.25
Q13   1   0.6383  0.5224  0.1043  11.00000  0.05    0.24
Q14   1   0.5999  0.3213  0.0505  11.00000  0.05    0.23
Q15   1   0.7524  0.7415 -0.0687  11.00000  0.05    0.23
Q16   1   0.6137  0.2560  0.0147  11.00000  0.05    0.23
Q17   1   0.4815  0.9220  0.4825  11.00000  0.05    0.22
Q18   1   0.3546  0.9455  0.2917  11.00000  0.05    0.22
Q19   1   0.3274  0.7188  0.4692  11.00000  0.05    0.22
Q20   1   0.5832  0.7175  0.0279  11.00000  0.05    0.21
;
_shelx_res_checksum    5475

_shelx_hkl_file
;
   0   0  -1 127.064 32.3564   2
   0   0  -2 20887.6 475.993   2
   0   0  -3 65.9981 73.2172   2
   0   0  -4 102848. 1531.59   2
   0   0  -5 940.163 194.564   2
   0   0  -6 2677.07 313.795   2
   0   0  -7 239.743 180.903   2
   0   0   7 230.792 131.431   1
   0   0   8 21722.8 992.311   1
   0   0  -8 21838.9 1084.57   2
   0   0  -9 530.985 228.274   2
   0   0   9 470.740 170.206   1
   0   0 -10 31192.1 1504.33   2
   0   0  10 31316.5 1347.47   1
   0   0 -12 6251.04 392.685   7
   0   0 -13 493.002 161.279   7
   0   0 -14 2767.33 284.351   7
   0   0 -15-109.749 125.671   7
   0   0 -16 541.821 148.732   7
   0   0 -17-32.5540 100.870   7
   0   0 -18 10170.2 469.016   7
   0   0 -19-0.79600 64.2198   7
   0   1   0 940.745 80.6649   3
   0  -1  -1 10627.9 198.701   2
   0   1  -1 9255.75 259.757   2
   0   1  -2 45770.8 762.836   2
   0  -1  -2 46279.6 640.000   2
   0   1  -2 45669.6 841.394   3
   0   1  -3 120771. 1500.05   2
   0  -1  -3 123589. 1344.00   2
   0  -1  -4 25222.5 723.733   2
   0   1  -4 25196.8 792.909   2
   0   1  -5 275634. 2921.19   2
   0  -1  -5 276047. 2729.10   2
   0   1  -6 2730.60 343.878   2
   0  -1   6 2556.64 275.352   1
   0  -1  -6 3068.54 338.769   2
   0  -1   7 2993.88 328.418   1
   0  -1  -7 3302.43 396.028   2
   0   1  -7 3096.67 425.626   2
   0  -1  -8 4564.34 482.414   2
   0   1   8 4339.49 499.046   1
   0  -1   8 4149.33 412.276   1
   0   1  -8 3899.25 486.245   2
   0   1   9 10347.6 796.146   1
   0   1  -9 9965.82 819.612   2
   0  -1   9 10296.2 682.736   1
   0  -1  -9 9995.73 794.169   2
   0  -1 -10 14414.7 1010.87   2
   0   1  10 15481.2 1028.63   1
   0   1 -10 14682.3 1065.27   2
   0   1  11 2488.78 453.615   1
   0  -1 -12 1239.60 188.143   7
   0   1 -12 811.755 157.227   7
   0   1 -13 1255.55 198.273   7
   0  -1 -13 900.852 169.169   7
   0  -1 -14 32831.4 931.259   7
   0   1 -14 31451.3 909.427   7
   0  -1 -15 2574.28 282.252   7
   0   1 -15 2275.10 257.764   7
   0   1 -16 10372.1 525.374   7
   0  -1 -16 12090.3 567.876   7
   0   1 -17 696.507 148.090   7
   0  -1 -17 495.507 139.932   7
   0   1 -18-46.0043 96.0279   7
   0  -1 -18 45.4152 92.3824   7
   0  -1 -19 389.239 106.522   7
   0   1 -19 372.472 97.4261   7
   0   1 -20 208.132 57.1036   4
   0   2   0 151586. 1442.14   3
   0   2  -1 195717. 1344.37   2
   0  -2  -1 197446. 788.661   2
   0   2  -2 81742.7 1099.83   2
   0  -2  -2 84261.7 794.516   2
   0   2  -3 7440.68 402.881   2
   0   2  -3 7631.45 481.444   3
   0  -2   3 7569.08 167.070   1
   0  -2  -3 6724.38 291.175   2
   0  -2  -4 134701. 1578.45   2
   0  -2   4 133290. 1106.82   1
   0   2  -4 133344. 1893.80   2
   0  -2   5 32755.6 678.964   1
   0   2  -5 30946.5 1026.04   2
   0  -2  -5 31605.2 891.260   2
   0  -2  -6 12132.2 643.350   2
   0   2  -6 12279.6 723.339   2
   0  -2   6 12081.1 492.319   1
   0   2  -7 11883.5 786.418   2
   0  -2   7 12110.9 550.295   1
   0  -2  -7 9968.94 626.405   2
   0   2   8 41292.3 1544.55   1
   0   2  -8 38990.1 1524.73   2
   0  -2  -8 40320.1 1390.64   2
   0  -2   8 39573.7 1076.57   1
   0   2   9 1401.24 310.479   1
   0  -2  -9 1234.25 303.507   2
   0   2  10 1858.35 416.342   1
   0  -2 -10 2008.05 389.015   2
   0   2  11 1835.97 413.087   1
   0  -2 -11 1944.36 217.449   7
   0   2 -12 261.000 110.694   7
   0   2  12 8.64805 197.822   1
   0  -2 -12 365.281 111.390   7
   0  -2 -13 49487.3 1119.38   7
   0   2 -13 51063.7 1104.98   7
   0  -2 -14 11010.1 544.551   7
   0   2 -14 10375.1 522.184   7
   0  -2 -15 9879.28 536.312   7
   0   2 -15 10450.5 541.075   7
   0  -2 -16 147.217 101.363   7
   0   2 -16 186.170 110.067   7
   0  -2 -17 32.9218 97.6850   7
   0   2 -17 337.602 127.871   7
   0   2 -18 183.817 97.8515   7
   0  -2 -18 108.836 90.3884   7
   0  -2 -19 291.085 91.0554   7
   0  -2 -20 76.0947 50.9038   4
   0   3   0 79.6616 101.422   3
   0   3  -1 33381.7 916.696   3
   0   3  -1 31105.2 535.267   1
   0   3  -2 534545. 3024.36   2
   0  -3  -2 514345. 1789.54   2
   0   3  -3 42261.1 999.334   2
   0  -3  -3 45477.5 707.035   2
   0  -3  -4 1749.24 180.094   2
   0   3  -4 1987.93 253.545   2
   0  -3  -5 24568.9 766.632   2
   0   3  -5 22947.7 938.394   2
   0  -3  -6 80082.1 1543.86   2
   0   3  -6 77604.6 1890.71   2
   0  -3  -7 3559.49 387.149   2
   0   3  -7 3539.10 458.448   2
   0   3  -8 47721.3 1749.09   2
   0   3   8 48163.8 1763.82   1
   0  -3  -8 50309.8 1492.26   2
   0  -3  -9 8394.71 682.891   2
   0   3   9 9007.93 812.343   1
   0   3  10 1729.31 392.882   1
   0   3  11 7366.03 812.547   1
   0  -3 -11 7701.61 407.438   7
   0   3  12 3065.73 554.804   1
   0   3 -12 2347.12 243.095   7
   0  -3 -12 2946.42 262.895   7
   0  -3 -13 1059.20 196.554   7
   0   3 -13 886.031 180.181   7
   0   3  13 1290.28 394.632   1
   0   3 -14 2119.55 253.154   7
   0  -3 -14 2069.21 259.485   7
   0  -3 -15 2406.11 276.137   7
   0   3 -15 2553.32 274.012   7
   0   3 -16 13175.8 560.510   7
   0  -3 -16 13598.3 611.486   7
   0  -3 -17 1240.47 190.035   7
   0   3 -17 798.723 145.153   7
   0  -3 -18-19.7586 82.0800   7
   0  -3 -19 15.0095 64.4583   7
   0  -3 -20 700.507 89.5846   4
   0   4   0 159695. 2168.35   3
   0   4  -1 24225.9 591.765   1
   0   4  -1 25206.0 913.872   3
   0   4  -2 113879. 2066.15   3
   0  -4  -2 115507. 680.729   2
   0   4  -2 110576. 784.987   1
   0  -4  -3 15344.1 375.308   2
   0   4  -3 17246.4 872.929   3
   0  -4  -4 35050.7 726.033   2
   0   4  -4 30985.3 1250.20   3
   0  -4  -5 22307.9 666.117   2
   0   4  -5 18557.6 887.276   2
   0  -4  -6 63206.5 1300.43   2
   0   4  -6 57939.7 1689.22   2
   0  -4  -7 25801.5 953.329   2
   0   4   8 12846.9 959.019   1
   0  -4  -8 12711.4 717.298   2
   0   4   9 38523.0 1772.83   1
   0   4  10 29587.5 1682.38   1
   0  -4 -11 57.7433 86.2649   7
   0   4 -11 0.59870 101.386   6
   0   4  12 1657.74 451.233   1
   0  -4 -12 1531.00 191.501   7
   0   4 -12 1588.91 193.988   6
   0   4 -13 6582.10 367.188   6
   0  -4 -13 6896.08 425.470   7
   0   4  13 6230.25 836.053   1
   0  -4 -14 982.277 185.294   7
   0   4 -14 1259.58 177.588   6
   0  -4 -15 14015.4 625.029   7
   0  -4 -16 1138.40 192.593   7
   0  -4 -17 332.224 121.335   7
   0  -4 -18 7320.59 394.069   7
   0  -4 -19 617.399 109.859   7
   0  -4 -20 2888.83 153.121   4
   0   5   0 664.015 152.202   1
   0   5   0 599.592 186.141   3
   0   5   1 141470. 2197.32   3
   0   5  -1 137812. 1616.80   1
   0   5  -1 144843. 2453.12   3
   0   5  -2 492.282 196.800   3
   0   5   2 451.645 151.923   3
   0   5  -2 464.305 75.9707   1
   0   5  -3 5882.91 584.081   3
   0   5   3 7730.62 469.730   3
   0  -5  -4 13005.3 382.183   2
   0   5  -4 11831.8 870.293   3
   0  -5  -5 173.302 94.0641   2
   0  -5  -6 33403.6 883.089   2
   0   5   7 3533.40 516.226   1
   0   5   8 6961.70 727.273   1
   0   5   9 31809.8 1727.05   1
   0  -5 -10 8608.25 403.893   7
   0   5  10 8308.93 932.693   1
   0   5 -11 13846.7 524.765   6
   0  -5 -11 14078.8 553.737   7
   0   5  11 13597.1 1217.52   1
   0   5 -12 2423.92 244.242   6
   0  -5 -12 2679.56 262.878   7
   0   5  12 2607.61 566.580   1
   0  -5 -13 161.758 109.656   7
   0   5 -13 159.000 128.270   6
   0   5  13-147.235 221.989   1
   0  -5 -14 2121.43 243.902   7
   0   5 -14 1557.25 196.065   6
   0   5 -15 873.271 164.262   6
   0  -5 -15 450.599 140.569   7
   0  -5 -16 697.483 160.087   7
   0  -5 -17 5626.15 342.511   7
   0  -5 -18 3620.03 255.244   7
   0  -5 -19 120.001 70.2618   4
   0  -5 -19 64.7216 59.7863   7
   0   6   0 6404.10 463.049   1
   0   6   0 6268.31 562.190   3
   0   6   1 85141.8 1914.02   3
   0   6   1 87465.2 1823.43   1
   0   6  -1 85965.9 2136.50   3
   0   6  -1 85066.2 1405.46   1
   0   6   2 13657.8 765.658   1
   0   6  -2 12924.4 881.673   3
   0   6  -2 12602.9 410.983   1
   0   6   2 13171.5 721.785   3
   0   6   3 19158.3 841.971   3
   0   6  -3 16431.1 1064.13   3
   0   6  -4 19138.6 1209.20   3
   0   6   4 20308.4 817.791   3
   0   6   5 106934. 2600.28   1
   0   6   6 2483.81 418.784   1
   0   6   7 5469.45 668.699   1
   0   6   8 2406.34 452.309   1
   0   6   9 11429.8 1067.70   1
   0   6 -10 2251.63 231.366   6
   0  -6 -10 2356.20 216.163   7
   0   6  10 2262.29 509.396   1
   0   6 -11 2531.32 245.610   6
   0   6  11 2797.13 579.715   1
   0  -6 -11 2657.56 245.294   7
   0   6 -12 3494.29 297.217   6
   0   6  12 3527.58 676.989   1
   0  -6 -12 3746.10 298.842   7
   0  -6 -13 70.1139 92.2849   7
   0   6 -13-18.4882 125.005   6
   0  -6 -14 631.604 141.036   7
   0   6 -14 641.739 165.473   6
   0  -6 -15 4260.36 323.522   7
   0   6 -15 4197.97 290.508   6
   0   6 -16 2626.75 221.093   6
   0  -6 -16 3048.29 264.265   7
   0  -6 -17 827.528 145.259   7
   0  -6 -18-8.12874 68.3194   7
   0  -6 -19 2911.55 159.988   4
   0   7   0 1785.03 266.488   1
   0   7   0 1502.88 329.942   3
   0   7  -1 45997.7 1739.22   3
   0   7  -1 44648.5 1119.03   1
   0   7   1 41239.4 1410.20   1
   0   7   1 40585.6 1491.37   3
   0   7   2 7850.30 643.125   1
   0   7  -2 9881.19 860.561   3
   0   7   2 8266.85 641.709   3
   0   7   3 8393.89 628.185   3
   0   7   3 7994.87 707.178   1
   0   7  -3 7821.82 789.277   3
   0   7   4 2041.53 299.351   3
   0   7  -4 2081.38 486.736   3
   0   7   4 2342.01 417.218   1
   0   7   5 11099.2 889.927   1
   0   7   6 4091.09 568.551   1
   0   7   7 3153.73 565.423   1
   0   7   8 3209.09 584.417   1
   0   7  -9 7175.18 394.321   5
   0   7  -9 7851.67 401.105   6
   0   7   9 7865.13 955.185   1
   0   7 -10 557.738 152.522   6
   0  -7 -10 485.569 116.274   7
   0   7  10 436.299 260.879   1
   0   7  11 661.210 321.123   1
   0   7 -11 816.570 159.997   6
   0  -7 -11 773.667 156.478   7
   0  -7 -12 605.416 135.775   7
   0   7  12 516.270 327.430   1
   0   7 -12 1088.03 197.514   6
   0  -7 -13 537.584 135.405   7
   0   7 -13 570.720 156.147   6
   0   7 -14 123.041 121.032   6
   0  -7 -14-139.027 117.398   7
   0   7 -15 970.131 167.407   6
   0  -7 -15 551.050 129.653   7
   0  -7 -16 775.569 138.873   7
   0   7 -16 668.605 132.344   6
   0  -7 -17 375.237 104.733   7
   0  -7 -18 1597.33 130.382   4
   0  -7 -18 1689.02 151.671   7
   0   8   0 60035.2 1576.55   1
   0   8   0 59240.4 2090.59   3
   0   8   1 3716.45 535.928   3
   0   8   1 3580.98 448.708   1
   0   8  -2 10001.3 946.141   3
   0   8   2 8998.74 759.181   1
   0   8   2 8942.17 755.558   3
   0   8   3 1698.10 330.716   3
   0   8   3 1700.17 347.567   1
   0   8   4 7486.91 770.831   1
   0   8   5 8406.90 875.644   1
   0   8   6 1682.49 396.482   1
   0   8   7 30365.8 1771.88   1
   0   8  -7 27698.2 722.853   6
   0   8  -8 4199.86 309.431   6
   0   8  -8 4226.03 313.397   5
   0   8  -9 141.788 109.660   5
   0   8  -9 281.859 146.164   6
   0   8  10 425.855 254.955   1
   0   8 -10 498.301 157.105   6
   0  -8 -11 1763.47 198.752   7
   0   8 -11 1019.10 186.266   6
   0   8  11 1632.92 490.126   1
   0  -8 -12-69.0196 110.963   7
   0   8 -12 24.0459 127.005   6
   0  -8 -13 2070.83 220.438   7
   0   8 -13 1613.92 233.491   6
   0   8 -14 2066.07 235.069   6
   0  -8 -14 2412.38 229.192   7
   0   8 -15 2932.57 253.421   6
   0  -8 -15 3359.40 263.519   7
   0   8 -16 173.537 93.9104   6
   0  -8 -16 293.311 88.2671   7
   0  -8 -17 1439.01 144.540   7
   0   8 -17 1339.86 132.916   6
   0  -8 -17 1462.38 127.673   4
   0   9   0 131.888 173.694   3
   0   9   1 5179.27 539.283   1
   0   9   1 5369.66 671.678   3
   0   9  -1 4535.74 665.637   3
   0   9  -2 372.936 262.231   3
   0   9   2 945.173 309.901   3
   0   9   2 618.741 221.177   1
   0   9   3 943.677 278.416   1
   0   9   4 4315.68 606.053   1
   0   9   5 1391.30 366.969   1
   0   9  -6 6013.70 364.562   5
   0   9  -6 6386.34 359.185   6
   0   9   6 5924.13 766.880   1
   0   9   7 9301.09 388.494   5
   0   9  -7 8818.68 460.223   5
   0   9  -7 10039.6 463.070   6
   0   9   7 10366.0 1068.77   1
   0   9   8 3947.72 711.691   1
   0   9  -8 3543.14 304.865   6
   0   9   8 3476.51 238.557   5
   0   9  -8 2886.40 279.787   5
   0   9  -9 11527.8 528.230   6
   0   9   9 12227.6 1233.16   1
   0   9  -9 9780.24 504.684   5
   0   9 -10 2739.85 280.530   6
   0   9  10 2976.48 604.481   1
   0   9 -11 2573.28 277.721   6
   0   9 -12 764.900 180.281   6
   0   9 -13 394.548 158.190   6
   0  -9 -13 430.083 123.919   7
   0   9 -14 1137.03 196.384   6
   0  -9 -14 906.680 134.877   7
   0  -9 -15 613.663 115.785   7
   0   9 -15 533.735 137.232   6
   0   9 -16 784.064 135.129   6
   0  -9 -16 924.178 118.328   7
   0   9 -17 627.098 104.349   6
   0  10   0 6396.82 824.779   3
   0  10   1 652.858 277.704   3
   0  10   2 718.159 226.463   1
   0  10   2 790.583 312.631   3
   0  10   3 15951.5 517.528   5
   0  10  -3 15245.4 558.706   5
   0  10   4 1393.99 387.296   1
   0  10  -4 1636.51 185.454   6
   0  10   4 1286.28 164.542   5
   0  10  -4 1414.16 195.123   5
   0  10  -5 1253.34 176.126   6
   0  10  -5 1174.09 188.710   5
   0  10   5 1088.84 149.212   5
   0  10   5 1138.95 342.754   1
   0  10  -6 29.4599 98.2679   5
   0  10   6 87.0000 72.9398   5
   0  10   6-3.75155 166.131   1
   0  10  -6 78.6591 124.893   6
   0  10   7 3557.17 250.358   5
   0  10  -7 2811.50 270.147   5
   0  10  -7 2934.45 285.531   6
   0  10   7 3960.49 685.233   1
   0  10   8 1401.90 172.659   5
   0  10  -8 1164.43 206.738   5
   0  10   8 1688.85 496.309   1
   0  10  -8 1405.84 200.309   6
   0  10  -9 175.305 134.854   5
   0  10   9-92.7270 231.082   1
   0  10   9 54.3295 67.8185   5
   0  10  -9 191.393 122.414   6
   0  10 -10 420.882 157.803   6
   0  10 -11 3557.96 334.527   6
   0  10 -12 2174.49 255.033   6
   0  10 -13 4418.85 346.172   6
   0  10 -14 1993.64 230.212   6
   0  10 -15 2525.03 222.408   6
   0  10 -16 1074.39 134.504   6
   0  11   0 1347.35 169.717   5
   0  11   1 4532.95 305.651   5
   0  11  -1 4747.39 322.376   5
   0  11  -2 3391.07 284.321   5
   0  11   2 3525.89 268.762   5
   0  11  -3 682.665 145.684   6
   0  11  -3 939.796 171.525   5
   0  11   3 755.479 146.302   5
   0  11  -4 1202.98 195.849   5
   0  11   4 1369.22 166.966   5
   0  11   4 1612.84 421.199   1
   0  11  -4 1299.59 192.027   6
   0  11  -5 2266.88 247.228   6
   0  11   5 1999.91 203.398   5
   0  11   5 2108.23 493.631   1
   0  11  -5 2111.89 255.286   5
   0  11   6 1603.46 458.991   1
   0  11   6 1587.61 185.319   5
   0  11  -6 1698.22 224.272   6
   0  11  -6 1551.08 233.404   5
   0  11   7 515.058 285.256   1
   0  11  -7 796.462 173.681   5
   0  11  -7 801.075 171.818   6
   0  11   7 597.398 121.259   5
   0  11  -8 354.852 140.486   5
   0  11  -8 338.112 150.009   6
   0  11   8 445.979 105.760   5
   0  11  -9 5696.45 419.042   5
   0  11   9 5501.68 311.684   5
   0  11 -10 253.622 150.359   6
   0  11 -11 1335.63 225.097   6
   0  11 -12 3124.44 302.755   6
   0  11 -13 4342.74 335.520   6
   0  11 -14-99.0900 101.851   6
   0  11 -15 188.350 99.6772   6
   0  11 -16 10.4658 68.7183   6
   0  12   0 13395.9 564.335   5
   0  12  -1 701.334 152.883   5
   0  12   1 1494.03 195.870   5
   0  12   2 2164.75 221.393   5
   0  12  -2 1914.22 236.261   5
   0  12   3 257.933 99.6711   5
   0  12  -3-71.1528 101.505   5
   0  12  -3 182.720 111.890   6
   0  12   4 333.737 112.977   5
   0  12  -4 43.9717 106.114   6
   0  12  -4 229.355 134.206   5
   0  12  -5 257.610 117.094   5
   0  12   5 155.802 93.0099   5
   0  12  -5 178.198 129.436   6
   0  12   6 2215.86 217.807   5
   0  12  -6 2611.88 273.327   6
   0  12  -6 2483.51 280.882   5
   0  12  -7 323.853 145.394   6
   0  12   7 3.95120 81.5700   5
   0  12  -7 133.777 105.987   5
   0  12  -8-41.1227 110.037   5
   0  12   8 178.596 86.1402   5
   0  12  -8 155.366 134.149   6
   0  12  -9 1393.73 231.936   6
   0  12   9 1083.56 140.913   5
   0  12 -10 986.973 194.247   6
   0  12 -11 916.401 195.692   6
   0  12 -12-14.4645 117.781   6
   0  12 -13 240.272 121.363   6
   0  12 -14 1378.70 162.239   6
   0  12 -15 448.906 107.655   6
   0  13   0 478.689 149.847   5
   0  13   1 3901.44 319.143   5
   0  13  -1 3401.39 303.376   5
   0  13   2 6028.32 374.620   5
   0  13  -2 5927.77 398.623   5
   0  13   3 7018.36 402.363   5
   0  13  -3 7840.37 472.488   5
   0  13  -3 7748.17 416.381   6
   0  13  -4 1044.64 185.640   5
   0  13  -4 1055.27 181.379   6
   0  13   4 1087.22 162.534   5
   0  13  -5 1717.79 242.131   5
   0  13   5 1801.08 201.276   5
   0  13  -5 1913.81 225.317   6
   0  13  -6 668.841 175.544   5
   0  13   6 666.964 131.915   5
   0  13  -6 726.079 170.088   6
   0  13   7 3986.89 275.966   5
   0  13  -7 3703.21 358.209   5
   0  13  -7 4067.75 337.384   6
   0  13  -8 277.267 142.260   6
   0  13  -8 100.831 113.782   5
   0  13   8 268.869 100.387   5
   0  13   9 350.876 97.1579   5
   0  13  -9 438.563 160.675   6
   0  13 -10 673.645 162.220   6
   0  13 -11-3.39988 110.127   6
   0  13 -12 1554.28 189.955   6
   0  13 -13 150.315 101.619   6
   0  13 -14 1846.35 160.800   6
   0  14   0 1985.29 238.950   5
   0  14   1 351.229 137.366   5
   0  14  -1 317.053 132.066   5
   0  14  -2 106.768 119.055   5
   0  14   2-29.2831 98.7533   5
   0  14  -3 430.286 137.419   5
   0  14   3 490.366 134.124   5
   0  14  -4 1084.18 212.994   5
   0  14   4 915.559 171.404   5
   0  14  -4 1089.17 183.645   6
   0  14   5 1342.74 181.642   5
   0  14  -5 1360.55 219.338   5
   0  14  -5 1651.75 210.264   6
   0  14  -6 1612.32 218.436   6
   0  14  -6 1436.24 238.840   5
   0  14   6 1447.26 194.667   5
   0  14  -7 561.947 167.397   6
   0  14  -7 327.222 155.360   5
   0  14   7 462.711 110.875   5
   0  14  -8 237.952 129.380   5
   0  14   8 129.274 73.1588   5
   0  14  -8 169.003 127.213   6
   0  14  -9 914.803 161.433   6
   0  14   9 925.501 126.367   5
   0  14 -10 421.715 134.782   6
   0  14 -11 406.403 124.079   6
   0  14 -12 83.2175 88.3415   6
   0  14 -13 807.473 116.543   6
   0  15   0 0.11867 89.4622   5
   0  15   1 62.0686 99.1717   5
   0  15  -1 91.6616 107.864   5
   0  15  -2 1287.95 203.376   5
   0  15   2 1660.38 214.136   5
   0  15  -3 115.826 97.2227   5
   0  15   3 135.793 86.1168   5
   0  15   4 223.344 99.4192   5
   0  15  -4 339.800 124.133   5
   0  15   5 39.7197 82.3795   5
   0  15  -5-32.7744 93.9222   6
   0  15  -5 202.598 136.368   5
   0  15  -6 1114.20 170.110   6
   0  15  -6 852.528 197.242   5
   0  15   6 1057.75 159.449   5
   0  15  -7 370.189 127.105   6
   0  15   7 313.270 103.619   5
   0  15  -7 456.071 142.387   5
   0  15  -8 119.704 96.2251   6
   0  15   8 221.039 81.1265   5
   0  15  -9 282.867 102.594   6
   0  15 -10 91.5959 90.1951   6
   0  15 -11 122.878 76.9492   6
   0  15 -12 561.355 93.9197   6
   0  16   0 526.698 133.588   5
   0  16   1 950.830 169.343   5
   0  16  -1 916.175 179.056   5
   0  16   2 728.899 155.485   5
   0  16  -2 708.610 164.477   5
   0  16  -3 3.31878 97.3199   5
   0  16   3-11.1693 84.6757   5
   0  16  -4 768.751 180.101   5
   0  16   4 1015.73 163.128   5
   0  16  -5 120.590 98.0389   5
   0  16   5 136.750 77.7421   5
   0  16  -6 5.93768 75.9495   6
   0  16  -6-136.846 96.1806   5
   0  16   6-27.5769 71.2398   5
   0  16   7 46.5562 56.2510   5
   0  16  -7 213.025 87.8365   6
   0  16  -8 530.937 105.848   6
   0  16  -9 82.4749 72.8866   6
   0  16 -10-43.4713 55.4632   6
   0  17   0 192.443 92.5997   5
   0  17   1-67.5314 78.8564   5
   0  17  -1-52.1075 85.3134   5
   0  17   2 75.4713 77.7044   5
   0  17  -2 101.270 102.845   5
   0  17  -3 32.6126 76.5373   5
   0  17   3 56.1641 67.0444   5
   0  17   4-3.66389 60.6296   5
   0  17  -4-59.6115 79.2820   5
   0  17   5 89.1929 73.3551   5
   0  17  -5 174.989 83.4979   5
   0  17   6 147.483 70.1675   5
   0  18   0 45.4548 62.0117   5
   0  18  -1 147.987 78.9440   5
   0  18   1 123.764 67.4183   5
   0  18  -2 101.523 65.5984   5
   0  18   2 33.5215 52.0916   5
   0  18   3-23.2421 61.4944   5
   0  18  -3 52.3052 68.9827   5
   0  18  -4-40.7518 63.1989   5
   0  18   4-20.0661 48.0907   5
   1   0 -20 35.4219 55.5663   7
   1   0 -19 1705.48 178.843   7
   1   0 -18 105.124 84.8550   7
   1   0 -17 1777.69 228.325   7
   1   0 -16 50.7713 107.782   7
   1   0 -15 6869.58 446.321   7
   1   0 -14-9.77476 110.014   7
   1   0 -13 9510.80 481.040   7
   1   0 -12 51.2517 90.9699   7
  -1   0  11 35566.3 1504.53   1
  -1   0  10-2.75285 102.310   1
  -1   0   9 45266.1 1477.24   1
   1   0  -8 560.281 254.719   2
  -1   0   8 295.326 135.544   1
   1   0  -7 30604.3 1161.93   2
  -1   0   7 31711.0 1092.63   1
  -1   0   6 42.6280 104.939   1
   1   0  -6 34.4905 121.446   2
   1   0  -5 60637.8 1319.37   2
  -1   0   5 64710.6 1287.09   1
   1   0  -4 1954.50 233.282   2
  -1   0   4 2177.08 229.593   1
  -1   0   3 465372. 2660.97   1
   1   0  -3 467640. 2796.42   2
  -1   0   2 420.536 73.5529   1
  -1   0   1 152432. 1024.92   1
  -1   0   0 356.691 48.4676   1
  -1   0  -1 16343.3 380.961   2
  -1   0  -2 321.830 68.5932   3
  -1   0  -2 315.170 84.3653   2
  -1   0  -3 983941. 4226.59   2
  -1   0  -4 5613.48 392.561   2
  -1   0  -5 210728. 2506.07   2
  -1   0  -6 852.054 211.967   2
  -1   0  -7 232.585 184.844   2
  -1   0  -8 83.4046 154.136   2
   1   0   9 2487.79 387.580   1
  -1   0  -9 2894.17 452.143   2
  -1   0 -10 433.216 251.892   2
   1   0  10 485.208 211.126   1
  -1   0 -11 3047.10 551.384   2
  -1   0 -12 405.122 145.198   7
  -1   0 -13 2083.88 248.833   7
  -1   0 -14 187.694 129.984   7
  -1   0 -15 12766.4 611.661   7
  -1   0 -16 24.2655 95.7918   7
  -1   0 -17 2123.10 251.948   7
  -1   0 -18-0.90427 76.7006   7
  -1   0 -20 132.123 58.1570   4
   1  -1 -20 155.032 68.0549   7
   1   1 -19 3948.49 256.144   7
   1  -1 -19 4259.53 277.085   7
   1  -1 -18 1243.66 178.609   7
   1   1 -18 1167.20 167.971   7
   1  -1 -17 1912.88 232.766   7
   1   1 -17 1756.92 222.294   7
   1  -1 -16 5439.19 381.021   7
   1   1 -16 4855.65 360.259   7
   1   1 -15 1180.85 208.145   7
   1  -1 -15 1506.80 222.650   7
   1  -1 -14 987.067 194.472   7
   1   1 -14 1499.95 221.259   7
   1   1 -13 20832.6 709.907   7
   1  -1 -13 22813.8 742.438   7
   1  -1 -12 19616.8 664.806   7
   1   1 -12 18571.4 642.726   7
  -1   1  12 19036.8 1256.92   1
  -1   1  11 5999.32 686.616   1
  -1   1  10 19302.8 1124.06   1
  -1   1   9 18160.5 1052.46   1
  -1  -1   9 18801.3 904.930   1
  -1   1   8 998.861 257.666   1
   1  -1  -8 542.904 206.930   2
  -1  -1   8 630.976 177.432   1
  -1   1   7 54776.0 1527.24   1
  -1  -1   7 51546.1 1271.05   1
   1   1  -7 50135.4 1534.52   2
   1  -1  -7 52131.2 1464.53   2
  -1   1   6 157295. 2404.55   1
   1  -1  -6 158288. 2298.90   2
   1   1  -6 158567. 2445.72   2
  -1  -1   6 160442. 2002.94   1
  -1   1   5 9982.93 552.949   1
  -1  -1   5 7700.97 394.621   1
   1  -1  -5 9807.69 513.235   2
   1   1  -5 7772.48 488.701   2
  -1   1   4 74658.8 1368.94   1
   1   1  -4 74971.9 1351.64   2
  -1  -1   4 76384.9 1053.57   1
   1  -1  -4 74181.6 1236.89   2
   1  -1  -3 134584. 1398.96   2
  -1   1   3 136302. 1636.58   1
  -1  -1   2 37263.7 498.305   1
  -1   1   2 39306.8 780.368   1
  -1  -1   1 64790.3 587.137   1
  -1   1   1 64821.3 817.993   1
  -1   1   0 39794.3 446.764   2
  -1   1   0 39998.9 531.460   1
  -1  -1  -1 30660.4 519.882   2
  -1   1  -1 31783.0 546.007   2
  -1   1  -2 1881.05 177.826   2
  -1  -1  -2 2103.08 172.779   2
  -1   1  -2 2005.64 195.624   3
  -1   1  -3 114213. 1492.67   3
  -1   1  -3 117074. 1516.47   2
  -1   1  -4 399548. 3185.94   2
  -1  -1  -4 401983. 2991.27   2
  -1   1  -5 108413. 1877.56   2
  -1  -1  -5 114826. 1803.15   2
  -1   1  -6 21042.2 932.207   2
  -1  -1  -6 20299.8 860.657   2
  -1  -1  -7 86007.4 1935.14   2
  -1   1  -7 83520.0 1998.25   2
  -1   1  -8 4973.31 547.311   2
  -1  -1  -8 4212.99 481.756   2
  -1  -1  -9 12913.0 876.801   2
   1  -1   9 11677.9 746.059   1
  -1   1  -9 12491.3 919.038   2
  -1   1 -10 5781.37 689.937   2
  -1  -1 -10 4780.24 603.946   2
   1   1  10 4671.18 585.588   1
   1   1  11 3133.24 494.613   1
  -1  -1 -11 3050.34 501.522   2
  -1   1 -11 4036.05 617.391   2
  -1  -1 -11 3146.42 276.502   7
  -1   1 -12-20.2727 93.4469   7
  -1  -1 -12 450.519 143.209   7
  -1   1 -13 5101.33 377.153   7
  -1  -1 -13 5239.31 385.813   7
  -1  -1 -14 711.482 158.997   7
  -1   1 -14 529.338 154.051   7
  -1   1 -15 2552.18 283.409   7
  -1  -1 -15 2362.95 270.121   7
  -1   1 -16 6863.40 433.828   7
  -1  -1 -16 7117.19 437.661   7
  -1  -1 -17 6772.46 420.910   7
  -1   1 -17 6533.01 415.241   7
  -1  -1 -18 914.042 151.611   7
  -1   1 -18 447.924 115.408   7
  -1  -1 -19-23.3121 71.4746   7
  -1  -1 -20 1666.85 128.277   4
   1  -2 -20 1443.36 140.498   7
   1   2 -19 367.332 84.2788   7
   1  -2 -19 317.729 103.064   7
   1  -2 -18 2893.14 254.348   7
   1   2 -18 2887.37 259.082   7
   1   2 -17 1182.02 187.918   7
   1  -2 -17 968.189 170.419   7
   1   2 -16 5374.13 371.796   7
   1  -2 -16 4745.46 371.155   7
   1  -2 -15 29704.8 891.332   7
   1   2 -15 29251.2 866.344   7
   1  -2 -14 1755.22 235.835   7
   1   2 -14 1894.93 239.869   7
   1   2 -13 16176.6 614.576   7
   1  -2 -13 15982.6 646.910   7
  -1   2  12 4210.07 616.072   1
   1  -2 -12 4071.65 311.013   7
   1   2 -12 4081.60 304.292   7
  -1   2  11 1713.86 381.473   1
  -1   2  10 28957.4 1456.69   1
  -1   2   9 2828.65 446.726   1
  -1   2   8 2491.29 395.363   1
  -1  -2   8 2220.68 256.038   1
  -1  -2   7 33580.0 889.672   1
  -1   2   7 31366.3 1251.42   1
   1  -2  -6 5597.95 420.446   2
  -1  -2   6 5870.73 331.385   1
  -1   2   6 5752.73 493.780   1
  -1   2   5 9925.95 583.213   1
  -1  -2   5 8709.67 349.636   1
   1  -2  -5 9615.92 488.216   2
   1  -2  -4 9904.34 439.845   2
  -1   2   4 10631.3 556.229   1
  -1   2   3 20459.3 713.136   1
  -1  -2   3 19227.7 330.156   1
  -1   2   2 61165.3 1080.54   1
  -1   2   1 214973. 1792.29   1
  -1   2   0 439471. 2177.72   1
   1   2   0 442396. 2450.26   3
  -1   2  -1 160229. 1284.90   2
  -1   2  -1 165415. 1041.44   1
  -1   2  -2 15460.4 611.559   3
  -1   2  -2 14951.0 490.708   2
  -1  -2  -3 7657.17 350.969   2
  -1   2  -3 7449.11 453.952   3
  -1   2  -3 7815.24 417.679   2
  -1   2  -4 13138.8 623.122   2
  -1   2  -4 12672.1 659.654   3
  -1  -2  -5 19099.8 715.475   2
  -1   2  -5 14115.6 731.435   2
  -1   2  -6 44018.3 1389.56   2
  -1  -2  -6 41776.6 1190.78   2
  -1  -2  -7 35105.5 1220.94   2
  -1   2  -7 34992.7 1353.03   2
   1  -2   8 27354.2 978.435   1
  -1  -2  -8 26855.6 1149.61   2
  -1   2  -8 28204.6 1304.85   2
  -1   2  -9 57874.9 2024.19   2
  -1  -2  -9 57739.0 1824.84   2
   1   2  10 26534.9 1416.50   1
  -1   2 -10 24941.3 1466.27   2
  -1  -2 -10 25875.8 1330.58   2
  -1  -2 -11 1889.43 424.275   2
   1   2  11 1690.68 401.732   1
  -1   2 -11 2249.88 491.554   2
  -1  -2 -11 1687.91 210.180   7
  -1  -2 -12 3009.08 276.705   7
  -1   2 -12 3187.34 290.766   7
   1   2  12 2486.58 525.488   1
  -1  -2 -13 7696.01 446.350   7
  -1   2 -13 6976.94 420.055   7
  -1   2 -14 26593.9 839.447   7
  -1  -2 -14 25791.9 859.950   7
  -1  -2 -15 4130.94 342.969   7
  -1   2 -15 3252.34 304.922   7
  -1  -2 -16 1611.16 225.771   7
  -1   2 -16 1642.43 220.485   7
  -1  -2 -17 160.311 102.068   7
  -1   2 -17 447.707 122.595   7
  -1   2 -18 996.584 159.721   7
  -1  -2 -18 1056.11 166.889   7
  -1   2 -19 672.098 102.040   4
  -1  -2 -19 843.027 130.481   7
  -1  -2 -20 288.600 67.1938   4
   1  -3 -20 495.411 84.5487   7
   1  -3 -19 308.871 88.9766   7
   1  -3 -18 846.168 152.280   7
   1   3 -17 5900.73 367.515   7
   1  -3 -17 5768.82 382.527   7
   1   3 -16 13296.2 557.463   7
   1  -3 -16 13750.5 607.558   7
   1  -3 -15 4681.56 366.936   7
   1   3 -15 5043.68 366.201   7
   1  -3 -14 21566.8 757.064   7
   1   3 -14 21719.7 731.565   7
   1   3 -13 6.38367 89.7450   7
   1  -3 -13-21.5935 114.964   7
  -1   3  13 82.6349 199.507   1
   1  -3 -12 615.415 140.418   7
  -1   3  12 427.887 253.483   1
   1   3 -12 315.009 115.105   7
   1  -3 -11 2947.13 264.326   7
  -1   3  11 2746.40 486.758   1
  -1   3  10 446.632 215.880   1
  -1   3   9 6491.87 688.161   1
  -1   3   8 75654.1 2189.02   1
  -1   3   7 1497.80 315.549   1
   1  -3  -6 6040.46 434.773   2
  -1   3   6 6466.38 554.335   1
  -1  -3   6 5808.62 215.037   1
  -1   3   5 51718.5 1452.45   1
   1  -3  -5 53303.7 1089.27   2
  -1   3   4 91783.7 1781.30   1
  -1   3   3 4716.53 372.452   1
  -1   3   2 210891. 2268.88   1
  -1   3   1 647872. 3600.02   1
   1   3  -1 597358. 3900.03   3
  -1   3   0 113972. 794.945   2
  -1   3   0 109425. 1275.88   1
   1   3   1 131444. 1432.19   3
  -1   3  -1 130110. 1135.73   1
  -1   3  -1 131548. 1250.87   2
  -1  -3  -2 6524.18 273.687   2
  -1   3  -2 4621.36 297.485   2
   1   3   2 6237.63 265.220   3
  -1  -3  -3 32385.7 710.165   2
   1   3   3 33471.9 490.613   3
  -1   3  -4 588.570 190.106   3
  -1   3  -4 600.533 161.980   2
  -1   3  -5 1230.20 247.127   2
  -1  -3  -5 1099.17 181.847   2
  -1   3  -5 1174.15 284.004   3
  -1   3  -6 22967.3 1040.71   2
  -1  -3  -6 22771.0 862.146   2
   1  -3   6 20545.8 544.670   1
  -1  -3  -7 16820.1 838.264   2
  -1   3  -7 17734.4 1004.63   2
  -1  -3  -8 80780.0 1930.06   2
  -1   3  -8 79858.0 2268.41   2
  -1   3  -9 4312.64 599.017   2
  -1  -3  -9 5132.92 545.725   2
  -1  -3 -10 7293.35 700.200   2
   1   3  10 7452.19 788.790   1
  -1   3 -10 7016.29 821.029   2
  -1  -3 -11 14700.6 582.219   7
   1   3  11 15755.0 1234.69   1
  -1  -3 -11 15493.2 1061.37   2
  -1  -3 -12 3835.66 317.390   7
  -1   3 -12 3611.48 271.034   6
   1   3  12 3324.31 616.726   1
  -1   3 -12 3323.51 287.478   7
   1   3  13 14270.0 1239.64   1
  -1   3 -13 14379.2 606.583   7
  -1   3 -13 14229.4 515.019   6
  -1  -3 -13 14713.4 622.955   7
  -1   3 -14 10167.8 513.457   7
  -1  -3 -14 11006.8 559.191   7
  -1   3 -15 896.962 185.226   7
  -1  -3 -15 681.473 162.442   7
  -1   3 -16 3338.24 293.349   7
  -1  -3 -16 2980.70 287.891   7
  -1   3 -17 319.102 111.149   7
  -1  -3 -17 314.175 124.214   7
  -1  -3 -18-5.88920 80.7549   7
  -1  -3 -19 179.233 75.6447   7
  -1  -3 -20 323.120 66.7887   4
   1  -4 -20 1628.90 122.129   4
   1  -4 -20 1460.79 129.871   7
   1  -4 -19 787.394 123.106   7
   1  -4 -18 170.996 91.1537   7
   1  -4 -17 2251.38 239.512   7
   1  -4 -16 461.246 142.256   7
   1  -4 -15 1825.09 230.648   7
   1  -4 -14 9695.29 506.317   7
   1   4 -13 16318.9 546.595   6
  -1   4  13 16147.2 1346.41   1
   1  -4 -13 16339.1 642.015   7
   1  -4 -12 317.026 126.564   7
   1   4 -12 202.566 117.225   6
  -1   4  12 81.6942 153.383   1
   1   4 -11 31896.7 729.546   6
  -1   4  11 30531.6 1721.80   1
   1  -4 -11 33094.1 841.052   7
  -1   4  10 2274.18 445.700   1
  -1   4   9 16828.2 1142.38   1
  -1   4   8 24905.3 1350.39   1
  -1   4   7 1288.73 322.183   1
  -1   4   6 39494.8 1448.83   1
  -1   4   5 741.211 239.216   1
  -1   4   4 2899.69 343.376   1
  -1   4   3 5781.96 452.281   1
   1   4  -2 31485.0 1121.34   3
  -1   4   2 37442.3 1075.13   1
   1   4  -1 160967. 2301.15   3
  -1   4   1 165353. 2074.35   1
   1   4   0 9547.21 526.843   3
  -1   4   0 10180.9 455.731   1
   1   4   1 100128. 1533.46   3
  -1   4  -1 100969. 1210.21   1
  -1   4  -1 101863. 1914.76   3
  -1   4  -1 102976. 1164.76   2
   1   4   2 40538.6 876.656   3
  -1   4  -2 39812.7 1244.92   3
  -1   4  -2 38781.3 550.303   1
  -1  -4  -2 41010.1 685.982   2
  -1   4  -2 39025.9 878.882   2
  -1   4  -3 50036.2 1159.67   2
  -1   4  -3 49586.4 1460.40   3
   1   4   3 48193.4 836.561   3
  -1  -4  -3 49287.3 832.082   2
  -1   4  -4 53379.5 1620.02   3
  -1   4  -4 52423.2 1334.76   2
  -1  -4  -4 55722.1 1017.90   2
   1   4   4 55244.6 728.198   3
  -1   4  -5 8971.41 624.321   2
  -1   4  -5 9426.26 747.823   3
  -1  -4  -5 9157.72 465.220   2
  -1   4  -6 667.300 245.901   2
  -1  -4  -6 452.813 170.754   2
  -1   4  -7 50213.3 1732.91   2
  -1  -4  -7 52430.7 1388.98   2
  -1   4  -8 2747.67 450.697   2
  -1  -4  -8 2771.38 363.027   2
  -1   4  -9 8192.17 843.142   2
  -1  -4  -9 9887.77 716.610   2
   1   4   9 9292.66 864.182   1
   1   4  10 1652.69 396.874   1
  -1  -4 -10 1714.08 335.357   2
   1   4  11 5072.00 760.500   1
  -1   4 -11 5005.68 313.312   6
  -1  -4 -11 5113.41 353.419   7
  -1   4 -12 15760.0 560.488   6
   1   4  12 15435.0 1328.57   1
  -1  -4 -12 16019.5 615.175   7
  -1   4 -13 5595.08 343.200   6
   1   4  13 4979.80 744.531   1
  -1  -4 -13 5578.95 382.295   7
  -1   4 -14 7330.44 392.183   6
  -1  -4 -14 7321.61 444.790   7
  -1  -4 -15 806.526 157.931   7
  -1  -4 -16 1717.39 239.914   7
  -1  -4 -17 8869.80 448.639   7
  -1  -4 -18 188.612 92.4602   7
  -1  -4 -19 1441.30 136.717   4
  -1  -4 -19 1359.84 155.259   7
   1  -5 -19 439.726 91.1608   7
   1  -5 -18 1350.65 165.161   7
   1  -5 -17 2160.56 223.890   7
   1  -5 -16 2430.84 254.082   7
   1  -5 -15 11382.1 539.742   7
   1   5 -14 1643.88 202.314   6
   1  -5 -14 1681.69 232.459   7
   1  -5 -13 1433.49 199.717   7
  -1   5  13 1331.18 446.812   1
   1   5 -13 1383.59 184.209   6
   1  -5 -12 4121.33 316.863   7
  -1   5  12 4152.17 732.765   1
   1   5 -12 3430.30 281.091   6
   1  -5 -11 7450.40 402.396   7
  -1   5  11 6965.02 850.372   1
   1   5 -11 7518.10 386.227   6
  -1   5  10 3885.10 616.305   1
  -1   5   9 24451.0 1445.30   1
  -1   5   8 3709.84 553.221   1
  -1   5   7 15251.0 1042.70   1
  -1   5   6 97753.9 2490.29   1
  -1   5   5 39011.4 1465.14   1
  -1   5   4 1557.38 288.101   1
  -1   5   3 36258.7 1240.06   1
   1   5  -2 148766. 2703.94   3
  -1   5   2 154280. 2410.55   1
   1   5  -1 84595.4 1891.18   3
  -1   5   1 78435.4 1560.95   1
  -1   5   0 200392. 2223.49   1
  -1   5   0 205809. 2912.95   3
  -1   5  -1 22403.7 642.554   1
   1   5   1 23049.7 865.431   3
  -1   5  -1 22184.0 1017.52   3
  -1   5  -2 29163.4 554.873   1
   1   5   2 28173.8 891.481   3
  -1  -5  -2 27756.3 536.932   2
  -1  -5  -3 24519.4 550.096   2
  -1   5  -3 23848.6 1124.87   3
  -1   5  -3 24324.4 842.770   2
   1   5   3 23888.7 754.589   3
  -1   5  -4 15061.4 991.734   3
  -1   5  -4 15686.0 770.449   2
  -1  -5  -5 2438.08 237.771   2
  -1   5  -5 2291.19 437.009   3
  -1   5  -5 2227.76 343.847   2
  -1   5  -6 34835.9 1394.43   2
  -1  -5  -6 39050.4 1037.83   2
  -1   5  -7 10969.5 862.040   2
  -1  -5  -7 11433.7 632.575   2
  -1  -5  -8 252.118 106.059   2
   1   5   9 15773.4 1208.83   1
  -1   5 -10 24878.6 685.599   6
   1   5  10 25168.2 1590.40   1
  -1  -5 -10 25367.2 713.424   7
  -1  -5 -11 2441.84 238.037   7
   1   5  11 2008.30 480.896   1
  -1   5 -11 1820.04 218.071   6
   1   5  12 2337.86 544.799   1
  -1  -5 -12 2335.58 241.292   7
  -1   5 -12 2377.61 246.372   6
  -1  -5 -13 480.465 138.555   7
   1   5  13 321.988 284.026   1
  -1   5 -13 252.293 129.562   6
  -1   5 -14 1804.88 216.026   6
  -1  -5 -14 1438.08 212.023   7
  -1   5 -15 3442.58 271.335   6
  -1  -5 -15 3835.65 313.146   7
  -1  -5 -16 963.429 166.520   7
  -1  -5 -17 177.847 99.6618   7
  -1  -5 -18 1717.42 173.648   7
  -1  -5 -19 213.915 68.9574   4
   1  -6 -19 80.1284 53.6733   7
   1  -6 -19 1.49701 55.9321   4
   1  -6 -18 719.498 116.952   7
   1  -6 -17-110.911 86.5470   7
   1  -6 -16 2144.36 221.202   7
   1   6 -15 563.093 137.428   6
   1  -6 -15 691.728 144.231   7
   1   6 -14 4237.39 306.679   6
   1  -6 -14 4051.03 309.417   7
   1   6 -13 1563.85 207.203   6
   1  -6 -13 2681.05 264.113   7
   1   6 -12 7983.76 415.047   6
  -1   6  12 8659.69 1041.00   1
   1  -6 -12 8420.45 437.148   7
   1  -6 -11 843.424 150.543   7
  -1   6  11 739.967 361.200   1
   1   6 -11 561.208 136.277   6
   1  -6 -10 7015.29 366.838   7
   1   6 -10 6964.05 369.387   6
  -1   6  10 6269.21 823.864   1
  -1   6   9 1317.64 352.519   1
  -1   6   8 34059.5 1710.50   1
  -1   6   7 932.873 337.298   1
  -1   6   6 10357.1 862.608   1
  -1   6   5 3675.76 493.342   1
  -1   6   4 29289.6 1298.98   1
  -1   6   3 14077.8 853.491   1
  -1   6   2 131840. 2420.06   3
  -1   6   2 136548. 2455.89   1
   1   6  -2 128836. 2792.96   3
   1   6  -1 124970. 2568.98   3
  -1   6   1 126230. 2133.59   1
  -1   6   1 122961. 2433.97   3
  -1   6   0 56373.0 1308.57   1
   1   6   0 61565.0 1693.81   3
  -1   6   0 57386.5 1730.67   3
  -1   6  -1 20681.8 691.195   1
  -1   6  -1 20880.6 1081.13   3
  -1  -6  -1 21935.8 480.422   2
  -1   6  -2 4466.97 243.785   1
  -1   6  -2 4458.63 562.369   3
   1   6   2 5183.41 446.137   3
   1   6   3 8056.06 517.307   3
  -1   6  -3 9457.59 804.539   3
  -1   6  -4 103418. 2723.49   3
  -1   6  -5 4111.97 618.374   3
   1   6   8 3660.83 574.713   1
  -1   6  -9 2124.16 215.113   6
   1   6   9 1848.17 441.442   1
   1   6  10 90.6418 169.000   1
  -1   6 -10 319.196 132.684   6
  -1  -6 -10 373.282 133.997   7
  -1   6 -11 1534.51 203.985   6
  -1  -6 -11 1549.61 194.949   7
   1   6  11 1782.11 474.056   1
   1   6  12 2134.35 510.853   1
  -1   6 -12 3200.04 286.499   6
  -1  -6 -12 2241.67 238.490   7
  -1   6 -13 4564.26 330.864   6
  -1  -6 -13 5477.21 369.102   7
  -1   6 -14 7333.72 406.291   6
  -1  -6 -14 8420.45 461.664   7
  -1  -6 -15 408.941 122.217   7
  -1   6 -15 324.436 126.595   6
  -1  -6 -16 209.069 99.8254   7
  -1   6 -16 105.874 90.0004   6
  -1  -6 -17 519.767 121.887   7
  -1  -6 -18 1069.10 142.686   7
  -1  -6 -18 1227.01 131.729   4
  -1  -6 -19 365.581 66.6192   4
   1  -7 -18 156.695 68.4229   7
   1  -7 -17 198.379 91.3136   7
   1  -7 -16 5753.12 343.550   7
   1   7 -16 5318.56 301.225   6
   1   7 -15 2116.66 219.139   6
   1  -7 -15 2227.57 235.867   7
   1   7 -14 1059.63 179.232   6
   1  -7 -14 702.799 127.792   7
   1   7 -13 585.857 157.947   6
   1  -7 -13 873.853 158.749   7
  -1   7  12 2444.21 597.049   1
   1   7 -12 2094.62 245.158   6
   1  -7 -12 2423.01 233.500   7
  -1   7  11 464.279 262.682   1
   1  -7 -11 843.552 145.202   7
   1   7 -11 859.694 178.303   6
  -1   7  10 1240.88 414.811   1
   1  -7 -10 1399.45 178.379   7
   1   7 -10 764.402 147.161   6
   1   7  -9 496.108 139.596   6
  -1   7   9 233.785 195.757   1
  -1   7   8 11352.0 1057.18   1
  -1   7   7 19151.3 1293.16   1
  -1   7   6 3478.00 526.173   1
  -1   7   5 48332.8 1873.51   1
  -1   7   5 47963.9 1456.05   3
  -1   7   4 27776.3 1351.27   1
  -1   7   4 28672.3 1173.78   3
  -1   7   3 8489.07 710.375   1
  -1   7   3 9018.28 683.540   3
  -1   7   2 5029.30 497.747   1
   1   7  -2 4079.43 580.505   3
  -1   7   2 5129.76 541.328   3
  -1   7   1 5837.70 625.846   3
   1   7  -1 9812.16 827.821   3
  -1   7   1 5209.18 485.472   1
   1   7  -1 9871.55 568.251   1
  -1   7   0 13795.2 934.446   3
   1   7   0 14155.0 935.251   3
  -1   7   0 14417.3 728.567   1
   1   7   0 12558.0 741.786   1
  -1   7  -1 6753.38 702.868   3
  -1   7  -1 6213.46 412.550   1
  -1   7  -2 4914.52 612.453   3
   1   7   2 5491.01 525.942   3
  -1   7  -3 43713.5 1867.23   3
   1   7   3 45759.0 1362.58   3
  -1   7  -4 1899.79 468.226   3
  -1   7  -5 1460.33 404.471   3
   1   7   7 32518.6 1727.13   1
   1   7   8 656.439 284.106   1
  -1   7  -8 551.006 130.534   6
   1   7   9 3366.98 639.749   1
  -1   7  -9 3457.58 281.266   6
  -1  -7 -10 10128.2 444.336   7
  -1   7 -10 10303.3 494.413   6
   1   7  11 496.571 312.672   1
  -1  -7 -11 718.259 144.845   7
  -1   7 -11 612.239 170.344   6
  -1   7 -12 5379.74 371.363   6
  -1  -7 -12 5600.73 362.786   7
  -1  -7 -13 1103.60 181.591   7
  -1   7 -13 1276.93 199.893   6
  -1   7 -14 9467.87 462.662   6
  -1  -7 -14 10003.0 480.410   7
  -1  -7 -15 273.846 107.935   7
  -1   7 -15 423.768 139.243   6
  -1  -7 -16 332.905 104.276   7
  -1   7 -16 300.858 118.212   6
  -1  -7 -17 67.6709 68.3180   4
  -1   7 -17 68.5223 79.6732   6
  -1  -7 -17-19.4147 70.5431   7
  -1  -7 -18 3040.64 168.426   4
   1  -8 -18 1344.18 121.276   7
   1  -8 -17 477.808 97.0164   7
   1   8 -16 455.749 130.134   6
   1  -8 -16 381.007 95.9545   7
   1  -8 -15 370.207 113.690   7
   1   8 -15 379.865 123.704   6
   1   8 -14 3604.16 297.575   6
   1  -8 -14 3532.47 282.852   7
   1  -8 -13 4725.66 319.669   7
   1   8 -13 4458.24 340.693   6
   1   8 -12 10995.6 517.924   6
   1  -8 -12 10744.1 480.408   7
   1   8 -11 246.362 137.392   6
   1  -8 -11 327.367 107.582   7
  -1   8  11 490.784 286.516   1
   1  -8 -10 4981.08 309.125   7
   1   8 -10 4607.26 338.935   6
  -1   8  10 4071.52 720.340   1
   1   8  -9 1203.41 177.163   6
   1   8  -9 964.835 166.662   5
   1   8  -8 209.988 104.142   6
   1   8  -8 240.768 101.302   5
  -1   8   8 65.5095 223.056   1
  -1   8   7 1220.14 355.360   1
  -1   8   6 13161.2 1074.61   1
  -1   8   5 9883.80 902.380   1
  -1   8   4 45820.9 1636.42   3
  -1   8   4 46363.2 1813.10   1
  -1   8   3 1278.83 311.635   3
  -1   8   3 1236.86 305.114   1
  -1   8   2 49903.5 1685.72   1
  -1   8   2 52221.0 1842.59   3
  -1   8   1 16250.2 1079.54   3
  -1   8   1 15743.0 886.625   1
  -1   8   0 5895.22 677.686   3
  -1   8   0 5743.90 497.206   1
   1   8   0 4909.44 620.312   3
   1   8   0 4803.68 498.563   1
   1   8   1 67616.3 1931.47   1
   1   8   1 68516.6 2138.78   3
  -1   8  -1 66359.6 2310.89   3
   1   8   2 14813.0 950.515   3
   1   8   2 13797.7 927.013   1
  -1   8  -2 12050.1 1047.55   3
  -1   8  -3 14521.3 1176.84   3
   1   8   3 12891.0 922.204   1
   1   8   4 25846.2 1385.54   1
  -1   8  -4 24824.1 1595.82   3
   1   8   5 15509.2 1137.25   1
   1   8   6 5161.80 701.596   1
   1   8   7 2466.71 505.713   1
  -1   8  -7 2140.53 225.850   6
  -1   8  -8 3010.82 276.928   5
   1   8   8 2855.73 581.518   1
  -1   8  -8 3234.33 282.290   6
   1   8   9 385.090 301.192   1
  -1   8  -9 157.839 110.976   6
   1   8  10 2958.38 652.781   1
  -1   8 -10 3227.76 308.120   6
  -1   8 -11 5295.61 378.911   6
  -1  -8 -11 4999.88 326.182   7
   1   8  11 4110.57 771.219   1
  -1   8 -12 10895.2 534.019   6
  -1  -8 -12 11219.8 497.707   7
  -1  -8 -13 819.851 156.380   7
  -1   8 -13 875.372 185.598   6
  -1   8 -14 1939.89 220.151   6
  -1  -8 -14 2158.09 223.545   7
  -1   8 -15 745.590 146.136   6
  -1  -8 -15 428.662 111.590   7
  -1   8 -16 548.303 121.961   6
  -1  -8 -16 379.066 93.6639   4
  -1  -8 -16 299.687 99.4955   7
  -1   8 -17 292.516 83.5468   6
  -1  -8 -17 472.361 77.1261   4
   1  -9 -17 283.725 63.0488   7
   1   9 -17 268.601 89.2502   6
   1  -9 -16 389.205 91.7407   7
   1   9 -16 460.157 127.653   6
   1  -9 -15 604.979 112.959   7
   1   9 -15 625.596 149.728   6
   1   9 -14 865.705 167.495   6
   1  -9 -14 1090.78 161.324   7
   1  -9 -13 7602.60 386.266   7
   1   9 -13 7718.40 437.262   6
   1   9 -12 1482.95 236.832   6
   1   9 -11 753.256 184.223   6
   1   9 -10 7905.56 452.529   6
  -1   9  10 8269.66 1052.18   1
   1   9  -9 5152.47 362.330   6
   1   9  -9 4488.49 340.851   5
  -1   9   9 4572.98 754.303   1
   1   9  -8 4563.23 340.063   6
   1   9  -8 4705.07 334.434   5
  -1   9   8 5652.58 809.256   1
   1   9  -7 736.253 155.971   5
  -1   9   7 800.624 284.783   1
   1   9  -7 749.051 154.266   6
  -1   9   6 1065.58 318.166   1
   1   9  -6 631.242 123.138   5
   1   9  -6 714.622 142.650   6
  -1   9   5 731.264 282.298   1
  -1   9   4 20199.5 1257.80   1
  -1   9   3 2476.35 427.827   3
  -1   9   3 2122.92 427.809   1
  -1   9   2 2427.46 451.620   3
  -1   9   2 2912.49 448.983   1
  -1   9   1 4477.05 618.843   3
  -1   9   1 4378.23 516.876   1
  -1   9   0 1204.90 336.087   3
  -1   9  -1 5007.02 721.478   3
   1   9   1 4831.12 541.225   1
   1   9   2 627.463 249.328   1
  -1   9  -2 283.459 243.989   3
   1   9   3 9506.83 870.419   1
  -1   9  -3 10251.8 1078.48   3
  -1   9  -4 11764.4 1219.24   3
   1   9   4 11847.7 1003.58   1
   1   9   5 3711.89 594.222   1
   1   9   6 91.4866 67.1724   5
  -1   9  -6 86.2812 94.3062   5
  -1   9  -6 38.9968 96.2125   6
  -1   9  -7 4539.02 349.885   5
   1   9   7 4754.81 286.499   5
  -1   9  -7 5205.39 343.326   6
   1   9   7 5670.01 820.275   1
  -1   9  -8 19044.4 666.775   6
  -1   9  -8 18376.2 678.680   5
   1   9   8 16530.3 536.039   5
   1   9   8 20572.1 1588.27   1
  -1   9  -9 2061.98 258.671   5
   1   9   9 2219.01 526.922   1
   1   9   9 1915.49 199.917   5
  -1   9  -9 2144.99 258.728   6
  -1   9 -10 5890.71 414.310   6
   1   9  10 5569.20 317.883   5
   1   9  10 6420.84 945.348   1
  -1   9 -11 1936.24 248.617   6
  -1   9 -12 12264.5 567.519   6
  -1   9 -13 3648.87 310.127   6
  -1  -9 -13 3667.50 270.009   7
  -1  -9 -14 135.842 83.8453   7
  -1   9 -14 231.349 120.867   6
  -1  -9 -15 1170.40 140.450   7
  -1   9 -15 1112.22 165.390   6
  -1   9 -16 2260.13 188.705   6
  -1   9 -17 105.731 69.4858   6
   1  10 -16 75.2106 85.5107   6
   1  10 -15 5407.19 305.804   6
   1  10 -14 785.229 163.306   6
   1  10 -13 3170.19 294.364   6
   1  10 -12 39.0089 122.682   6
   1  10 -11 1571.68 240.893   6
   1  10 -10 1494.57 233.944   6
   1  10  -9 2648.67 282.864   6
   1  10  -9 2148.37 260.547   5
   1  10  -8 3074.89 293.035   6
   1  10  -8 2549.66 260.927   5
   1  10  -7 1016.74 178.361   6
  -1  10   7 2217.70 537.808   1
   1  10  -7 1114.42 182.881   5
  -1  10   7 1919.42 184.847   5
   1  10  -6 3538.07 286.342   5
   1  10  -6 3790.81 296.310   6
  -1  10   6 4035.33 661.782   1
  -1  10   6 3589.13 245.032   5
  -1  10   5 1573.16 404.651   1
   1  10  -5 1464.39 196.258   5
   1  10  -5 1571.96 191.694   6
  -1  10   5 1262.45 156.007   5
   1  10  -4 1692.86 201.591   5
   1  10  -4 1794.18 193.935   6
  -1  10   4 1923.73 185.089   5
  -1  10   4 2210.81 458.190   1
   1  10  -3 2494.13 222.844   5
  -1  10   3 1814.71 393.832   1
  -1  10   2 655.480 266.006   3
  -1  10   1 3277.47 588.313   3
  -1  10   0 1085.17 395.549   3
  -1  10  -1 14480.8 1303.94   3
   1  10   2 4618.97 596.277   1
  -1  10  -2 5036.50 822.992   3
  -1  10  -2 4654.29 313.461   5
   1  10   2 4705.84 288.216   5
   1  10   3 4051.22 585.170   1
  -1  10  -3 2911.86 702.605   3
  -1  10  -3 2939.88 261.027   5
   1  10   3 4032.59 265.038   5
  -1  10  -4 2022.56 222.671   5
   1  10   4 2133.86 456.215   1
   1  10   4 1868.77 182.346   5
  -1  10  -4 1908.42 210.417   6
   1  10   5 323.607 85.7283   5
   1  10   5 444.077 236.342   1
  -1  10  -5 714.485 154.035   6
  -1  10  -5 732.211 151.257   5
   1  10   6 235.599 86.8587   5
  -1  10  -6 86.5499 97.9732   5
   1  10   6 268.796 266.752   1
  -1  10  -6 235.249 133.280   6
   1  10   7 758.099 369.553   1
  -1  10  -7 894.600 187.812   6
  -1  10  -7 901.980 179.396   5
   1  10   7 828.401 136.086   5
   1  10   8 5016.16 803.291   1
   1  10   8 4369.72 286.945   5
  -1  10  -8 4223.21 358.317   5
  -1  10  -8 4554.23 357.917   6
   1  10   9 309.516 105.154   5
  -1  10  -9 379.419 152.940   5
   1  10   9 158.399 169.413   1
  -1  10  -9 479.335 167.539   6
  -1  10 -10 797.990 195.342   6
   1  10  10 528.295 114.765   5
  -1  10 -11 542.350 189.838   6
  -1  10 -12 258.824 145.829   6
  -1  10 -13 347.272 142.342   6
  -1  10 -14 214.424 116.378   6
  -1  10 -15 1762.54 192.750   6
  -1  10 -16 1341.47 139.746   6
   1  11 -16 62.6687 76.2374   6
   1  11 -15 328.925 110.016   6
   1  11 -14 34.8317 95.9699   6
   1  11 -13 419.204 157.549   6
   1  11 -12 1436.07 219.974   6
   1  11 -11 1224.74 212.242   6
   1  11 -10 2895.05 298.569   6
   1  11  -9 946.606 194.067   5
   1  11  -9 979.263 206.023   6
   1  11  -8 1986.90 248.436   6
  -1  11   8 1645.90 489.609   1
  -1  11   8 1574.84 174.417   5
   1  11  -8 1883.04 237.179   5
  -1  11   7 91.2527 186.666   1
   1  11  -7 60.6871 92.7830   5
   1  11  -7 48.0179 118.547   6
  -1  11   7 196.531 96.9681   5
   1  11  -6 1539.13 216.370   6
   1  11  -6 1491.62 215.543   5
  -1  11   6 1764.97 183.417   5
  -1  11   6 1663.71 448.772   1
   1  11  -5 606.049 156.055   5
  -1  11   5 601.150 115.258   5
  -1  11   5 732.497 317.440   1
   1  11  -5 655.513 158.005   6
  -1  11   4 2371.04 492.517   1
   1  11  -4 2729.41 259.759   5
  -1  11   4 2178.18 206.256   5
   1  11  -4 2513.41 248.114   6
   1  11  -3 4090.92 307.830   5
   1  11  -3 4172.28 285.645   6
  -1  11   3 4384.43 290.834   5
  -1  11   2 169.023 86.0075   5
   1  11  -2 172.921 107.043   6
   1  11  -2 11.5895 79.6083   5
  -1  11   1 1832.35 533.740   3
  -1  11   1 1502.82 196.772   5
   1  11  -1 1350.75 174.988   5
  -1  11   0 1697.43 202.201   5
   1  11   0 1692.67 189.980   5
  -1  11   0 1350.37 414.704   3
  -1  11  -1 745.497 348.019   3
  -1  11  -1 1043.60 164.544   5
   1  11   1 658.278 126.983   5
  -1  11  -2 451.051 117.962   5
   1  11   2 504.731 129.629   5
  -1  11  -3 470.241 143.207   5
   1  11   3 423.667 111.372   5
  -1  11  -3 488.350 142.597   6
  -1  11  -4 242.612 125.318   6
  -1  11  -4 340.259 138.034   5
   1  11   4 363.994 264.208   1
   1  11   4 188.393 90.3502   5
   1  11   5 1580.20 422.902   1
   1  11   5 1273.82 172.303   5
  -1  11  -5 1331.82 219.666   5
  -1  11  -5 1557.27 216.824   6
   1  11   6 100.053 73.5641   5
   1  11   6 364.770 292.730   1
  -1  11  -6-1.90182 97.1633   5
  -1  11  -6 56.8951 117.597   6
  -1  11  -7 4356.68 353.064   6
  -1  11  -7 3441.95 335.150   5
   1  11   7 3437.88 263.049   5
   1  11   7 3883.00 695.431   1
   1  11   8 158.938 79.5989   5
  -1  11  -8 225.209 150.702   6
  -1  11  -8 256.700 147.156   5
  -1  11  -9 2425.23 269.071   6
  -1  11  -9 2097.26 269.659   5
   1  11   9 2866.22 226.902   5
  -1  11 -10 474.885 170.080   6
   1  11  10 275.234 80.9377   5
  -1  11 -11 196.679 136.750   6
  -1  11 -12-71.6065 133.170   6
  -1  11 -13 29.7629 125.458   6
  -1  11 -14 190.890 109.109   6
  -1  11 -15 399.829 104.771   6
  -1  11 -16 32.4118 64.9952   6
   1  12 -15 105.280 82.1399   6
   1  12 -14 797.453 131.712   6
   1  12 -13-10.5840 95.8082   6
   1  12 -12 154.358 130.575   6
   1  12 -11 4053.61 331.018   6
   1  12 -10 847.192 193.188   6
   1  12  -9 1014.98 208.816   6
   1  12  -9 897.847 189.167   5
  -1  12   8 418.187 109.515   5
   1  12  -8 729.030 176.120   5
   1  12  -8 587.868 176.873   6
  -1  12   7 1992.41 197.584   5
   1  12  -7 2072.55 266.369   6
   1  12  -7 2054.20 259.405   5
  -1  12   6 783.666 137.670   5
   1  12  -6 576.199 169.539   6
   1  12  -6 496.430 137.663   5
  -1  12   5 165.539 98.3881   5
   1  12  -5 181.698 129.996   6
   1  12  -5 9.50950 101.764   5
   1  12  -4 748.215 172.025   6
  -1  12   4 1144.41 169.696   5
   1  12  -4 753.092 165.613   5
   1  12  -3 3236.49 297.999   5
   1  12  -3 3152.20 270.562   6
  -1  12   3 3069.32 270.546   5
   1  12  -2 2309.76 254.215   5
   1  12  -2 2713.34 249.355   6
  -1  12   2 3053.99 268.827   5
   1  12  -1 1049.11 181.374   5
  -1  12   1 1034.31 184.872   5
   1  12   0 3377.18 287.126   5
  -1  12   0 3951.63 317.935   5
  -1  12  -1 1734.95 219.240   5
   1  12   1 1529.85 194.717   5
  -1  12  -2 55.2958 99.0067   5
   1  12   2 100.686 85.3812   5
   1  12   3 970.355 161.189   5
  -1  12  -3 1032.63 198.256   5
  -1  12  -3 1036.45 169.907   6
  -1  12  -4 676.416 155.082   6
  -1  12  -4 476.223 146.414   5
   1  12   4 383.962 104.022   5
  -1  12  -5 589.107 150.972   6
   1  12   5 298.697 109.194   5
  -1  12  -5 529.195 159.859   5
   1  12   6 113.963 86.6692   5
  -1  12  -6 141.469 120.128   6
  -1  12  -6 97.1659 128.581   5
   1  12   7-24.0469 73.8371   5
  -1  12  -7-95.8084 130.823   6
  -1  12  -7 80.9554 120.534   5
  -1  12  -8 1051.99 215.315   5
   1  12   8 957.088 141.993   5
  -1  12  -8 1116.78 209.267   6
  -1  12  -9 278.735 146.237   6
   1  12   9 306.509 100.808   5
  -1  12 -10 176.745 142.333   6
   1  12  10 165.286 78.4491   5
  -1  12 -11 469.561 152.579   6
  -1  12 -12 539.141 145.510   6
  -1  12 -13 433.558 137.582   6
  -1  12 -14 3698.45 244.935   6
  -1  12 -15 24.8585 68.0485   6
   1  13 -14 1246.57 141.896   6
   1  13 -13 61.2050 90.6245   6
   1  13 -12-27.4593 110.686   6
   1  13 -11 1802.12 214.957   6
   1  13 -10 467.430 158.696   6
   1  13  -9 1049.91 193.569   6
   1  13  -9 768.751 160.544   5
   1  13  -8 246.331 139.514   6
  -1  13   8 415.704 112.997   5
   1  13  -8 288.054 131.899   5
   1  13  -7 2547.10 303.114   5
  -1  13   7 2779.56 246.985   5
   1  13  -7 3424.04 312.964   6
   1  13  -6 3457.63 298.593   6
   1  13  -6 3256.62 314.338   5
  -1  13   6 2597.16 241.021   5
   1  13  -5-194.428 150.030   6
   1  13  -5-84.5826 119.799   5
  -1  13   5 27.2498 85.3638   5
  -1  13   4 171.832 87.1276   5
   1  13  -4-26.9355 115.724   6
   1  13  -4 29.0761 101.820   5
  -1  13   3 2643.60 259.845   5
   1  13  -3 2910.00 286.639   5
   1  13  -3 2902.56 263.244   6
  -1  13   2 332.295 122.965   5
   1  13  -2 469.716 147.411   5
   1  13  -1 2691.73 271.353   5
  -1  13   1 2122.05 245.662   5
  -1  13   0 12874.9 576.425   5
   1  13   0 14115.9 588.099   5
   1  13   1 347.949 122.156   5
  -1  13  -1 491.829 146.172   5
   1  13   2 706.897 150.382   5
  -1  13  -2 1273.83 202.327   5
  -1  13  -3 4546.67 367.821   5
   1  13   3 4118.20 303.957   5
  -1  13  -4 3197.04 288.985   6
  -1  13  -4 3090.70 326.923   5
   1  13   4 2509.97 236.762   5
  -1  13  -5 1067.85 215.868   5
   1  13   5 1137.14 175.781   5
  -1  13  -5 1031.15 190.733   6
  -1  13  -6 2544.33 271.743   6
   1  13   6 1868.86 200.784   5
  -1  13  -6 2083.63 293.103   5
  -1  13  -7 420.130 151.556   5
   1  13   7 377.106 110.824   5
  -1  13  -7 414.271 158.589   6
   1  13   8 90.1594 70.0608   5
  -1  13  -8 177.878 140.490   6
  -1  13  -8-16.0763 124.980   5
  -1  13  -9 535.521 159.374   6
   1  13   9 592.241 118.008   5
   1  13  10 27.9737 59.9192   5
  -1  13 -10-21.7274 111.968   6
  -1  13 -11 976.853 178.482   6
  -1  13 -12 142.369 121.532   6
  -1  13 -13 428.011 111.565   6
  -1  13 -14 213.201 83.7269   6
   1  14 -13 768.646 112.445   6
   1  14 -12 100.831 93.7458   6
   1  14 -11 85.1777 92.8142   6
   1  14 -10 246.932 119.726   6
   1  14  -9 211.528 122.741   6
   1  14  -8 341.569 134.483   6
  -1  14   8 10.0387 69.4074   5
   1  14  -8 334.818 132.413   5
   1  14  -7 57.6330 115.464   6
   1  14  -7 97.9959 113.082   5
  -1  14   7 148.076 92.5993   5
  -1  14   6 279.452 110.016   5
   1  14  -6 426.523 148.998   6
   1  14  -6 542.825 172.536   5
   1  14  -5 712.153 152.833   6
   1  14  -5 796.211 176.657   5
  -1  14   5 537.273 141.102   5
   1  14  -4 320.302 118.279   6
   1  14  -4 325.323 137.095   5
  -1  14   4 189.138 108.314   5
  -1  14   3 137.204 91.0486   5
   1  14  -3 247.734 125.128   5
   1  14  -2 397.088 122.889   5
  -1  14   2 204.076 105.057   5
   1  14  -1 174.018 125.278   5
  -1  14   1 305.716 134.584   5
   1  14   0 2129.83 237.416   5
  -1  14   0 2026.73 254.483   5
   1  14   1 1474.01 207.662   5
  -1  14  -1 1468.86 224.293   5
   1  14   2 174.223 102.360   5
  -1  14  -2 131.428 125.936   5
  -1  14  -3 868.292 181.517   5
   1  14   3 633.806 139.865   5
  -1  14  -4 127.545 116.517   6
  -1  14  -4 158.873 130.647   5
   1  14   4 424.650 121.841   5
   1  14   5 567.003 131.337   5
  -1  14  -5 563.211 145.700   6
  -1  14  -5 613.268 174.815   5
   1  14   6 1674.27 190.207   5
  -1  14  -6 1793.58 276.068   5
  -1  14  -6 2270.62 247.075   6
  -1  14  -7 75.8883 104.891   6
   1  14   7-12.6404 78.7233   5
  -1  14  -7 105.137 123.429   5
  -1  14  -8 324.354 132.719   6
   1  14   8 192.039 79.5946   5
  -1  14  -9 405.462 135.365   6
   1  14   9 418.085 95.5694   5
  -1  14 -10 226.600 112.672   6
  -1  14 -11 256.221 108.293   6
  -1  14 -12 102.988 92.2227   6
  -1  14 -13 163.702 79.9971   6
   1  15 -12 47.7347 65.1187   6
   1  15 -11 112.413 82.0511   6
   1  15 -10 74.4895 94.7650   6
   1  15  -9 191.178 103.694   6
   1  15  -8 166.443 96.1173   6
   1  15  -7 36.4960 111.305   5
  -1  15   7 283.896 99.7889   5
   1  15  -7 252.781 110.845   6
   1  15  -6 111.128 108.808   6
   1  15  -6-43.7982 97.5229   5
  -1  15   5 25.7169 73.7089   5
   1  15  -5-61.5472 95.1658   5
  -1  15   4 110.555 91.6502   5
   1  15  -4 319.557 110.813   6
   1  15  -4 238.131 119.836   5
  -1  15   3 6.58095 88.9975   5
   1  15  -3-11.6404 99.2256   5
  -1  15   2 479.048 128.010   5
   1  15  -2 503.378 140.317   5
  -1  15   1 4125.90 334.206   5
   1  15  -1 4364.53 343.327   5
   1  15   0 533.520 149.709   5
  -1  15   0 483.694 154.066   5
  -1  15  -1 36.1050 115.111   5
   1  15   1-104.294 95.0633   5
   1  15   2 135.452 90.1236   5
  -1  15  -2 160.371 119.375   5
   1  15   3 131.046 93.6117   5
  -1  15  -3 259.294 155.194   5
   1  15   4-64.1414 82.7100   5
  -1  15  -4 114.888 114.954   5
  -1  15  -5 1499.07 231.400   5
   1  15   5 2067.60 210.791   5
  -1  15  -5 2044.21 210.580   6
   1  15   6 481.563 118.133   5
  -1  15  -6 395.877 121.813   6
  -1  15  -6 431.677 158.562   5
  -1  15  -7 442.681 112.963   6
  -1  15  -7 271.220 138.090   5
   1  15   7 109.114 81.5969   5
   1  15   8 163.682 68.6102   5
  -1  15  -8 109.113 91.5253   6
   1  15   9 101.660 64.1836   5
  -1  15  -9 2.41056 91.2202   6
  -1  15 -10 129.630 85.2880   6
  -1  15 -11 675.837 113.210   6
  -1  15 -12 224.127 73.0582   6
   1  16 -10 307.462 77.7946   6
   1  16  -9 243.969 84.3414   6
   1  16  -8 182.542 82.8609   6
  -1  16   7 121.698 58.2915   5
   1  16  -7 142.653 82.2042   5
   1  16  -7 210.038 88.1220   6
   1  16  -6 176.942 102.626   5
  -1  16   6-42.7197 64.2039   5
   1  16  -6 112.665 86.4893   6
   1  16  -5 135.431 103.344   5
  -1  16   5 27.1571 65.2791   5
  -1  16   4 684.277 139.869   5
   1  16  -4 427.284 132.751   5
  -1  16   3 713.741 148.610   5
   1  16  -3 813.037 176.840   5
   1  16  -2 460.279 145.922   5
  -1  16   2 146.392 95.3494   5
   1  16  -1 360.489 135.207   5
  -1  16   1 403.854 132.019   5
  -1  16   0 378.121 125.098   5
   1  16   0 320.600 119.342   5
   1  16   1-1.40778 77.9075   5
  -1  16  -1 262.081 112.094   5
  -1  16  -2 503.515 148.390   5
   1  16   2 632.553 144.225   5
  -1  16  -3-25.1301 92.4694   5
   1  16   3 84.2050 80.3782   5
  -1  16  -4 220.703 112.704   5
   1  16   4 38.6694 76.5657   5
  -1  16  -5 21.3107 90.4871   5
   1  16   5 109.147 86.9029   5
  -1  16  -6 26.3972 96.1223   5
   1  16   6 144.314 75.3400   5
   1  16   7 68.1161 58.6308   5
  -1  16  -7 201.453 86.1056   6
   1  16   8 118.358 54.6984   5
  -1  16  -8 76.0192 77.6200   6
  -1  16  -9 117.127 73.9345   6
   1  17  -6 13.9268 61.8938   5
  -1  17   6 32.0011 56.2501   5
  -1  17   5 334.037 96.8863   5
   1  17  -5 178.738 100.198   5
   1  17  -4 37.6102 79.4247   5
  -1  17   4 26.4076 62.3980   5
   1  17  -3 66.3684 96.6559   5
  -1  17   3 191.012 89.1933   5
   1  17  -2-6.04699 75.6199   5
  -1  17   2 81.7259 80.8083   5
   1  17  -1 140.971 95.3403   5
  -1  17   1 89.4366 95.9707   5
   1  17   0 283.278 108.394   5
  -1  17   0 234.847 101.102   5
   1  17   1 17.6039 68.7447   5
  -1  17  -1 85.1753 88.9218   5
   1  17   2 72.2321 73.7177   5
  -1  17  -2 3.56177 82.1560   5
   1  17   3 326.589 100.885   5
  -1  17  -3 296.544 119.251   5
   1  17   4 166.458 84.1760   5
  -1  17  -4 288.751 111.799   5
  -1  17  -5 77.5588 68.3172   5
   1  17   5 6.46094 54.4865   5
   1  17   6 21.6401 49.7482   5
   1  17   7-20.6365 46.9066   5
   1  18  -4 95.5066 71.3576   5
   1  18  -3 48.5493 67.6336   5
  -1  18   3 139.360 63.2391   5
  -1  18   2 93.6317 68.2250   5
   1  18  -2 70.6055 73.8536   5
   1  18  -1 36.9397 68.2768   5
  -1  18   1 16.4473 58.0072   5
   1  18   0 97.8945 67.6427   5
  -1  18   0 112.773 74.7757   5
   1  18   1 44.5095 58.2407   5
  -1  18  -1 5.73928 62.0638   5
  -1  18  -2 60.2714 64.9181   5
   1  18   2 26.6414 52.7617   5
  -1  18  -3 185.032 79.1416   5
   1  18   3 123.658 61.7063   5
   1  18   4 135.379 59.0925   5
   2   0 -20 314.051 81.7601   7
   2   0 -19-21.1741 72.4449   7
   2   0 -18-29.4157 84.3885   7
   2   0 -17 15.1830 93.4395   7
   2   0 -16 234.376 101.150   7
   2   0 -15 171.534 115.617   7
   2   0 -14 18288.8 706.640   7
   2   0 -13 43.9410 86.1984   7
   2   0 -12 18975.9 640.336   7
  -2   0  11 50.5917 116.809   1
  -2   0  10 116201. 2593.45   1
  -2   0   9 107.766 160.464   1
  -2   0   8 32998.3 1201.74   1
  -2   0   7 202.805 112.859   1
  -2   0   6 208579. 2594.81   1
  -2   0   5 1487.73 224.484   1
  -2   0   4 20302.0 677.290   1
  -2   0   3 70.2976 63.4814   1
  -2   0   2 44195.0 797.091   1
  -2   0   1 697.656 94.0622   1
  -2   0   0 25229.4 538.401   1
  -2   0  -1 453.528 100.481   2
  -2   0  -2 285788. 2209.78   2
  -2   0  -3 509.241 100.497   3
  -2   0  -3 375.929 112.182   2
  -2   0  -4 17984.3 697.405   2
  -2   0  -4 18050.7 557.600   3
  -2   0  -5 178.255 95.1302   2
  -2   0  -6 405393. 3994.61   2
  -2   0  -7 802.389 252.325   2
  -2   0  -8 54654.6 1768.35   2
  -2   0  -9 604.967 281.122   2
   2   0  10 932.908 265.945   1
  -2   0 -10 760.055 260.558   2
  -2   0 -11 345.984 238.161   2
  -2   0 -11 324.763 129.455   7
  -2   0 -12 866.484 169.155   7
  -2   0 -12 671.709 288.539   2
  -2   0 -13-32.3935 102.849   7
  -2   0 -14 838.020 193.541   7
  -2   0 -15 116.827 113.208   7
  -2   0 -16 46194.8 1135.86   7
  -2   0 -17 280.852 132.835   7
  -2   0 -18 321.725 112.562   7
  -2   0 -19-78.3007 70.3238   4
   2  -1 -20 249.958 73.7279   7
   2   1 -20 248.208 68.8657   7
   2  -1 -19-68.3329 79.8234   7
   2   1 -19 87.1473 76.6994   7
   2  -1 -18 5636.23 350.058   7
   2   1 -18 5093.62 328.123   7
   2   1 -17 87.6880 92.3008   7
   2  -1 -17-76.5941 127.111   7
   2  -1 -16 8900.17 485.346   7
   2   1 -16 7621.24 444.908   7
   2  -1 -15 3535.00 325.943   7
   2   1 -15 4342.17 351.612   7
   2  -1 -14 3752.70 335.628   7
   2   1 -14 3727.11 313.484   7
   2   1 -13 14660.2 587.014   7
   2  -1 -13 15029.1 602.967   7
   2  -1 -12 5870.76 359.598   7
  -2   1  12 6508.13 712.676   1
   2   1 -12 6369.66 379.357   7
  -2   1  11 319.285 204.417   1
  -2   1  10 640.183 213.389   1
  -2  -1   9 104323. 2127.13   1
  -2   1   9 98884.3 2352.48   1
  -2   1   8 2692.36 368.504   1
  -2  -1   8 2284.89 299.448   1
  -2  -1   7 11925.0 620.957   1
  -2   1   7 10650.5 681.195   1
  -2  -1   6 28994.0 887.189   1
  -2   1   6 26049.8 976.398   1
  -2  -1   5 509.744 109.381   1
  -2   1   5 228.222 103.062   1
  -2   1   4 6409.82 412.534   1
  -2  -1   4 6899.52 346.649   1
  -2   1   3 5782.06 358.610   1
  -2  -1   3 5972.51 288.130   1
  -2   1   2 411294. 2695.75   1
  -2  -1   2 405827. 2119.01   1
  -2   1   1 93144.0 1147.24   1
  -2  -1   1 95770.6 1020.81   1
  -2   1   0 312127. 1920.67   1
  -2   1  -1 1119.30 128.671   1
  -2   1  -1 1166.18 149.349   2
  -2   1  -2 118628. 1454.30   2
  -2  -1  -2 119636. 1446.44   2
  -2   1  -3 573897. 3625.55   2
  -2  -1  -3 564296. 3443.91   2
  -2   1  -4 4738.48 376.683   2
  -2  -1  -4 5374.61 369.978   2
  -2   1  -4 4622.30 350.318   3
  -2  -1  -5 116262. 1907.86   2
  -2   1  -5 114361. 1866.89   3
  -2   1  -5 114909. 2008.96   2
  -2  -1  -6 24141.6 958.069   2
  -2   1  -6 24928.0 1041.47   2
  -2   1  -7 2535.32 386.240   2
  -2  -1  -7 1675.37 304.118   2
  -2  -1  -8 53145.1 1699.84   2
  -2   1  -8 52752.9 1783.30   2
  -2  -1  -9 974.446 281.700   2
  -2   1  -9 1208.22 326.862   2
  -2  -1 -10 24177.8 1345.55   2
  -2   1 -10 23269.3 1370.76   2
   2   1  11 663.595 265.938   1
  -2   1 -11 491.489 135.097   7
  -2  -1 -11 679.122 146.449   7
  -2  -1 -11 579.906 269.952   2
  -2   1 -11 323.686 201.346   2
  -2   1 -12 2237.88 496.114   2
  -2  -1 -12 2977.14 531.512   2
  -2   1 -12 2731.04 271.585   7
  -2  -1 -12 2978.50 284.125   7
  -2   1 -13 5796.18 411.275   7
  -2  -1 -13 5598.19 407.627   7
  -2   1 -14 16543.2 708.468   7
  -2  -1 -14 17440.9 725.366   7
  -2   1 -15 10339.5 543.333   7
  -2  -1 -15 9541.47 522.188   7
  -2  -1 -16 4436.74 371.213   7
  -2   1 -16 4310.12 365.262   7
  -2  -1 -17 2814.85 284.208   7
  -2   1 -17 3156.17 288.897   7
  -2  -1 -18 1551.02 192.347   7
  -2  -1 -19 612.667 101.427   4
  -2   1 -19 712.150 108.386   4
  -2  -1 -20 3872.72 175.412   4
   2  -2 -20 1937.33 165.912   7
   2   2 -19 642.009 106.777   7
   2  -2 -19 750.013 124.690   7
   2  -2 -18 3.54846 79.7169   7
   2   2 -18 49.5412 73.4212   7
   2  -2 -17 5441.33 365.333   7
   2   2 -17 4693.13 332.315   7
   2   2 -16 20104.7 694.538   7
   2  -2 -16 20097.6 726.890   7
   2  -2 -15 853.677 188.979   7
   2   2 -15 538.763 145.621   7
   2   2 -14 13117.7 568.829   7
   2  -2 -14 12524.2 570.399   7
   2  -2 -13 1074.87 181.545   7
   2   2 -13 953.484 169.213   7
  -2   2  13 892.163 309.712   1
   2  -2 -12 10967.3 495.570   7
   2   2 -12 11094.2 491.436   7
  -2   2  12 10684.0 985.651   1
  -2   2  11 11658.1 965.144   1
  -2   2  10 19273.8 1165.89   1
  -2   2   9 9536.35 770.262   1
  -2  -2   8 2316.96 267.224   1
  -2   2   8 2040.71 368.626   1
  -2  -2   7 112759. 1659.16   1
  -2   2   7 110008. 2290.85   1
  -2  -2   6 17532.7 592.695   1
  -2   2   6 17990.1 867.224   1
  -2  -2   5 792.381 118.666   1
  -2   2   5 1036.58 212.582   1
  -2   2   4 14112.1 650.688   1
  -2  -2   4 12185.4 401.335   1
  -2  -2   3 5698.99 255.265   1
  -2   2   3 5831.74 390.850   1
  -2  -2   2 1224.94 125.062   1
  -2   2   2 2221.11 225.244   1
  -2   2   1 199038. 1878.86   1
  -2   2   0 34379.5 597.480   2
  -2   2   0 35811.8 712.500   1
  -2   2  -1 3331.50 204.763   1
  -2   2  -1 2986.91 213.999   2
  -2   2  -2 139224. 1623.86   2
  -2  -2  -2 143917. 1554.08   2
  -2   2  -3 282749. 2879.97   3
  -2   2  -3 289366. 2648.57   2
  -2   2  -4 3967.56 369.824   3
  -2   2  -4 3476.59 343.795   2
  -2   2  -5 178064. 2581.09   2
  -2   2  -5 176901. 2593.37   3
  -2  -2  -5 180099. 2308.22   2
  -2  -2  -6 9374.95 583.123   2
  -2   2  -6 7646.34 602.500   2
  -2   2  -7 19397.6 1059.28   2
  -2  -2  -7 17941.1 885.652   2
  -2   2  -8 48629.6 1764.16   2
  -2  -2  -8 52939.7 1652.33   2
  -2  -2  -9 11528.1 832.631   2
  -2   2  -9 9916.14 877.287   2
  -2   2 -10 8071.17 842.891   2
  -2  -2 -10 7698.80 746.833   2
   2   2  11 27886.9 1571.88   1
  -2  -2 -11 29041.2 805.331   7
  -2   2 -11 30126.0 812.659   7
  -2  -2 -11 28712.2 1516.36   2
  -2   2 -11 30726.6 1734.22   2
  -2   2 -12 668.485 337.423   2
  -2  -2 -12 569.237 159.371   7
  -2   2 -12 759.093 168.111   7
   2   2  12 417.988 272.055   1
  -2  -2 -12 410.513 253.740   2
  -2   2 -12 765.275 139.189   6
  -2   2 -13 8129.94 462.628   7
  -2  -2 -13 7991.34 470.454   7
  -2  -2 -14-57.2213 106.287   7
  -2   2 -14-54.7431 113.549   7
  -2   2 -15 10101.1 539.449   7
  -2  -2 -15 10211.8 547.362   7
  -2   2 -16 1893.18 245.900   7
  -2  -2 -16 1949.39 242.507   7
  -2  -2 -17 662.606 155.506   7
  -2   2 -17 596.386 141.264   7
  -2  -2 -18 2570.33 240.474   7
  -2  -2 -19 308.256 86.8692   4
  -2   2 -19 266.304 68.0782   4
  -2  -2 -20 202.671 58.1039   4
   2  -3 -20 366.546 78.2869   7
   2  -3 -19 804.759 123.950   7
   2  -3 -18 476.538 125.903   7
   2   3 -17 660.119 136.006   7
   2  -3 -17 573.260 137.970   7
   2   3 -16 2338.95 233.546   7
   2  -3 -16 2809.51 275.612   7
   2   3 -15 9162.26 483.052   7
   2  -3 -15 8480.05 486.173   7
   2  -3 -14 16613.6 661.277   7
   2   3 -14 16493.4 627.868   7
  -2   3  13 7642.24 877.689   1
   2  -3 -13 7959.83 446.011   7
   2   3 -13 8031.87 442.486   7
   2   3 -12 10228.9 488.886   7
   2  -3 -12 10979.5 505.172   7
  -2   3  12 10402.2 1014.54   1
  -2   3  11 28227.9 1602.47   1
   2  -3 -11 28186.0 778.024   7
  -2   3  10 5259.61 644.014   1
  -2   3   9 3092.85 467.993   1
  -2   3   8 100951. 2494.57   1
  -2   3   7 3704.70 454.783   1
  -2  -3   6 37394.7 662.741   1
  -2   3   6 40171.9 1376.04   1
  -2   3   5 69144.1 1706.52   1
  -2  -3   5 67271.4 807.847   1
  -2  -3   4 17970.8 401.561   1
  -2   3   4 16092.3 759.798   1
  -2   3   3 29835.7 959.950   1
  -2   3   2 222169. 2400.52   1
  -2   3   1 384475. 2934.91   1
  -2   3   1 376646. 1516.79   2
  -2   3   0 11677.9 459.514   1
  -2   3   0 10572.9 327.133   2
  -2   3  -1 74172.3 1045.80   2
  -2   3  -1 77646.0 1028.01   1
  -2   3  -2 10549.4 617.273   3
  -2   3  -2 10351.4 466.660   2
  -2   3  -3 8226.35 569.567   3
  -2   3  -3 8032.34 473.596   2
  -2  -3  -4 18526.9 663.695   2
  -2   3  -4 18704.3 792.874   2
  -2   3  -4 18715.5 876.586   3
  -2   3  -5 6671.34 576.751   3
  -2  -3  -5 6497.89 440.745   2
  -2   3  -5 6773.80 535.625   2
  -2   3  -6 113877. 2358.41   2
  -2  -3  -6 112963. 1981.30   2
  -2   3  -6 110048. 2435.24   3
  -2   3  -7 41024.8 1544.16   2
  -2  -3  -7 37783.5 1247.68   2
  -2   3  -8 51030.3 1864.57   2
  -2  -3  -8 54559.8 1654.40   2
  -2  -3  -9 350.452 198.133   2
  -2   3  -9 75.7880 185.252   2
  -2  -3 -10 2905.62 461.892   2
  -2   3 -10 3379.82 588.514   2
  -2   3 -11 637.424 141.869   7
   2   3  11 810.296 299.760   1
  -2  -3 -11 917.003 308.326   2
  -2  -3 -11 835.729 148.246   7
  -2   3 -11 555.538 119.372   6
  -2   3 -11 613.830 330.722   2
  -2   3 -12 4811.40 349.577   7
   2   3  12 5048.74 751.873   1
  -2  -3 -12 4762.43 362.883   7
  -2   3 -12 5031.48 315.790   6
  -2  -3 -12 5259.91 672.574   2
  -2   3 -13 25638.8 824.310   7
   2   3  13 23793.4 1626.50   1
  -2   3 -13 25642.2 706.010   6
  -2  -3 -13 26042.1 835.479   7
  -2   3 -14 1243.37 180.955   6
  -2   3 -14 1240.53 210.287   7
  -2   3 -15 623.902 150.091   7
  -2  -3 -15 470.347 153.828   7
  -2   3 -16 3540.47 309.886   7
  -2  -3 -16 3728.96 316.114   7
  -2  -3 -17 973.860 178.034   7
  -2  -3 -18 139.971 84.9203   7
  -2   3 -18 105.419 63.9402   4
  -2  -3 -19 2181.47 165.585   4
   2  -4 -20 826.109 100.565   7
   2  -4 -19 1323.47 145.562   7
   2  -4 -18-22.4214 79.3174   7
   2  -4 -17 717.525 151.968   7
   2  -4 -16 1401.13 198.319   7
   2  -4 -15 1211.27 207.734   7
   2  -4 -14 8638.91 470.977   7
  -2   4  13 4490.82 736.640   1
   2  -4 -13 4048.53 322.766   7
   2  -4 -12 10322.3 492.367   7
  -2   4  12 9263.04 999.839   1
   2   4 -12 10219.9 423.042   6
  -2   4  11 15850.9 1242.92   1
   2  -4 -11 16255.0 588.538   7
  -2   4  10 2734.52 477.834   1
  -2   4   9 2924.34 492.403   1
  -2   4   8 3745.27 516.758   1
  -2   4   7 40096.9 1575.41   1
  -2   4   6 42568.5 1512.12   1
  -2   4   5 28899.6 1186.12   1
  -2   4   4 64673.6 1637.68   1
  -2   4   3 203489. 2714.95   1
  -2   4   2 12529.2 626.249   1
  -2   4   1 247117. 2594.93   1
  -2   4   0 4309.49 314.250   1
  -2   4   0 4298.43 201.250   2
  -2   4  -1 42540.9 815.433   2
  -2   4  -1 42402.3 854.824   1
  -2   4  -2 42627.1 1344.88   3
  -2   4  -2 41810.3 756.975   1
  -2  -4  -2 41012.6 859.259   2
  -2   4  -2 41874.1 953.796   2
  -2  -4  -3 5200.36 322.173   2
  -2   4  -3 6252.06 433.542   2
  -2   4  -3 6249.35 555.824   3
  -2   4  -4 41052.4 1231.96   2
  -2   4  -4 38695.0 1399.49   3
  -2  -4  -4 40218.2 982.046   2
  -2   4  -5 10368.1 786.148   3
  -2  -4  -5 10608.8 551.467   2
  -2   4  -5 10832.4 707.200   2
  -2   4  -6 57294.2 1745.18   2
  -2  -4  -6 57607.3 1391.58   2
  -2   4  -6 56968.9 1933.07   3
  -2   4  -7 13087.5 911.347   2
  -2  -4  -7 14573.6 761.088   2
  -2  -4  -8 38883.1 1375.44   2
  -2   4  -8 38381.4 1668.33   2
  -2   4  -9 1715.85 404.275   2
  -2  -4  -9 1624.96 326.902   2
  -2   4 -10 9518.74 976.370   2
  -2  -4 -10 9042.98 769.053   2
  -2  -4 -10 9447.51 434.550   7
  -2  -4 -11 365.310 188.237   2
   2   4  11 628.582 267.692   1
  -2  -4 -11 610.911 135.006   7
  -2   4 -11 555.172 151.364   6
   2   4  12 2279.96 536.794   1
  -2   4 -12 2515.11 248.113   6
  -2  -4 -12 2181.12 245.134   7
   2   4  13 5195.01 792.566   1
  -2   4 -13 5494.96 352.117   6
  -2   4 -13 5600.99 384.101   7
  -2  -4 -13 5266.85 374.943   7
  -2   4 -14 26511.0 831.829   7
  -2   4 -14 26461.3 734.866   6
  -2  -4 -14 26306.8 835.528   7
  -2  -4 -15 6206.58 415.490   7
  -2   4 -15 5608.67 331.214   6
  -2  -4 -16 4714.73 349.892   7
  -2  -4 -17 2825.36 254.980   7
  -2  -4 -18 1815.71 185.645   7
  -2  -4 -19 986.072 115.147   4
   2  -5 -20 2942.64 165.453   7
   2  -5 -19 802.585 124.362   7
   2  -5 -18 161.588 81.1534   7
   2  -5 -17 40.4466 95.6412   7
   2  -5 -16 3819.33 303.706   7
   2  -5 -15 1903.93 229.768   7
   2  -5 -14 198.245 112.949   7
   2   5 -14 226.302 117.356   6
   2  -5 -13 1038.93 170.325   7
   2   5 -13 680.385 150.070   6
   2   5 -12 2272.43 219.196   6
   2  -5 -12 2139.18 231.445   7
  -2   5  12 2153.12 513.737   1
   2  -5 -11 6136.70 366.151   7
  -2   5  11 6536.27 825.607   1
   2   5 -11 5868.03 323.149   6
  -2   5  10 7437.77 858.085   1
  -2   5   9 8951.04 879.484   1
  -2   5   8 4031.18 567.167   1
  -2   5   7 5196.76 602.947   1
  -2   5   6 59176.0 1920.09   1
  -2   5   5 31359.6 1317.32   1
  -2   5   4 20702.3 990.062   1
  -2   5   3 17115.2 849.157   1
  -2   5   2 86518.8 1777.32   1
  -2   5   1 71713.5 1536.10   1
  -2   5   0 196860. 2300.00   1
  -2   5  -1 35996.7 768.567   2
  -2   5  -1 36492.4 871.194   1
  -2   5  -1 35973.0 1322.29   3
  -2  -5  -2 22088.2 620.420   2
  -2   5  -2 22592.2 721.695   2
  -2   5  -2 20771.8 560.172   1
  -2   5  -2 22839.6 1098.18   3
  -2   5  -3 256342. 2786.39   2
  -2   5  -3 256776. 3751.36   3
  -2  -5  -3 260823. 2226.73   2
  -2   5  -4 1160.48 257.321   2
  -2   5  -4 905.644 302.572   3
  -2  -5  -5 2173.74 252.365   2
  -2   5  -5 2022.57 426.361   3
  -2   5  -5 1853.44 325.355   2
  -2  -5  -6 36645.7 1084.46   2
  -2   5  -6 37631.8 1702.69   3
  -2   5  -6 37023.9 1458.83   2
  -2   5  -7 4509.96 579.059   2
  -2  -5  -7 5987.12 484.393   2
  -2   5  -8 11093.2 944.485   2
  -2  -5  -8 13124.2 777.646   2
  -2   5  -9 5127.91 706.546   2
   2   5  10 402.406 238.695   1
  -2  -5 -10 158.911 89.1966   7
  -2   5 -10 102.673 103.237   6
  -2   5 -11 16909.4 596.721   6
  -2  -5 -11 17003.1 631.724   7
   2   5  11 17064.6 1393.21   1
  -2   5 -12 4311.12 329.962   6
   2   5  12 3069.23 661.094   1
  -2  -5 -12 3172.68 289.284   7
  -2  -5 -13 18923.3 711.155   7
  -2   5 -13 19387.0 660.379   6
  -2  -5 -14 580.745 160.830   7
  -2   5 -14 857.863 181.033   6
  -2   5 -15 2334.59 229.073   6
  -2  -5 -15 2416.93 262.472   7
  -2  -5 -16 1222.16 190.449   7
  -2   5 -16 1105.77 165.474   6
  -2  -5 -17 1102.74 165.352   7
  -2  -5 -18-8.46091 69.3134   7
  -2  -5 -18 11.5861 68.4386   4
  -2  -5 -19 74.2134 50.8516   4
   2  -6 -19 1096.75 123.085   7
   2  -6 -18 232.366 77.7336   7
   2  -6 -17 77.7057 77.2066   7
   2  -6 -16 1242.83 176.672   7
   2   6 -15 14111.2 513.874   6
   2  -6 -15 14602.5 585.883   7
   2  -6 -14 1884.47 229.723   7
   2   6 -14 1530.13 196.718   6
   2   6 -13 7672.58 406.248   6
   2  -6 -13 7595.50 419.922   7
   2  -6 -12 352.126 128.616   7
   2   6 -12 375.708 136.760   6
  -2   6  12 184.295 212.305   1
  -2   6  11 3322.26 634.499   1
   2   6 -11 3197.25 260.648   6
   2  -6 -11 3626.37 284.055   7
   2  -6 -10 1634.92 180.390   7
   2   6 -10 1029.18 163.216   6
  -2   6  10 1591.77 438.631   1
  -2   6   9 17858.4 1317.13   1
  -2   6   8 3460.14 533.631   1
  -2   6   7 13566.0 1032.19   1
  -2   6   6 552.392 239.307   1
  -2   6   5 8451.53 722.188   1
  -2   6   4 37373.9 1429.61   1
  -2   6   3 9370.16 688.437   1
  -2   6   2 15633.7 838.416   1
  -2   6   1 13562.0 742.907   1
  -2   6   0 5835.24 438.329   1
  -2   6   0 5861.80 592.022   3
  -2   6  -1 12246.9 557.942   1
  -2   6  -1 13041.0 905.070   3
  -2  -6  -2 9877.45 416.981   2
  -2   6  -2 8847.32 390.547   1
  -2   6  -2 9962.99 827.262   3
  -2   6  -3 355.987 158.590   2
  -2   6  -3 578.891 288.550   3
  -2   6  -4 1047.68 323.625   3
  -2   6  -4 914.762 229.185   2
  -2   6  -5 1652.49 321.757   2
  -2   6  -5 1814.73 463.558   3
  -2   6  -6 1871.23 362.858   2
  -2   6  -6 1711.55 441.636   3
  -2   6  -7 12569.8 945.883   2
  -2   6  -9 5618.45 347.029   6
  -2   6 -10 1733.37 230.215   6
   2   6  10 2360.76 515.071   1
  -2  -6 -10 2719.25 250.827   7
   2   6  11 17368.8 1508.59   1
  -2  -6 -11 17303.7 629.262   7
  -2   6 -11 17678.2 635.062   6
  -2   6 -12 1191.28 202.689   6
  -2  -6 -12 661.094 166.716   7
   2   6  12 813.302 377.875   1
  -2  -6 -13 22128.7 756.488   7
  -2   6 -13 22521.9 733.760   6
  -2   6 -14 3907.28 307.724   6
  -2  -6 -14 4752.37 353.856   7
  -2  -6 -15 153.265 95.2008   7
  -2   6 -15 260.235 115.751   6
  -2  -6 -16 285.378 109.562   7
  -2   6 -16 429.931 125.283   6
  -2  -6 -17 414.269 99.2700   4
  -2  -6 -17 413.115 102.853   7
  -2  -6 -18 1001.35 117.865   4
   2  -7 -19 1426.79 116.968   7
   2  -7 -18 65.5566 58.8407   7
   2  -7 -17 1086.70 141.970   7
   2  -7 -16 1643.94 186.984   7
   2   7 -16 1930.55 210.868   6
   2  -7 -15 4058.88 304.752   7
   2   7 -15 4569.69 310.975   6
   2  -7 -14 7919.60 428.704   7
   2   7 -14 7158.54 397.240   6
   2   7 -13 1841.78 232.462   6
   2  -7 -13 2041.66 223.901   7
   2  -7 -12 142.377 111.501   7
   2   7 -12-44.9188 122.904   6
  -2   7  12 183.709 342.514   1
   2   7 -11 1875.37 222.837   6
   2  -7 -11 2205.05 215.086   7
  -2   7  11 2340.92 563.094   1
   2  -7 -10 172.968 92.9255   7
  -2   7  10-130.131 235.406   1
   2   7  -9 2194.55 222.513   6
  -2   7   9 2458.87 508.513   1
  -2   7   8 11423.1 1054.10   1
  -2   7   7 47602.9 2034.67   1
  -2   7   6 8189.61 800.225   1
  -2   7   5 147.164 148.190   1
  -2   7   4 548.078 200.850   1
  -2   7   3 6316.94 597.404   1
  -2   7   2 80971.4 2211.82   3
  -2   7   2 83750.0 2053.27   1
  -2   7   1 100688. 2113.20   1
  -2   7   1 101366. 2520.61   3
  -2   7   0 5992.78 482.006   1
  -2   7   0 6197.93 668.517   3
  -2   7  -1 10664.9 880.434   3
  -2   7  -1 10300.7 542.479   1
  -2   7  -2 47749.5 1878.98   3
  -2   7  -3 608.648 301.268   3
  -2   7  -4 5105.85 713.850   3
  -2   7  -5 32187.8 1789.99   3
  -2   7  -6 4209.83 686.894   3
  -2   7  -8 12147.3 505.917   6
  -2   7  -8 11850.8 523.180   5
  -2  -7  -9 12949.1 498.229   7
   2   7   9 12522.4 1205.61   1
  -2   7  -9 11001.8 494.722   6
  -2   7 -10 4280.28 327.412   6
   2   7  10 4054.07 745.470   1
  -2  -7 -10 4540.59 303.275   7
  -2   7 -11 650.213 182.508   6
  -2  -7 -11 365.600 120.266   7
   2   7  11 672.191 394.240   1
  -2   7 -12 2368.03 269.312   6
  -2  -7 -12 2487.12 254.592   7
  -2  -7 -13 7692.66 429.007   7
  -2   7 -13 7329.96 428.269   6
  -2  -7 -14 8878.25 448.414   7
  -2   7 -14 8281.72 430.821   6
  -2  -7 -15 949.157 169.155   7
  -2   7 -15 839.852 170.182   6
  -2  -7 -16 307.418 105.026   7
  -2   7 -16 340.486 103.425   6
  -2  -7 -16 213.793 92.7653   4
  -2  -7 -17 3329.82 200.333   4
  -2  -7 -18 323.318 65.0975   4
   2  -8 -18 624.849 86.8710   7
   2  -8 -17 6911.78 313.083   7
   2   8 -16 4157.73 266.170   6
   2  -8 -16 4266.52 272.424   7
   2  -8 -15 870.761 143.625   7
   2   8 -15 607.102 157.830   6
   2  -8 -14 1083.77 167.026   7
   2   8 -14 998.497 186.794   6
   2   8 -13 11043.1 504.097   6
   2  -8 -13 11368.4 492.242   7
   2   8 -12 7955.35 444.611   6
   2  -8 -12 7933.46 415.794   7
  -2   8  11 57.4177 191.371   1
   2  -8 -11 236.161 102.507   7
   2   8 -11 42.1317 120.716   6
   2  -8 -10 1098.71 151.365   7
   2   8 -10 1392.94 193.065   6
  -2   8  10 942.881 353.294   1
   2   8  -9 438.750 127.580   6
  -2   8   9 185.094 155.258   1
   2   8  -8 128.413 99.6668   6
  -2   8   8 196.692 176.646   1
  -2   8   7 585.916 256.073   1
   2   8  -7 580.525 127.093   6
  -2   8   6 900.298 298.761   1
  -2   8   5 72.7586 142.681   3
  -2   8   5 260.889 191.542   1
  -2   8   4 2479.32 426.824   1
  -2   8   4 2508.53 424.628   3
  -2   8   3 4772.41 553.092   1
  -2   8   3 4976.46 599.062   3
  -2   8   2 2074.68 365.928   1
  -2   8   2 1911.73 404.715   3
  -2   8   1 49830.3 1577.33   1
  -2   8   1 50560.9 1964.67   3
  -2   8   0 14317.4 773.749   1
  -2   8   0 14135.3 1085.59   3
  -2   8  -1 57839.0 2186.89   3
  -2   8  -2 30222.9 1640.31   3
  -2   8  -3 2873.05 554.343   3
  -2   8  -4 27688.5 1704.23   3
  -2   8  -5 1637.35 488.011   3
  -2   8  -7 4403.83 306.814   6
   2   8   7 4032.09 655.492   1
  -2   8  -7 3972.72 322.739   5
  -2   8  -8 14545.6 566.347   6
  -2   8  -8 12792.5 588.925   5
   2   8   9 6024.63 897.932   1
  -2   8  -9 5234.23 367.282   6
  -2   8 -10 198.246 134.108   6
   2   8  10 527.316 326.728   1
  -2  -8 -11 8034.56 417.442   7
  -2   8 -11 8820.81 482.860   6
  -2  -8 -12 3142.30 275.619   7
  -2   8 -12 2939.06 289.071   6
  -2   8 -13 219.145 155.127   6
  -2  -8 -13 363.670 132.811   7
  -2  -8 -14 393.039 105.872   7
  -2   8 -14 505.244 162.787   6
  -2   8 -15 2708.14 247.405   6
  -2  -8 -15 2743.30 233.578   7
  -2  -8 -15 2723.66 205.205   4
  -2  -8 -16 223.831 85.5969   7
  -2   8 -16 109.217 93.7277   6
  -2  -8 -16 211.515 76.4951   4
  -2  -8 -17 1015.20 100.967   4
   2  -9 -17 1624.07 130.473   7
   2   9 -17 1571.09 134.687   6
   2   9 -16 2249.42 198.861   6
   2  -9 -16 2347.42 184.092   7
   2  -9 -15 1836.47 181.087   7
   2   9 -15 1642.01 194.811   6
   2  -9 -14 612.113 116.322   7
   2   9 -14 677.636 156.851   6
   2   9 -13 809.042 181.889   6
   2  -9 -13 662.239 136.227   7
   2  -9 -12 1011.66 152.938   7
   2   9 -12 903.634 182.506   6
   2   9 -11 4069.27 338.759   6
  -2   9  10 2645.58 599.768   1
   2   9 -10 2806.20 280.962   6
  -2   9   9 3203.69 652.957   1
   2   9  -9 3150.91 285.281   6
   2   9  -8 2893.49 263.868   6
  -2   9   8 2619.82 555.839   1
   2   9  -8 2569.96 247.841   5
   2   9  -7 239.394 121.268   6
  -2   9   7 416.833 265.324   1
   2   9  -7 208.435 98.1801   5
   2   9  -6 1521.58 181.811   6
  -2   9   6 2397.44 491.639   1
  -2   9   5 3287.30 561.386   1
  -2   9   4 1005.69 293.419   3
  -2   9   4 818.050 284.102   1
  -2   9   3 7732.44 780.093   1
  -2   9   3 7377.56 783.886   3
  -2   9   2 8076.21 721.810   1
  -2   9   2 8057.60 840.674   3
  -2   9   1 8532.22 691.073   1
  -2   9   1 8212.25 856.486   3
  -2   9   0 1356.17 407.153   3
   2   9   1 4070.36 534.238   1
  -2   9  -1 3718.53 646.229   3
  -2   9  -2 430.371 285.348   3
   2   9   2 77.3059 109.561   1
   2   9   3 5317.56 657.334   1
  -2   9  -3 4730.66 756.930   3
  -2   9  -4 518.583 370.313   3
   2   9   4 490.931 243.745   1
   2   9   5 1219.60 376.078   1
  -2   9  -5 388.131 106.762   5
   2   9   5 1087.39 148.037   5
  -2   9  -5 935.084 433.579   3
   2   9   6 9246.59 995.551   1
  -2   9  -6 8419.78 424.585   6
  -2   9  -6 9208.82 463.652   5
  -2   9  -7 12864.7 587.696   5
   2   9   7 13200.5 1254.50   1
  -2   9  -7 12902.6 548.543   6
  -2   9  -8 4432.05 342.761   6
  -2   9  -8 3754.39 342.652   5
   2   9   8 4017.72 755.408   1
   2   9   9 1398.93 443.705   1
  -2   9  -9 1499.12 246.820   6
  -2   9 -10 2342.29 269.910   6
  -2   9 -11 1022.48 220.553   6
   2   9  11 1491.67 171.501   5
  -2   9 -12 593.872 179.549   6
  -2   9 -13 2139.08 244.476   6
  -2  -9 -14 1139.09 148.829   7
  -2   9 -14 877.488 167.988   6
  -2   9 -15 221.828 112.518   6
  -2   9 -16 401.422 104.300   6
   2  10 -16 430.864 102.701   6
   2  10 -15 559.897 132.108   6
   2  10 -14 280.464 136.182   6
   2  10 -13 1061.83 203.841   6
   2  10 -12 3474.79 332.275   6
   2  10 -11 2912.76 292.192   6
   2  10 -10 3085.29 299.519   6
   2  10  -9 7299.29 435.755   6
   2  10  -9 6815.12 406.450   5
  -2  10   9 6918.47 974.221   1
   2  10  -8 5431.98 361.340   5
  -2  10   8 6560.77 891.678   1
   2  10  -8 5601.89 377.265   6
   2  10  -7 6174.03 374.719   6
   2  10  -7 6131.40 365.175   5
  -2  10   7 6329.11 867.237   1
   2  10  -6 1742.00 212.979   5
  -2  10   6 1532.57 167.791   5
   2  10  -6 1933.80 219.442   6
  -2  10   6 1971.45 508.831   1
   2  10  -5 5456.41 341.698   5
   2  10  -5 5953.27 348.667   6
  -2  10   5 6315.09 799.082   1
  -2  10   5 5783.27 311.252   5
  -2  10   4-1.06548 64.5670   5
  -2  10   4 163.446 158.231   1
   2  10  -4 52.1349 90.0276   5
   2  10  -4 61.2115 86.6390   6
  -2  10   3 1014.65 302.871   1
   2  10  -3 877.119 141.096   5
  -2  10   3 868.051 288.381   3
  -2  10   2 9730.67 985.978   3
   2  10  -2 8211.39 382.278   5
  -2  10   1 413.575 279.331   3
  -2  10   0 862.463 387.776   3
  -2  10  -1 1785.74 191.934   5
  -2  10  -1 1776.41 471.588   3
   2  10   1 1918.64 188.432   5
  -2  10  -2 3496.95 694.533   3
  -2  10  -2 3733.86 292.924   5
   2  10   2 3366.72 526.972   1
   2  10   2 2973.38 233.139   5
  -2  10  -3 2267.09 236.697   5
   2  10   3 2340.64 204.011   5
   2  10   3 2780.57 511.339   1
  -2  10  -3 2526.81 642.635   3
  -2  10  -4 266.377 101.914   6
   2  10   4 108.635 145.672   1
  -2  10  -4 468.101 342.170   3
  -2  10  -4 428.413 124.972   5
   2  10   4 248.563 93.0737   5
  -2  10  -5 10219.1 470.195   6
  -2  10  -5 10986.8 523.951   5
   2  10   5 11697.3 1152.15   1
   2  10   5 10289.6 428.299   5
  -2  10  -6 2604.74 264.857   6
   2  10   6 2379.15 536.712   1
  -2  10  -6 2507.70 281.151   5
   2  10   6 2303.40 209.765   5
  -2  10  -7 616.341 167.420   5
  -2  10  -7 903.494 186.388   6
   2  10   7 879.049 154.340   5
   2  10   7 1071.31 430.892   1
   2  10   8 465.954 311.750   1
  -2  10  -8 509.298 172.522   6
  -2  10  -8 530.925 184.435   5
   2  10   8 232.388 93.7104   5
   2  10   9 3573.03 264.937   5
  -2  10  -9 3887.76 356.209   6
  -2  10 -10 2155.07 282.330   6
   2  10  10 2504.46 221.206   5
  -2  10 -11 7298.58 454.131   6
   2  10  11 6297.88 327.397   5
  -2  10 -12 1915.21 249.411   6
  -2  10 -13 3932.15 310.630   6
  -2  10 -14 115.574 111.466   6
  -2  10 -15 851.906 138.831   6
  -2  10 -16-95.4308 85.6617   6
   2  11 -16 558.134 102.423   6
   2  11 -15 67.9527 91.9650   6
   2  11 -14 499.228 137.498   6
   2  11 -13 1204.84 197.820   6
   2  11 -12 1997.90 244.980   6
   2  11 -11 342.626 136.738   6
   2  11 -10 1773.95 248.559   6
   2  11  -9 631.984 183.020   6
   2  11  -9 673.373 173.670   5
   2  11  -8 560.045 168.672   6
   2  11  -8 325.777 137.454   5
  -2  11   7 2979.33 607.137   1
   2  11  -7 2808.49 283.927   5
  -2  11   7 2809.40 227.362   5
   2  11  -7 3412.97 297.283   6
  -2  11   6 1572.80 174.071   5
   2  11  -6 832.151 164.953   5
  -2  11   6 1138.03 401.273   1
   2  11  -6 1235.23 192.236   6
  -2  11   5 5496.95 777.529   1
   2  11  -5 6038.23 370.041   5
  -2  11   5 4742.87 303.900   5
   2  11  -5 5895.94 369.749   6
  -2  11   4 941.594 150.168   5
   2  11  -4 929.912 160.969   6
   2  11  -4 1129.25 175.767   5
  -2  11   3 617.147 122.726   5
   2  11  -3 330.323 116.487   5
   2  11  -3 368.230 108.359   6
  -2  11   2 12431.0 1182.29   3
   2  11  -2 12143.8 474.695   6
   2  11  -2 13251.0 519.767   5
  -2  11   2 11333.3 481.735   5
  -2  11   1 6064.52 889.572   3
  -2  11   1 6800.40 389.430   5
   2  11  -1 6742.80 356.505   5
  -2  11   0 2769.36 638.114   3
  -2  11   0 2391.72 248.193   5
   2  11   0 3459.34 266.515   5
  -2  11  -1 1559.53 482.398   3
   2  11   1 1104.80 156.962   5
  -2  11  -1 1291.90 200.742   5
  -2  11  -2 1948.88 227.229   5
  -2  11  -2 2166.37 599.277   3
   2  11   2 1748.01 185.820   5
  -2  11  -3 250.139 373.716   3
  -2  11  -3 157.758 99.2928   5
  -2  11  -3 42.8660 103.519   6
   2  11   3 346.648 102.346   5
  -2  11  -4 1962.73 257.983   5
   2  11   4 2036.14 469.482   1
  -2  11  -4 2020.47 231.192   6
   2  11   4 2244.11 212.662   5
  -2  11  -5 955.797 201.100   5
  -2  11  -5 847.015 172.741   6
   2  11   5 884.223 327.301   1
   2  11   5 900.641 143.419   5
  -2  11  -6 191.435 137.723   5
   2  11   6 69.7630 78.2611   5
   2  11   6 189.880 228.027   1
  -2  11  -6 395.656 154.252   6
   2  11   7 1559.08 178.964   5
   2  11   7 1482.99 452.659   1
  -2  11  -7 2372.39 261.563   6
  -2  11  -7 2199.31 286.083   5
  -2  11  -8 2257.40 273.040   6
  -2  11  -8 2122.88 291.122   5
   2  11   8 2181.09 208.558   5
  -2  11  -9 1411.88 234.961   6
   2  11   9 1332.01 165.870   5
  -2  11 -10 442.078 167.945   6
   2  11  10 111.988 65.4658   5
   2  11  11-35.8172 74.0809   5
  -2  11 -11 112.765 131.573   6
  -2  11 -12 664.478 165.073   6
  -2  11 -13 217.145 129.334   6
  -2  11 -14 422.695 121.867   6
  -2  11 -15 2376.45 189.590   6
  -2  11 -16 137.948 64.4223   6
   2  12 -15 244.577 87.8760   6
   2  12 -14 80.4807 94.8142   6
   2  12 -13 162.395 110.688   6
   2  12 -12 1935.93 233.886   6
   2  12 -11 632.031 181.978   6
   2  12 -10 72.4611 133.345   6
   2  12  -9 2560.55 272.131   5
   2  12  -9 3290.65 302.485   6
   2  12  -8 3232.68 297.029   5
   2  12  -8 3574.98 312.620   6
   2  12  -7 33.1663 115.761   6
  -2  12   7 150.426 99.7627   5
   2  12  -7-188.193 109.077   5
  -2  12   6 71.0863 86.9556   5
   2  12  -6-68.3618 118.776   6
   2  12  -6 240.931 120.877   5
   2  12  -5 1825.15 218.072   6
   2  12  -5 1829.91 227.465   5
  -2  12   5 1842.56 206.758   5
   2  12  -4 3593.28 311.459   5
   2  12  -4 3603.96 288.175   6
  -2  12   4 4008.38 302.025   5
   2  12  -3 3902.04 313.653   5
   2  12  -3 3982.45 292.995   6
  -2  12   3 3564.74 287.974   5
  -2  12   2 726.698 154.880   5
   2  12  -2 611.259 143.812   6
   2  12  -2 750.746 161.657   5
   2  12  -1 1188.29 179.198   5
  -2  12   1 654.704 298.891   3
  -2  12   1 1010.28 183.354   5
  -2  12   0 3084.99 690.957   3
  -2  12   0 3172.33 289.487   5
   2  12   0 2670.43 249.113   5
  -2  12  -1 30.9263 106.415   5
   2  12   1 91.6682 90.5314   5
  -2  12  -1 228.265 431.456   3
   2  12   2 1143.67 172.840   5
  -2  12  -2 1267.07 208.170   5
   2  12   3 294.705 124.393   5
  -2  12  -3 94.7219 130.687   5
  -2  12  -4-17.1605 119.700   5
  -2  12  -4 86.1682 109.835   6
   2  12   4 138.024 92.5632   5
   2  12   5 274.439 97.7621   5
  -2  12  -5 504.833 164.459   6
  -2  12  -5 411.424 155.775   5
  -2  12  -6 2744.90 311.630   5
  -2  12  -6 3018.68 305.475   6
   2  12   6 3017.60 252.063   5
   2  12   7 693.175 130.239   5
  -2  12  -7 1150.23 217.764   6
  -2  12  -7 885.655 208.812   5
  -2  12  -8 856.445 194.476   6
   2  12   8 763.914 130.708   5
  -2  12  -8 661.687 192.491   5
   2  12   9 947.833 142.871   5
  -2  12  -9 651.571 171.758   6
  -2  12 -10 227.118 133.225   6
   2  12  10 183.761 64.8993   5
   2  12  11 201.093 75.1664   5
  -2  12 -11 378.234 142.551   6
  -2  12 -12 47.1637 113.264   6
  -2  12 -13 788.694 159.280   6
  -2  12 -14 230.866 101.549   6
  -2  12 -15 216.990 75.7944   6
   2  13 -14 344.993 89.2948   6
   2  13 -13-54.2965 82.8742   6
   2  13 -12 575.500 134.812   6
   2  13 -11 760.537 183.856   6
   2  13 -10 2471.69 251.316   6
   2  13  -9 1853.22 239.598   6
   2  13  -9 1162.03 187.737   5
   2  13  -8 434.159 147.000   6
   2  13  -8 415.571 147.194   5
   2  13  -7 657.961 172.672   5
  -2  13   7 657.119 130.508   5
   2  13  -7 840.556 179.302   6
  -2  13   6 834.221 151.992   5
   2  13  -6 646.784 168.206   6
   2  13  -6 653.857 164.204   5
  -2  13   5 415.869 119.978   5
   2  13  -5 324.828 134.068   5
   2  13  -5 624.665 161.544   6
  -2  13   4 4598.74 334.829   5
   2  13  -4 4846.09 332.489   6
   2  13  -4 4581.13 361.965   5
  -2  13   3 5323.65 359.110   5
   2  13  -3 5061.93 373.577   5
   2  13  -3 5334.70 338.897   6
   2  13  -2 225.605 104.255   6
  -2  13   2 321.410 124.986   5
   2  13  -2 202.539 107.129   5
  -2  13   1 1678.14 222.963   5
   2  13  -1 2000.62 231.193   5
  -2  13   0 387.213 156.797   5
   2  13   0 827.762 160.245   5
   2  13   1 1504.34 196.528   5
  -2  13  -1 1700.25 243.521   5
  -2  13  -2 10005.2 541.235   5
   2  13   2 8875.09 448.037   5
   2  13   3 542.514 123.727   5
  -2  13  -3 317.639 150.979   5
  -2  13  -4 35.5702 118.856   6
  -2  13  -4 206.280 145.988   5
   2  13   4 196.913 99.5149   5
   2  13   5 191.596 97.0639   5
  -2  13  -5 364.737 143.323   6
  -2  13  -5 339.294 153.060   5
  -2  13  -6 1925.71 238.824   6
   2  13   6 1905.12 205.305   5
  -2  13  -6 1709.94 266.219   5
  -2  13  -7 293.989 135.056   6
  -2  13  -7 196.859 142.278   5
   2  13   7 141.733 74.2858   5
   2  13   8 713.923 128.357   5
  -2  13  -8 782.242 191.446   6
  -2  13  -9 3113.35 294.972   6
   2  13   9 2298.82 197.964   5
   2  13  10 360.108 85.9613   5
  -2  13 -10 377.295 140.744   6
   2  13  11 58.3966 54.5151   5
  -2  13 -11-57.7317 102.802   6
  -2  13 -12 341.479 116.163   6
  -2  13 -13 964.379 142.346   6
  -2  13 -14 408.909 90.1597   6
   2  14 -13 70.3567 71.1185   6
   2  14 -12 461.283 108.332   6
   2  14 -11 73.4247 92.7793   6
   2  14 -10 622.211 147.260   6
   2  14  -9 717.408 155.831   6
   2  14  -8 171.026 126.098   5
   2  14  -8 212.377 127.707   6
  -2  14   7 2213.96 210.074   5
   2  14  -7 1846.66 258.771   5
   2  14  -7 2209.65 238.796   6
  -2  14   6 405.426 110.668   5
   2  14  -6 296.404 149.205   5
   2  14  -6 522.176 146.777   6
  -2  14   5 120.286 93.3454   5
   2  14  -5 146.768 102.496   6
   2  14  -5 169.005 120.279   5
   2  14  -4 405.640 135.805   5
  -2  14   4 385.576 122.580   5
   2  14  -4 296.612 102.573   6
  -2  14   3 1317.66 201.237   5
   2  14  -3 1372.09 183.177   6
   2  14  -3 1215.98 205.639   5
   2  14  -2 1222.51 203.702   5
  -2  14   2 1253.72 199.278   5
   2  14  -1 465.600 138.311   5
  -2  14   1 284.469 127.423   5
   2  14   0 227.697 116.619   5
  -2  14   0 653.099 169.860   5
   2  14   1 301.231 118.589   5
  -2  14  -1 132.423 102.859   5
   2  14   2 427.025 116.060   5
  -2  14  -2 224.373 121.184   5
   2  14   3 634.111 147.360   5
  -2  14  -3 977.742 196.797   5
   2  14   4 152.450 98.0171   5
  -2  14  -4 329.526 166.100   5
  -2  14  -5 64.7937 111.613   6
  -2  14  -5-129.612 116.194   5
   2  14   5 4.26631 83.3714   5
   2  14   6 1167.45 155.031   5
  -2  14  -6 1205.62 191.098   6
  -2  14  -6 953.398 211.628   5
   2  14   7 1176.35 151.587   5
  -2  14  -7 1067.73 230.094   5
  -2  14  -7 1494.96 208.690   6
   2  14   8 37.4967 64.5456   5
  -2  14  -8 24.8675 104.621   6
  -2  14  -9 459.194 124.344   6
   2  14   9 415.743 95.6320   5
   2  14  10 450.484 84.6642   5
  -2  14 -10 364.894 116.510   6
  -2  14 -11 349.228 114.347   6
  -2  14 -12 425.295 103.202   6
  -2  14 -13-90.2833 64.2149   6
   2  15 -12-48.3459 57.0080   6
   2  15 -11 248.291 88.7265   6
   2  15 -10 28.3960 74.8815   6
   2  15  -9 822.272 141.373   6
   2  15  -8 268.727 106.455   6
   2  15  -8 245.492 104.912   5
   2  15  -7 373.997 128.133   5
   2  15  -7 341.938 127.948   6
  -2  15   7 634.027 123.413   5
  -2  15   6 945.831 152.405   5
   2  15  -6 1113.00 168.068   6
   2  15  -6 911.632 184.800   5
  -2  15   5 653.518 145.391   5
   2  15  -5 1125.07 164.776   6
   2  15  -5 813.400 186.116   5
  -2  15   4-23.5166 88.3474   5
   2  15  -4 142.124 85.9617   6
   2  15  -4 136.196 102.950   5
   2  15  -3 205.666 110.395   5
  -2  15   3 55.6396 82.8542   5
  -2  15   2 195.567 127.713   5
   2  15  -2 160.993 100.982   5
   2  15  -1 3341.89 297.140   5
  -2  15   1 3937.16 338.463   5
  -2  15   0-60.9216 105.931   5
   2  15   0 28.1338 87.6584   5
  -2  15  -1 513.274 153.693   5
   2  15   1 307.356 111.403   5
  -2  15  -2 218.988 133.029   5
   2  15   2 230.525 104.351   5
  -2  15  -3 110.327 123.245   5
   2  15   3 370.752 124.030   5
  -2  15  -4 371.789 148.384   5
   2  15   4 333.269 110.729   5
  -2  15  -5 498.581 168.103   5
   2  15   5 252.167 92.7182   5
  -2  15  -6 387.960 124.596   6
  -2  15  -6 296.129 139.205   5
   2  15   6 207.543 90.7285   5
  -2  15  -7 1317.08 170.235   6
   2  15   7 1261.09 154.880   5
   2  15   8 1211.74 145.972   5
  -2  15  -8 1116.87 157.738   6
   2  15   9 320.606 80.0908   5
  -2  15  -9 225.528 95.7545   6
  -2  15 -10 340.310 103.477   6
  -2  15 -11 197.431 74.6124   6
   2  16 -10 164.013 74.8543   6
   2  16  -9 44.4111 65.6180   6
   2  16  -8 329.520 90.8101   6
   2  16  -7 185.899 88.8120   6
   2  16  -7 174.141 95.3299   5
   2  16  -6 323.366 113.544   5
  -2  16   6 276.953 89.9396   5
   2  16  -6 517.380 108.705   6
  -2  16   5 0.24746 72.5249   5
   2  16  -5-96.6629 89.4404   6
   2  16  -5 55.3582 88.0231   5
   2  16  -4 109.710 96.4681   5
  -2  16   4 208.096 95.8765   5
  -2  16   3-28.5097 86.6337   5
   2  16  -3 91.3483 87.0046   5
   2  16  -2 313.109 128.950   5
  -2  16   2 392.089 114.066   5
   2  16  -1 498.134 140.886   5
  -2  16   1 480.514 139.248   5
   2  16   0 436.402 134.290   5
  -2  16   0 340.961 125.560   5
  -2  16  -1 268.383 130.297   5
   2  16   1 360.273 118.958   5
   2  16   2 163.479 84.9422   5
  -2  16  -2 147.649 103.948   5
   2  16   3 193.110 89.7696   5
  -2  16  -3 59.8053 100.831   5
   2  16   4 153.351 84.6561   5
  -2  16  -4-15.2265 88.6627   5
  -2  16  -5 107.908 103.229   5
   2  16   5 77.9881 72.5248   5
   2  16   6 137.471 66.4460   5
   2  16   7 234.853 74.2560   5
  -2  16  -8 1057.51 125.447   6
   2  16   8 891.361 110.434   5
  -2  16  -9 152.449 66.8625   6
   2  17  -6 166.346 76.0381   5
   2  17  -5 122.069 77.1702   5
  -2  17   5 35.6708 55.4068   5
  -2  17   4 35.6438 68.6598   5
   2  17  -4 79.3021 76.1333   5
   2  17  -3 47.8882 77.9310   5
  -2  17   3 13.2477 67.5589   5
   2  17  -2 26.5232 73.4420   5
  -2  17   2 97.5198 73.8349   5
  -2  17   1 71.2859 82.8610   5
   2  17  -1 72.7528 88.2036   5
   2  17   0 300.552 105.035   5
  -2  17   0 56.9307 81.3117   5
   2  17   1 382.332 117.395   5
  -2  17  -1 333.827 122.183   5
   2  17   2-56.0316 69.1785   5
  -2  17  -2 119.308 94.8408   5
   2  17   3 230.406 83.5315   5
  -2  17  -3 224.132 108.556   5
  -2  17  -4 182.422 93.9073   5
   2  17   4 186.757 80.6610   5
   2  17   5 99.0338 59.3036   5
   2  17   6 104.834 48.2802   5
   2  17   7-70.6232 40.0934   5
   2  18  -4 466.673 94.6088   5
   2  18  -3 126.357 68.6759   5
  -2  18   3 105.833 60.7671   5
   2  18  -2 266.279 87.1490   5
  -2  18   2 124.511 76.3825   5
   2  18  -1 420.991 101.208   5
  -2  18   1 529.966 115.084   5
  -2  18   0 25.3855 58.0037   5
   2  18   0 5.26021 55.6928   5
   2  18   1 941.377 130.431   5
  -2  18  -1 687.319 126.641   5
   2  18   2-88.4058 57.0525   5
  -2  18  -2-73.0300 67.9080   5
   2  18   3 67.4311 56.8908   5
   2  18   4 31.1413 47.5858   5
   3   0 -20-12.0564 53.0918   7
   3   0 -19 914.154 135.398   7
   3   0 -18 114.344 83.1815   7
   3   0 -17 1405.62 199.638   7
   3   0 -16 39.3359 95.9644   7
   3   0 -15 32839.8 916.611   7
   3   0 -14 145.466 117.071   7
   3   0 -13 12115.8 540.510   7
   3   0 -12 93.1115 88.6061   7
  -3   0  11 36366.3 1518.58   1
  -3   0  10 479.658 201.053   1
  -3   0   9 1484.44 289.871   1
  -3   0   8 594.506 198.277   1
  -3   0   7 44817.8 1332.49   1
  -3   0   6 1153.50 227.196   1
  -3   0   5 173923. 2264.83   1
  -3   0   4 984.245 175.488   1
  -3   0   3 755300. 4036.16   1
  -3   0   2 62.7836 66.1428   1
  -3   0   1 1716.85 183.227   1
  -3   0   0 2601.62 225.539   1
  -3   0  -1 298809. 2392.17   2
  -3   0  -2 1437.60 210.847   2
  -3   0  -3 307747. 2802.86   2
  -3   0  -4 696.207 130.966   3
  -3   0  -4 624.305 166.789   2
  -3   0  -5 244521. 2994.95   2
  -3   0  -6 5899.54 570.566   2
  -3   0  -7 256460. 3599.53   2
  -3   0  -8 153.267 163.904   2
  -3   0  -9 36799.3 1624.73   2
  -3   0 -10 54.0662 180.299   2
  -3   0 -11 2260.18 467.654   2
  -3   0 -11 2357.30 242.658   7
  -3   0 -12-144.965 244.114   2
  -3   0 -12 149.675 101.197   7
  -3   0 -13 84195.3 3047.13   2
  -3   0 -13 82705.1 1495.48   7
  -3   0 -14 1005.43 229.283   7
  -3   0 -15 3879.69 358.488   7
  -3   0 -16-38.1130 107.594   7
  -3   0 -17 9121.59 468.463   7
  -3   0 -18 57.9272 84.7070   4
  -3   0 -19 7084.26 281.666   4
   3  -1 -20 137.805 60.5527   7
   3   1 -20 218.670 65.2862   7
   3   1 -19 300.096 90.3428   7
   3  -1 -19 353.661 96.8964   7
   3  -1 -18 725.366 147.666   7
   3   1 -18 502.021 120.340   7
   3  -1 -17 260.185 115.578   7
   3   1 -17 637.221 141.335   7
   3   1 -16 1119.72 185.320   7
   3  -1 -16 1450.67 223.381   7
   3   1 -15 324.162 132.060   7
   3  -1 -15 251.792 126.127   7
   3   1 -14 1362.05 203.441   7
   3  -1 -14 1240.54 206.762   7
   3  -1 -13 188.733 91.8282   7
   3   1 -13 499.474 134.226   7
   3  -1 -12 8066.20 432.152   7
  -3   1  12 7955.79 797.831   1
   3   1 -12 7232.53 398.803   7
  -3   1  11 9122.90 823.740   1
  -3   1  10 10256.6 822.300   1
  -3  -1  10 11461.6 746.772   1
  -3   1   9 15445.1 962.680   1
  -3  -1   9 16012.3 839.241   1
  -3   1   8 33576.3 1320.09   1
  -3  -1   8 34886.8 1160.47   1
  -3  -1   7 782.523 185.710   1
  -3   1   7 2139.62 318.486   1
  -3   1   6 3188.71 356.804   1
  -3  -1   6 4326.85 364.127   1
  -3   1   5 113811. 1981.33   1
  -3  -1   5 119020. 1717.81   1
  -3   1   4 18062.3 731.950   1
  -3  -1   4 20207.1 654.631   1
  -3   1   3 346149. 2951.73   1
  -3  -1   3 352932. 2513.00   1
  -3  -1   2 728148. 3496.56   1
  -3   1   2 720198. 3973.28   1
  -3   1   1 227947. 2061.79   1
  -3  -1   1 239843. 2016.65   1
  -3   1   0 94039.4 1289.49   1
  -3   1  -1 107382. 1386.23   1
  -3   1  -1 104014. 1398.85   2
  -3   1  -2 957917. 4636.23   2
  -3  -1  -2 999999. 4729.48   2
  -3   1  -3 213764. 2415.40   2
  -3  -1  -3 208978. 2329.33   2
  -3  -1  -4 28258.4 924.894   2
  -3   1  -4 26786.8 937.428   2
  -3   1  -4 24971.5 839.083   3
  -3   1  -5 4914.12 443.046   2
  -3   1  -5 5673.93 423.532   3
  -3   1  -6 244737. 3328.46   2
  -3  -1  -6 236482. 3116.90   2
  -3   1  -7 14052.8 880.045   2
  -3  -1  -7 17339.9 920.204   2
  -3   1  -8 28382.9 1331.66   2
  -3  -1  -8 26310.0 1234.11   2
  -3  -1  -9 12801.9 942.102   2
  -3   1  -9 14513.0 1040.70   2
  -3   1 -10 232.435 208.082   2
  -3  -1 -10 669.597 253.724   2
  -3  -1 -11 1023.07 350.495   2
  -3   1 -11 583.574 291.395   2
  -3  -1 -11 937.253 168.657   7
  -3   1 -11 247.949 115.108   7
  -3  -1 -12 11237.0 1061.91   2
  -3  -1 -12 11428.5 546.881   7
  -3   1 -12 11350.2 543.459   7
  -3   1 -12 11897.7 1134.70   2
  -3  -1 -13 779.918 187.345   7
  -3   1 -13 861.749 396.825   2
  -3  -1 -13 1026.01 370.271   2
  -3   1 -13 652.645 169.527   7
  -3  -1 -14 1309.70 225.909   7
  -3   1 -14 1176.95 217.779   7
  -3   1 -15 356.399 138.944   7
  -3  -1 -15 427.617 141.505   7
  -3  -1 -16 7377.44 456.031   7
  -3   1 -16 7695.88 463.285   7
  -3  -1 -17 369.563 122.572   7
  -3   1 -18 193.931 85.0586   4
  -3  -1 -18 46.3211 81.7052   4
  -3   1 -19 123.415 66.6981   4
  -3  -1 -19 259.529 77.8393   4
   3  -2 -20 301.670 81.1537   7
   3   2 -19 438.086 92.6713   7
   3  -2 -19 551.628 114.705   7
   3  -2 -18 1214.13 168.539   7
   3   2 -18 1449.87 170.300   7
   3   2 -17 1054.72 166.152   7
   3  -2 -17 952.758 160.974   7
   3  -2 -16 9809.77 504.968   7
   3   2 -16 9488.44 488.322   7
   3  -2 -15 2040.50 249.510   7
   3   2 -15 1471.86 213.435   7
   3  -2 -14 3901.01 326.780   7
   3   2 -14 4030.36 316.113   7
   3   2 -13 33124.1 868.531   7
  -3   2  13 35366.1 1816.33   1
   3  -2 -13 35522.5 928.378   7
   3  -2 -12 1079.86 176.670   7
   3   2 -12 689.139 136.028   7
  -3   2  12 1187.30 344.913   1
  -3   2  11 862.140 304.411   1
  -3   2  10 32109.5 1551.33   1
  -3   2   9 5874.84 623.384   1
  -3   2   8 45227.3 1605.55   1
  -3  -2   8 44411.9 1179.63   1
  -3   2   7 196.093 152.388   1
  -3  -2   7 234.756 111.106   1
  -3   2   6 19737.6 947.212   1
  -3  -2   6 21286.1 696.894   1
  -3   2   5 79943.6 1774.49   1
  -3  -2   5 78690.9 1244.62   1
  -3   2   4 15102.1 715.284   1
  -3  -2   4 13385.2 481.588   1
  -3  -2   3 14149.7 488.102   1
  -3   2   3 14123.2 636.535   1
  -3  -2   2 104168. 1320.41   1
  -3   2   2 103298. 1614.02   1
  -3   2   1 239701. 2293.32   1
  -3   2   0 110925. 1324.03   2
  -3   2   0 110926. 1454.04   1
  -3   2  -1 193390. 1918.40   2
  -3   2  -1 198467. 1911.38   1
  -3  -2  -2 136357. 1733.86   2
  -3   2  -2 135123. 1628.40   1
  -3   2  -3 10886.7 607.883   3
  -3   2  -3 11137.4 575.637   2
  -3  -2  -3 12566.3 574.344   2
  -3   2  -4 924.097 205.110   3
  -3  -2  -4 1314.49 217.492   2
  -3   2  -4 1060.20 206.407   2
  -3  -2  -5 1951.69 294.697   2
  -3   2  -5 2159.49 319.070   2
  -3   2  -5 1776.22 296.304   3
  -3   2  -6 9902.00 683.778   3
  -3  -2  -6 9885.67 632.892   2
  -3   2  -6 9581.00 689.604   2
  -3  -2  -7 50432.1 1540.91   2
  -3   2  -7 51440.8 1720.84   2
  -3  -2  -8 45992.3 1574.88   2
  -3   2  -8 51443.2 1851.79   2
  -3   2  -9 493.077 250.628   2
  -3  -2  -9 1355.21 318.134   2
  -3   2 -10 2032.30 454.719   2
  -3  -2 -10 2028.63 399.713   2
  -3   2 -11 556.045 278.819   2
  -3  -2 -11 704.214 294.631   2
  -3   2 -11 716.898 157.439   7
  -3  -2 -11 1019.51 179.049   7
  -3   2 -11 737.299 143.041   6
  -3  -2 -12 7095.44 442.559   7
  -3   2 -12 8933.71 412.449   6
  -3  -2 -12 7165.12 821.120   2
  -3   2 -12 8594.11 1004.65   2
  -3   2 -12 8848.19 488.344   7
   3   2  12 6281.29 830.317   1
  -3  -2 -13 27506.5 866.429   7
  -3   2 -13 24976.1 829.195   7
  -3  -2 -13 27399.2 1660.65   2
  -3   2 -13 24184.3 679.147   6
  -3  -2 -14 1696.42 243.303   7
  -3   2 -14 1511.15 225.901   7
  -3  -2 -15 1443.04 226.441   7
  -3   2 -15 1726.33 230.659   7
  -3   2 -16 221.519 116.433   7
  -3  -2 -16 318.949 134.357   7
  -3  -2 -17 785.394 169.198   7
  -3   2 -18 203.642 78.3990   4
  -3  -2 -18 109.780 85.8531   4
  -3  -2 -19 737.762 99.8405   4
   3  -3 -20 43.9216 50.7866   7
   3  -3 -19 2608.51 206.869   7
   3  -3 -18 768.933 137.495   7
   3  -3 -17 1715.24 211.735   7
   3   3 -17 1026.14 157.025   7
   3  -3 -16 956.070 178.137   7
   3   3 -16 1390.92 185.165   7
   3   3 -15 17481.5 630.891   7
   3  -3 -15 16572.9 659.991   7
   3   3 -14 1582.15 202.142   7
   3  -3 -14 1176.91 203.277   7
   3  -3 -13 21711.4 722.418   7
  -3   3  13 22139.9 1516.29   1
   3   3 -13 21901.8 703.707   7
  -3   3  12 327.152 184.535   1
   3   3 -12 502.237 131.638   7
   3  -3 -12 575.038 139.027   7
   3  -3 -11 12439.9 515.475   7
  -3   3  11 12757.7 1074.45   1
  -3   3  10 842.638 276.190   1
  -3   3   9 31956.4 1507.99   1
  -3   3   8 107490. 2632.81   1
  -3  -3   7 2159.17 208.903   1
  -3   3   7 2833.55 406.734   1
  -3   3   6 6955.42 598.419   1
  -3  -3   6 7565.00 367.770   1
  -3  -3   5 6348.69 320.038   1
  -3   3   5 7176.29 569.688   1
  -3   3   4 33553.5 1142.89   1
  -3  -3   4 32935.4 729.416   1
  -3   3   3 36893.0 1131.63   1
  -3   3   2 163996. 2207.31   1
  -3   3   1 145610. 1360.20   2
  -3   3   1 149998. 1958.93   1
  -3   3   0 47154.4 850.831   2
  -3   3   0 49322.9 1037.35   1
  -3   3  -1 17130.1 575.080   1
  -3   3  -1 16814.9 575.587   2
  -3   3  -2 29818.2 860.156   2
  -3   3  -2 30210.8 754.147   1
  -3  -3  -2 28067.4 829.376   2
  -3   3  -3 4154.62 414.636   3
  -3  -3  -3 3479.59 317.663   2
  -3   3  -3 4055.50 354.651   2
  -3   3  -4 9705.76 613.338   2
  -3  -3  -4 10390.3 553.599   2
  -3   3  -4 9531.09 661.109   3
  -3  -3  -5 589.839 180.241   2
  -3   3  -5 402.275 210.952   3
  -3   3  -5 468.791 195.758   2
  -3   3  -6 1870.47 361.590   3
  -3   3  -6 1721.29 328.946   2
  -3  -3  -7 108705. 2250.86   2
  -3   3  -7 110599. 2567.95   2
  -3   3  -8 4712.07 602.045   2
  -3  -3  -8 3996.34 466.000   2
  -3   3  -9 3500.94 559.362   2
  -3  -3  -9 4131.50 512.296   2
  -3   3 -10 11629.4 1049.77   2
  -3  -3 -10 11776.6 509.322   7
  -3  -3 -10 12691.0 948.821   2
  -3   3 -11 14195.4 523.801   6
  -3  -3 -11 12881.6 552.542   7
  -3  -3 -11 13404.8 1033.10   2
  -3   3 -11 14481.7 1248.04   2
  -3   3 -11 13130.0 577.256   7
  -3   3 -12 9720.63 447.922   6
   3   3  12 8018.95 949.439   1
  -3  -3 -12 8839.63 474.067   7
  -3   3 -12 9814.84 502.051   7
  -3  -3 -12 9156.85 892.485   2
  -3   3 -12 10024.6 1111.79   2
  -3   3 -13 958.230 186.909   7
  -3   3 -13 1080.31 180.967   6
  -3   3 -14 626.170 168.450   7
  -3  -3 -14 461.002 157.979   7
  -3   3 -14 694.543 151.913   6
  -3   3 -15 20630.5 748.334   7
  -3  -3 -15 22816.4 794.799   7
  -3  -3 -16 1226.86 199.285   7
  -3   3 -17 3886.19 253.484   4
  -3  -3 -17 3918.89 309.603   7
  -3  -3 -18 1388.52 159.930   4
  -3  -3 -19 4440.10 216.144   4
   3  -4 -20 366.173 77.2598   7
   3  -4 -19 254.303 79.8537   7
   3  -4 -18 1155.86 157.320   7
   3  -4 -17 4382.96 315.055   7
   3  -4 -16 3127.30 292.077   7
   3  -4 -15 339.073 136.971   7
   3  -4 -14 4005.64 325.960   7
   3  -4 -13 2174.36 239.951   7
  -3   4  13 2040.59 501.541   1
   3  -4 -12 3022.26 274.999   7
  -3   4  12 2704.09 553.357   1
  -3   4  11 15171.3 1228.36   1
   3  -4 -11 15792.6 582.063   7
  -3   4  10 7578.88 828.979   1
  -3   4   9 5255.12 640.762   1
  -3   4   8 12461.2 931.303   1
  -3   4   7 72004.6 2118.48   1
  -3   4   6 12067.9 814.670   1
  -3   4   5 38013.6 1385.93   1
  -3   4   4 20428.3 949.270   1
  -3   4   3 34604.0 1171.89   1
  -3   4   2 91666.9 1781.39   1
  -3   4   2 86382.3 829.629   2
  -3   4   1 82178.6 905.472   2
  -3   4   1 86724.9 1603.97   1
  -3   4   0 2771.24 202.031   2
  -3   4   0 3262.78 294.949   1
  -3   4  -1 3248.39 251.121   2
  -3   4  -1 3205.97 263.059   1
  -3   4  -2 5724.42 345.021   1
  -3   4  -2 6008.16 391.812   2
  -3  -4  -2 5702.90 399.251   2
  -3   4  -3 6463.08 585.833   3
  -3   4  -3 6050.20 446.440   2
  -3   4  -4 7537.11 652.503   3
  -3  -4  -4 7675.18 482.782   2
  -3   4  -4 8072.74 568.692   2
  -3   4  -5 7119.03 595.612   2
  -3   4  -5 6681.18 649.384   3
  -3   4  -6 7924.58 679.456   2
  -3   4  -6 6939.90 693.617   3
  -3  -4  -7 39326.9 1335.97   2
  -3   4  -7 42118.2 1672.16   2
  -3   4  -7 41236.0 1750.34   3
  -3   4  -8 37348.0 1668.67   2
  -3  -4  -8 36294.1 1380.75   2
  -3  -4  -9 387.103 183.500   2
  -3   4  -9 177.777 157.621   2
  -3  -4 -10 30952.1 816.052   7
  -3   4 -10 32636.2 788.443   6
  -3  -4 -10 32265.8 1484.57   2
  -3   4 -10 32490.1 1786.51   2
  -3  -4 -11 426.035 145.617   7
  -3   4 -11 759.020 172.140   6
  -3  -4 -11 235.006 139.605   2
  -3   4 -11 493.840 309.109   2
   3   4  11 555.775 300.601   1
  -3  -4 -12 2887.70 288.351   7
  -3   4 -12 2630.42 271.086   7
  -3   4 -12 2768.92 270.364   6
   3   4  12 3174.38 633.974   1
  -3   4 -13 10214.6 516.959   7
   3   4  13 9637.38 1066.58   1
  -3  -4 -13 9794.12 512.392   7
  -3   4 -13 9640.44 457.408   6
  -3   4 -14 1047.05 182.785   6
  -3   4 -14 1193.75 195.553   7
  -3  -4 -14 548.126 164.717   7
  -3   4 -15 7413.76 374.708   6
  -3  -4 -15 9079.09 497.396   7
  -3  -4 -16 1475.25 213.533   7
  -3  -4 -17 1280.42 184.527   7
  -3  -4 -18 110.478 71.9161   4
  -3  -4 -19 416.771 77.7531   4
   3  -5 -20 60.2470 42.3691   7
   3  -5 -19 976.266 129.507   7
   3  -5 -18 79.3864 82.1148   7
   3  -5 -17 531.641 130.448   7
   3  -5 -16 241.645 110.275   7
   3  -5 -15 5898.24 388.677   7
   3  -5 -14 56.2180 98.6357   7
   3  -5 -13 2156.26 232.419   7
  -3   5  13 1806.07 488.485   1
   3   5 -13 2254.56 217.182   6
   3   5 -12 3944.96 277.545   6
   3  -5 -12 4749.48 332.145   7
  -3   5  12 4602.81 711.096   1
   3  -5 -11 16431.6 590.663   7
   3   5 -11 15104.1 511.691   6
  -3   5  11 16195.8 1323.19   1
   3  -5 -10 2219.16 210.902   7
  -3   5  10 2441.85 494.274   1
  -3   5   9 6217.07 739.088   1
  -3   5   8 23901.3 1369.74   1
  -3   5   7 10754.9 871.497   1
  -3   5   6 12257.1 875.098   1
  -3   5   5 1604.22 318.689   1
  -3   5   4 42655.0 1463.00   1
  -3   5   3 30368.1 1177.95   1
  -3   5   2 16923.8 824.581   1
  -3   5   1 17643.4 303.705   2
  -3   5   1 20438.3 849.810   1
  -3   5   0 38990.1 714.849   2
  -3   5   0 40287.6 1102.46   1
  -3   5  -1 953.148 161.241   1
  -3   5  -1 944.377 145.382   2
  -3   5  -2 41150.2 1509.91   3
  -3   5  -2 37285.8 898.618   1
  -3  -5  -2 40783.9 1007.58   2
  -3   5  -2 40270.5 1025.33   2
  -3  -5  -3 22409.1 769.582   2
  -3   5  -3 22925.0 1185.74   3
  -3   5  -3 22353.1 865.093   2
  -3  -5  -4 6899.71 455.863   2
  -3   5  -4 8129.38 736.593   3
  -3   5  -4 8378.69 612.761   2
  -3   5  -5 806.255 250.081   2
  -3  -5  -5 726.699 195.913   2
  -3   5  -5 809.463 291.533   3
  -3  -5  -6 5877.37 478.298   2
  -3   5  -6 7147.33 668.989   2
  -3   5  -6 6620.03 739.723   3
  -3   5  -7 285.952 254.477   3
  -3   5  -7 248.779 163.271   2
  -3  -5  -7 54.4215 103.377   2
  -3  -5  -8 6188.76 544.535   2
  -3   5  -8 6582.04 741.877   2
  -3   5  -9 668.611 290.602   2
  -3   5  -9 1041.55 166.001   6
  -3  -5  -9 736.303 239.003   2
  -3   5 -10 8525.21 952.812   2
  -3  -5 -10 8449.16 437.863   7
  -3   5 -10 8981.77 446.339   6
  -3  -5 -11 2362.36 241.856   7
   3   5  11 2191.16 529.091   1
  -3   5 -11 2858.73 276.036   6
  -3   5 -12 249.445 160.971   6
  -3  -5 -12 245.303 103.888   7
  -3   5 -13 4141.03 326.949   6
  -3  -5 -13 4206.05 339.204   7
  -3  -5 -14 3092.61 293.502   7
  -3   5 -14 3015.22 276.103   6
  -3  -5 -15 192.159 106.321   7
  -3   5 -15 512.936 143.615   6
  -3  -5 -16 650.319 137.624   7
  -3   5 -16 489.305 131.673   6
  -3  -5 -17 3942.41 279.230   7
  -3  -5 -17 3579.85 243.037   4
  -3  -5 -18 1423.43 136.572   4
  -3  -5 -19 2342.28 133.312   4
   3  -6 -19 349.183 74.6171   7
   3  -6 -18 197.888 76.2707   7
   3  -6 -17 1154.16 165.394   7
   3  -6 -16 5408.55 349.511   7
   3  -6 -15 9097.37 464.878   7
   3   6 -15 8165.94 387.108   6
   3   6 -14 4684.49 316.186   6
   3  -6 -14 4539.74 331.791   7
   3   6 -13 3376.35 269.401   6
   3  -6 -13 3118.83 278.730   7
   3   6 -12 5725.40 346.189   6
   3  -6 -12 5708.43 358.426   7
  -3   6  12 5940.94 858.894   1
   3  -6 -11 5170.00 329.060   7
  -3   6  11 4662.58 742.517   1
   3   6 -11 4202.99 294.121   6
   3  -6 -10 7571.83 391.652   7
  -3   6  10 7423.82 932.396   1
   3   6 -10 7910.23 381.337   6
  -3   6   9 17761.4 1307.31   1
  -3   6   8 18233.9 1261.85   1
  -3   6   7 10135.2 896.752   1
  -3   6   6 11448.6 903.520   1
  -3   6   5 11080.2 857.233   1
  -3   6   4 20068.7 1078.58   1
  -3   6   3 42289.6 1504.12   1
  -3   6   2 2520.33 362.259   1
  -3   6   1 1915.97 292.972   1
  -3   6   0 9608.30 579.790   1
  -3   6  -1 8976.59 411.753   2
  -3   6  -1 8977.19 760.881   3
  -3   6  -1 8496.52 491.889   1
  -3  -6  -2 115288. 1716.00   2
  -3   6  -2 120745. 2866.54   3
  -3   6  -2 118711. 1779.76   2
  -3   6  -2 111907. 1620.12   1
  -3  -6  -3 12047.5 556.448   2
  -3   6  -3 12522.0 659.290   2
  -3   6  -3 12208.9 949.588   3
  -3   6  -4 46373.8 1422.84   2
  -3  -6  -4 46276.3 1115.33   2
  -3   6  -4 45361.3 1845.99   3
  -3   6  -5 9251.30 718.338   2
  -3   6  -5 9945.18 923.324   3
  -3  -6  -5 8113.99 517.869   2
  -3   6  -6 9800.43 951.183   3
  -3   6  -6 9375.84 770.903   2
  -3   6  -7 11009.6 909.255   2
  -3   6  -7 10523.2 1045.82   3
  -3   6  -8 6468.81 775.570   2
  -3   6  -9 1051.07 165.111   6
  -3  -6  -9 1059.06 160.700   7
  -3   6  -9 838.665 314.196   2
  -3  -6 -10 15017.5 575.637   7
  -3   6 -10 15677.2 591.428   6
   3   6  11 2653.16 574.249   1
  -3   6 -11 1906.42 241.903   6
  -3  -6 -11 3346.20 289.180   7
  -3  -6 -12 4201.23 327.488   7
  -3   6 -12 3430.63 308.965   6
  -3   6 -13 349.955 146.691   6
  -3  -6 -13 113.362 118.082   7
  -3   6 -14 2960.51 279.328   6
  -3  -6 -14 3587.47 311.562   7
  -3   6 -15 1419.24 195.429   6
  -3  -6 -15 1219.14 186.082   7
  -3   6 -16 194.286 102.759   6
  -3  -6 -16 235.997 96.1918   7
  -3  -6 -16 180.059 91.6403   4
  -3  -6 -17 2148.67 174.985   4
  -3  -6 -18 290.545 70.4995   4
   3  -7 -19 557.872 77.1270   7
   3  -7 -18 248.175 77.1658   7
   3  -7 -17 216.079 87.8573   7
   3  -7 -16 575.413 119.619   7
   3  -7 -15 378.730 129.248   7
   3   7 -15 439.575 123.780   6
   3   7 -14 107.586 120.908   6
   3  -7 -14 359.157 137.872   7
   3   7 -13 11120.5 488.365   6
   3  -7 -13 11035.0 499.912   7
  -3   7  12 67.0534 205.453   1
   3  -7 -12 296.995 103.826   7
   3   7 -12 49.5407 121.655   6
  -3   7  11 334.008 199.383   1
   3  -7 -11 295.331 109.100   7
   3   7 -11 344.728 128.186   6
   3  -7 -10 4266.21 286.649   7
   3   7 -10 3112.57 258.157   6
  -3   7  10 4053.13 695.165   1
   3  -7  -9 4993.04 298.881   7
  -3   7   9 4997.58 742.145   1
   3   7  -9 5093.21 310.081   6
  -3   7   8 2886.98 529.305   1
  -3   7   7 583.794 238.167   1
  -3   7   6 4970.31 654.516   1
  -3   7   5 25268.6 1365.84   1
  -3   7   4 34552.4 1527.38   1
  -3   7   3 1161.41 298.547   1
  -3   7   2 8944.69 685.762   1
  -3   7   1 2624.55 353.857   1
  -3   7   0 10503.0 873.267   3
  -3   7   0 10781.5 658.215   1
  -3  -7  -1 300.208 135.693   2
  -3   7  -1 107.552 194.035   3
  -3   7  -1 165.676 101.629   1
  -3   7  -2 879.639 309.699   3
  -3   7  -3 67168.2 2369.59   3
  -3   7  -4 59352.9 1636.75   2
  -3   7  -4 59588.0 2322.78   3
  -3   7  -5 36534.1 1882.78   3
  -3   7  -5 36317.5 1408.18   2
  -3   7  -6 2191.34 524.406   3
  -3   7  -6 1916.65 381.699   2
  -3   7  -8 828.359 159.197   6
  -3   7  -9 3672.85 302.488   6
  -3  -7  -9 3527.74 261.458   7
   3   7  10 66.8633 207.721   1
  -3   7 -10 442.750 146.701   6
  -3  -7 -10 306.660 100.736   7
  -3  -7 -11 23926.7 740.299   7
  -3   7 -11 22364.6 746.866   6
   3   7  11 25114.4 1849.54   1
  -3   7 -12 3767.61 319.392   6
  -3  -7 -12 4295.97 321.839   7
  -3  -7 -13 2179.64 244.875   7
  -3   7 -13 1840.21 242.059   6
  -3   7 -14 3191.34 281.986   6
  -3  -7 -14 3583.89 288.123   7
  -3  -7 -15 136.559 92.4119   7
  -3  -7 -15-2.26851 78.6782   4
  -3  -7 -16 107.278 73.5977   4
  -3   7 -16 187.513 103.318   6
  -3  -7 -17 1084.36 122.321   4
   3  -8 -18 3146.34 179.581   7
   3  -8 -17 1045.64 126.586   7
   3   8 -16 487.479 126.955   6
   3  -8 -16 211.084 91.0180   7
   3  -8 -15 1603.80 181.652   7
   3   8 -15 1366.73 178.952   6
   3  -8 -14 2531.96 236.787   7
   3   8 -14 2710.55 254.793   6
   3  -8 -13 5811.33 356.149   7
   3   8 -13 6438.99 392.943   6
   3  -8 -12 11.4670 111.815   7
   3   8 -12-4.29821 133.397   6
   3  -8 -11 1492.74 184.359   7
   3   8 -11 1688.67 229.836   6
   3  -8 -10 6420.40 348.409   7
  -3   8  10 5843.36 869.570   1
   3   8 -10 6231.65 386.007   6
  -3   8   9 4361.90 739.046   1
   3   8  -9 4360.71 319.243   6
  -3   8   8 1559.32 436.068   1
   3   8  -8 860.796 157.740   6
  -3   8   7 11688.7 1091.67   1
   3   8  -7 11413.0 459.217   6
  -3   8   6 501.903 244.095   1
  -3   8   5 18.2865 149.092   1
  -3   8   4 1066.34 293.503   1
  -3   8   3 1552.39 397.028   3
  -3   8   3 1439.33 331.591   1
  -3   8   2 55890.1 2076.79   3
  -3   8   2 56107.9 1839.14   1
  -3   8   1 44614.3 1532.81   1
  -3   8   1 46877.8 1938.97   3
  -3   8   0 7200.11 573.825   1
  -3   8   0 8014.41 842.086   3
  -3   8  -1 1486.96 446.337   3
  -3   8  -2 26114.9 1565.01   3
  -3   8  -3 14362.5 1209.41   3
  -3   8  -4 260.330 250.349   3
  -3   8  -5 1096.77 376.147   3
  -3   8  -6 9555.79 435.013   6
  -3   8  -6 9816.80 485.157   5
  -3   8  -6 9876.59 1131.81   3
  -3   8  -7 1141.23 187.101   6
  -3   8  -7 1037.60 201.536   5
  -3   8  -8 3032.05 278.394   6
   3   8   9 3004.37 632.167   1
  -3   8  -9 3696.85 321.693   6
   3   8  10 16588.3 1528.74   1
  -3   8 -10 15588.9 647.110   6
  -3  -8 -11 2623.27 250.123   7
  -3   8 -11 3481.28 325.120   6
  -3  -8 -12 3169.30 277.351   7
  -3   8 -12 2807.05 292.047   6
  -3   8 -13 2483.21 273.787   6
  -3  -8 -13 2679.42 229.803   4
  -3  -8 -13 2523.93 250.128   7
  -3  -8 -14 2818.49 220.158   4
  -3  -8 -14 2867.46 244.831   7
  -3   8 -14 2306.49 245.772   6
  -3   8 -15 266.960 119.493   6
  -3  -8 -15 223.036 86.5325   4
  -3  -8 -16 206.470 68.2006   4
  -3   8 -16 254.237 104.564   6
  -3  -8 -17 181.941 61.2592   4
   3  -9 -17 360.900 77.2044   7
   3  -9 -16 279.724 77.9869   7
   3   9 -16 527.436 119.104   6
   3   9 -15 957.934 162.451   6
   3  -9 -15 994.101 136.141   7
   3   9 -14 3153.93 269.638   6
   3  -9 -14 2897.79 233.208   7
   3   9 -13 2637.91 266.654   6
   3  -9 -13 3178.38 253.012   7
   3   9 -12 643.630 157.725   6
   3  -9 -12 578.144 126.652   7
   3   9 -11 400.085 146.961   6
   3   9 -10 3027.02 284.101   6
  -3   9  10 3244.61 691.312   1
   3   9  -9 12469.9 535.595   6
  -3   9   9 13151.5 1296.62   1
  -3   9   8 667.716 313.004   1
   3   9  -8 718.606 154.184   6
  -3   9   7 1132.97 396.582   1
   3   9  -7 1513.37 186.510   6
   3   9  -7 1686.26 177.922   5
   3   9  -6 5385.71 331.763   8
  -3   9   6 5381.24 752.065   1
   3   9  -6 5507.20 333.891   6
  -3   9   5 118.854 190.704   1
  -3   9   4 3819.66 568.254   1
  -3   9   4 3946.71 564.332   3
  -3   9   3 18889.8 1202.90   1
  -3   9   3 19945.3 1305.46   3
  -3   9   2 2250.38 481.632   3
  -3   9   2 2096.38 392.807   1
  -3   9   1 2216.01 476.578   3
  -3   9   1 2542.12 384.782   1
  -3   9   0 6069.66 767.674   3
  -3   9  -1 7895.55 918.915   3
  -3   9  -2 643.211 299.824   3
  -3   9  -3 3389.76 682.969   3
  -3   9  -4 619.344 372.023   3
  -3   9  -4 591.657 142.257   5
   3   9   4 844.703 129.781   5
  -3   9  -5 1675.42 195.263   6
  -3   9  -5 1667.58 209.256   5
  -3   9  -5 1661.64 490.801   3
  -3   9  -6 16421.5 603.503   6
  -3   9  -6 16660.2 649.100   5
  -3   9  -6 16681.7 1571.39   3
   3   9   7 1705.99 475.766   1
  -3   9  -7 1084.46 200.268   5
  -3   9  -7 1179.02 220.087   6
   3   9   8 87.1666 213.314   1
  -3   9  -8 83.2722 110.361   5
  -3   9  -8 236.609 152.362   6
   3   9   9 983.524 441.176   1
  -3   9  -9 1029.27 184.364   6
  -3   9 -10 1516.09 231.357   6
  -3   9 -11 7660.73 458.903   6
  -3   9 -12 10242.9 514.419   6
   3   9  12 8705.88 385.475   5
   3   9  13 470.056 100.341   5
  -3   9 -13 373.448 158.429   6
  -3  -9 -14 88.4673 70.3920   4
  -3   9 -14-33.2901 113.903   6
  -3   9 -15 304.898 104.242   6
  -3   9 -16-9.19579 78.8001   6
   3  10 -16 490.232 102.027   6
   3  10 -15 33.8399 83.8518   6
   3  10 -14 510.916 143.821   6
   3  10 -13 454.350 142.049   6
   3  10 -12 10127.3 492.020   6
   3  10 -11 2810.33 290.702   6
   3  10 -10 98.2607 126.518   6
   3  10  -9 4648.55 354.203   6
  -3  10   9 4336.44 759.128   1
   3  10  -8 9096.14 458.915   6
  -3  10   8 8916.71 1071.85   1
   3  10  -8 8559.18 431.175   5
  -3  10   7 584.345 300.334   1
   3  10  -7 384.898 143.131   6
   3  10  -7 486.707 132.295   5
   3  10  -6 795.714 162.153   6
   3  10  -6 862.756 145.903   5
   3  10  -5 2814.40 244.814   6
   3  10  -5 2548.92 234.748   8
  -3  10   5 3264.00 575.111   1
   3  10  -5 2294.54 231.315   5
  -3  10   5 3079.34 234.852   5
  -3  10   4 667.939 125.511   5
  -3  10   4 684.129 263.232   1
  -3  10   4 760.732 320.802   3
   3  10  -4 411.426 118.474   5
  -3  10   3 46102.1 903.379   5
  -3  10   3 51389.2 2052.68   1
   3  10  -3 49274.2 919.134   5
  -3  10   3 51743.5 2251.68   3
  -3  10   2 1673.67 462.156   3
   3  10  -2 1504.77 165.907   5
  -3  10   1 2549.00 564.422   3
   3  10  -1 1706.42 188.897   5
   3  10   0 4293.49 277.274   5
  -3  10   0 3873.34 287.467   5
  -3  10   0 4493.03 725.348   3
  -3  10  -1 13691.1 1305.87   3
  -3  10  -1 13261.1 528.994   5
   3  10   1 14379.3 492.176   5
   3  10   2 5572.70 699.209   1
  -3  10  -2 5306.38 348.493   5
  -3  10  -2 4747.50 782.131   3
   3  10   2 5555.43 306.268   5
   3  10   3 2383.59 481.957   1
  -3  10  -3 2867.27 265.805   5
  -3  10  -3 2702.92 617.160   3
   3  10   3 2599.51 215.200   5
   3  10   4 5372.65 757.349   1
  -3  10  -4 5826.46 980.774   3
  -3  10  -4 5288.74 341.522   6
   3  10   4 5460.63 313.831   5
  -3  10  -4 5625.77 378.713   5
  -3  10  -5 1287.16 510.379   3
  -3  10  -5 1392.22 216.976   5
   3  10   5 1510.70 414.723   1
  -3  10  -5 1431.11 208.598   6
   3  10   5 1731.93 187.477   5
   3  10   6 7470.80 955.479   1
  -3  10  -6 7321.02 427.719   6
  -3  10  -6 6832.04 466.134   5
   3  10   6 7455.70 375.367   5
   3  10   7 186.652 92.3536   5
  -3  10  -7 339.767 160.681   6
   3  10   7 462.675 281.341   1
  -3  10  -7 210.799 135.042   5
   3  10   8-112.384 87.2669   5
  -3  10  -8 31.7319 130.739   5
  -3  10  -8 49.4038 124.263   6
   3  10   8-125.958 225.503   1
  -3  10  -9 470.009 177.116   6
   3  10   9 569.982 127.535   5
  -3  10 -10 6546.51 440.246   6
   3  10  10 4936.46 304.422   5
   3  10  11 469.017 109.009   5
  -3  10 -11 421.332 160.735   6
  -3  10 -12 5615.22 385.058   6
   3  10  12 4430.80 267.160   5
  -3  10 -13 5.59000 124.346   6
  -3  10 -14 444.493 129.367   6
  -3  10 -15 177.470 98.2977   6
  -3  10 -16 105.663 69.0072   6
   3  11 -16 2605.69 168.406   6
   3  11 -15 502.413 104.588   6
   3  11 -14 1488.81 178.163   6
   3  11 -13 547.804 141.200   6
   3  11 -12 520.076 173.683   6
   3  11 -11 723.469 176.189   6
   3  11 -10 1232.75 210.801   6
   3  11  -9 2360.59 265.695   6
   3  11  -8 1678.97 223.769   6
   3  11  -8 1718.27 222.825   5
  -3  11   7-71.9779 155.767   1
   3  11  -7 235.720 132.623   6
   3  11  -7 192.466 105.778   5
   3  11  -6 6586.32 398.569   6
  -3  11   6 5758.89 825.268   1
   3  11  -6 6288.30 384.257   5
   3  11  -5 6803.90 387.910   6
  -3  11   5 5792.80 804.297   1
   3  11  -5 6856.88 386.065   5
  -3  11   5 5978.70 342.637   5
   3  11  -4 553.482 135.235   5
  -3  11   4 585.254 136.264   5
   3  11  -4 589.229 143.498   6
   3  11  -3 628.508 133.316   6
   3  11  -3 670.087 139.914   5
  -3  11   3 881.232 161.580   5
  -3  11   3 1110.71 365.233   3
  -3  11   2 6394.23 375.631   5
   3  11  -2 5453.25 337.663   5
  -3  11   2 6143.99 866.886   3
  -3  11   1 22.9189 82.0467   5
  -3  11   1 302.645 289.128   3
   3  11  -1 57.6867 80.8227   5
   3  11   0 2238.13 217.799   5
  -3  11   0 1461.51 207.131   5
  -3  11   0 1522.77 475.140   3
  -3  11  -1 208.294 120.855   5
  -3  11  -1 161.092 230.840   3
   3  11   1 269.384 95.0218   5
  -3  11  -2 388.140 126.085   5
   3  11   2 379.294 108.602   5
  -3  11  -2 147.742 353.065   3
  -3  11  -3 3913.82 825.146   3
  -3  11  -3 3270.75 308.633   5
   3  11   3 3271.78 250.461   5
  -3  11  -4 124.667 340.834   3
   3  11   4 677.809 130.735   5
   3  11   4 520.175 303.998   1
  -3  11  -4 4.00362 117.146   6
  -3  11  -4 223.710 134.362   5
  -3  11  -5 1571.31 225.045   6
   3  11   5 1170.92 170.179   5
   3  11   5 1227.44 424.420   1
  -3  11  -5 1538.89 253.040   5
   3  11   6 299.861 96.5773   5
  -3  11  -6 313.711 147.382   6
   3  11   6 203.618 228.125   1
  -3  11  -6 504.966 154.395   5
  -3  11  -7 13.0212 125.633   6
  -3  11  -7 124.334 123.441   5
   3  11   7 7.24296 75.2311   5
   3  11   8 330.124 103.904   5
  -3  11  -8 511.552 174.138   6
   3  11   9 60.2384 76.2231   5
  -3  11  -9 88.7021 144.480   6
  -3  11 -10 96.1574 146.921   6
   3  11  10-67.9079 75.0997   5
  -3  11 -11 1861.71 242.493   6
   3  11  11 1412.99 157.923   5
  -3  11 -12-13.7076 120.619   6
   3  11  12 12.9581 55.1792   5
  -3  11 -13 549.844 150.581   6
  -3  11 -14 3634.52 255.998   6
  -3  11 -15 185.126 87.9948   6
   3  12 -15 630.824 107.240   6
   3  12 -14 437.767 117.739   6
   3  12 -13 88.3153 96.3767   6
   3  12 -12 390.828 150.496   6
   3  12 -11 1616.54 216.069   6
   3  12 -10 4173.01 338.823   6
   3  12  -9 2042.05 235.792   5
   3  12  -9 2074.49 254.087   6
   3  12  -8 1555.75 226.230   6
   3  12  -8 1371.41 206.469   5
   3  12  -7 353.850 140.896   6
   3  12  -7 372.524 129.131   5
  -3  12   6 110.753 82.4480   5
   3  12  -6 56.1813 104.597   5
   3  12  -6-49.2296 135.593   6
   3  12  -5 52.9724 100.127   5
  -3  12   5 250.516 108.784   5
   3  12  -5 49.7721 123.097   6
   3  12  -4 2516.69 251.357   6
  -3  12   4 2149.58 223.384   5
   3  12  -4 2399.95 248.413   5
   3  12  -3 2631.56 260.276   5
   3  12  -3 2616.75 254.775   6
   3  12  -2 3915.65 288.701   6
   3  12  -2 3903.29 308.574   5
  -3  12   2 4141.45 317.692   5
  -3  12   1 1977.99 554.125   3
   3  12  -1 1722.68 193.016   6
  -3  12   1 1779.75 219.560   5
   3  12  -1 1878.77 208.574   5
  -3  12   0 3563.20 735.513   3
  -3  12   0 3761.69 323.002   5
   3  12   0 3745.61 284.557   5
  -3  12  -1 2036.49 565.877   3
  -3  12  -1 1941.44 253.687   5
   3  12   1 2607.70 236.354   5
   3  12   2 119.459 77.8084   5
  -3  12  -2 331.149 269.113   3
  -3  12  -2 141.250 116.974   5
   3  12   3 415.802 111.260   5
  -3  12  -3 510.030 154.325   5
   3  12   4 820.479 155.217   5
  -3  12  -4 977.115 188.352   6
  -3  12  -4 904.802 191.101   5
  -3  12  -5 5566.43 425.604   5
  -3  12  -5 5385.28 373.186   6
   3  12   5 4686.13 308.912   5
   3  12   6 1127.14 165.045   5
  -3  12  -6 1102.55 206.175   6
  -3  12  -6 1281.90 238.386   5
  -3  12  -7 1614.10 237.176   6
   3  12   7 1441.47 174.110   5
  -3  12  -7 1238.62 252.808   5
  -3  12  -8 1658.85 248.057   6
   3  12   8 1704.83 179.086   5
   3  12   9 498.277 113.641   5
  -3  12  -9 369.828 138.618   6
  -3  12 -10 287.325 130.845   6
   3  12  10 205.586 73.1401   5
   3  12  11 435.622 91.2032   5
  -3  12 -11 678.312 168.354   6
   3  12  12 40.4240 51.1912   5
  -3  12 -12-8.00385 116.504   6
  -3  12 -13 55.4043 101.922   6
  -3  12 -14 206.829 93.1929   6
  -3  12 -15-52.7237 64.6913   6
   3  13 -14 201.383 80.0523   6
   3  13 -13 199.028 93.5412   6
   3  13 -12 1633.61 193.431   6
   3  13 -11 5496.89 345.202   6
   3  13 -10 181.099 131.580   6
   3  13  -9 1041.08 177.309   5
   3  13  -9 1163.50 199.219   6
   3  13  -8 1309.89 190.463   6
   3  13  -8 1168.20 183.265   5
   3  13  -7 530.529 150.133   6
   3  13  -7 454.419 142.596   5
  -3  13   6 489.306 128.273   5
   3  13  -6 403.232 156.596   6
   3  13  -6 479.429 145.328   5
  -3  13   5 984.650 161.675   5
   3  13  -5 1096.62 187.286   6
   3  13  -5 1061.36 178.151   5
   3  13  -4 1750.32 222.968   6
   3  13  -4 2015.38 241.794   5
  -3  13   4 1732.72 222.244   5
   3  13  -3 1065.73 183.023   5
   3  13  -3 991.001 161.392   6
  -3  13   3 714.461 155.713   5
   3  13  -2 1378.57 204.858   5
  -3  13   2 1603.38 221.590   5
   3  13  -2 1508.03 186.107   6
   3  13  -1 11370.4 505.657   5
  -3  13   1 10770.7 537.612   5
   3  13   0 2091.04 230.575   5
  -3  13   0 1830.63 249.230   5
  -3  13  -1-12.2324 115.641   5
   3  13   1 113.499 103.626   5
   3  13   2 61.9736 84.5023   5
  -3  13  -2 208.379 134.717   5
   3  13   3 87.1565 96.4610   5
  -3  13  -3 47.8098 112.187   5
  -3  13  -4 975.451 207.984   5
  -3  13  -4 1010.77 181.194   6
   3  13   4 837.151 150.138   5
   3  13   5 1019.61 159.532   5
  -3  13  -5 1177.69 190.714   6
  -3  13  -5 1284.62 233.850   5
  -3  13  -6 2750.66 280.318   6
  -3  13  -6 2564.97 312.530   5
   3  13   6 2433.87 223.508   5
  -3  13  -7 2055.61 305.016   5
  -3  13  -7 2485.42 263.337   6
   3  13   7 2539.59 225.806   5
   3  13   8 564.359 112.230   5
  -3  13  -8 691.574 167.451   6
  -3  13  -9 178.867 114.682   6
   3  13   9 245.723 77.7094   5
   3  13  10 1269.48 142.870   5
  -3  13 -10 1478.79 203.409   6
   3  13  11 303.460 66.8805   5
  -3  13 -11 654.153 146.362   6
  -3  13 -12-30.9581 89.9844   6
  -3  13 -13 170.321 92.3665   6
  -3  13 -14 63.0090 60.7793   6
   3  14 -13 148.142 75.9102   6
   3  14 -12 128.838 79.6695   6
   3  14 -11 768.337 139.700   6
   3  14 -10 174.115 101.559   6
   3  14  -9-45.6368 111.500   6
   3  14  -8 614.712 145.384   5
   3  14  -8 796.526 162.921   6
   3  14  -7 121.745 99.6149   5
   3  14  -7 227.937 112.104   6
  -3  14   6 262.266 105.680   5
   3  14  -6 229.774 110.342   6
   3  14  -6 177.018 128.097   5
  -3  14   5 647.542 134.209   5
   3  14  -5 700.290 143.213   6
   3  14  -5 459.947 147.148   5
  -3  14   4 1132.16 182.869   5
   3  14  -4 1229.40 198.740   5
   3  14  -4 1274.64 185.182   6
   3  14  -3 2160.09 224.162   6
   3  14  -3 2101.21 252.992   5
  -3  14   3 1990.47 244.645   5
  -3  14   2 229.571 119.194   5
   3  14  -2 255.252 125.560   5
   3  14  -1 1943.30 235.223   5
  -3  14   1 1730.42 236.454   5
  -3  14   0-18.3668 114.489   5
   3  14   0 202.120 110.650   5
   3  14   1 103.201 88.0751   5
  -3  14  -1-11.6208 121.797   5
  -3  14  -2-19.7100 109.772   5
   3  14   2 7.78307 81.3913   5
   3  14   3 21.0985 82.4181   5
  -3  14  -3-72.4577 128.147   5
   3  14   4 846.530 149.388   5
  -3  14  -4 1167.14 213.894   5
  -3  14  -5 429.870 135.255   6
  -3  14  -5 272.085 157.801   5
   3  14   5 492.242 114.336   5
  -3  14  -6-74.6117 104.081   6
   3  14   6-58.5005 73.0041   5
  -3  14  -6 41.3592 136.905   5
   3  14   7 796.586 130.990   5
  -3  14  -7 828.030 163.173   6
   3  14   8 65.6053 70.9237   5
  -3  14  -8 83.0799 98.9778   6
  -3  14  -9 60.7194 95.0709   6
   3  14   9 7.78248 58.9674   5
  -3  14 -10 1410.10 180.899   6
   3  14  10 1543.27 139.269   5
  -3  14 -11 866.007 138.549   6
   3  14  11 910.163 92.8459   5
  -3  14 -12 244.780 84.7399   6
   3  15 -12 51.5737 59.2043   6
   3  15 -11 140.399 85.1430   6
   3  15 -10 321.775 103.227   6
   3  15  -9 955.046 151.176   6
   3  15  -8 567.166 131.277   5
   3  15  -8 823.330 147.246   6
   3  15  -7 1272.38 169.643   6
   3  15  -7 1002.62 184.104   5
  -3  15   6 198.754 84.8693   5
   3  15  -6 179.344 107.433   5
   3  15  -6 211.713 105.860   6
  -3  15   5 226.367 102.211   5
   3  15  -5 256.438 119.101   5
   3  15  -5 311.573 115.804   6
   3  15  -4 17.2237 91.8464   6
   3  15  -4-23.9513 94.2127   5
  -3  15   4-42.3175 82.9427   5
   3  15  -3 163.705 113.533   5
  -3  15   3 149.890 103.170   5
  -3  15   2 609.325 153.303   5
   3  15  -2 612.107 158.970   5
   3  15  -1 1118.39 179.300   5
  -3  15   1 1106.53 199.138   5
  -3  15   0 2244.92 267.536   5
   3  15   0 2077.24 232.512   5
   3  15   1 196.461 100.806   5
  -3  15  -1 172.312 120.156   5
   3  15   2 297.636 113.999   5
  -3  15  -2 196.130 131.256   5
   3  15   3 498.117 122.676   5
  -3  15  -3 862.119 187.975   5
   3  15   4 498.467 122.008   5
  -3  15  -4 508.822 173.757   5
   3  15   5 359.964 99.7023   5
  -3  15  -5 212.312 140.499   5
   3  15   6 38.9005 69.4561   5
  -3  15  -6 64.7660 107.393   5
   3  15   7 277.815 83.2440   5
  -3  15  -7 153.359 96.7133   6
   3  15   8 28.2994 55.7585   5
  -3  15  -8 153.962 89.5918   6
   3  15   9 134.343 53.9368   5
  -3  15  -9 184.798 98.7186   6
   3  15  10 214.691 56.0548   5
  -3  15 -10 220.918 94.7785   6
  -3  15 -11 408.970 87.0323   6
   3  16 -10 66.1860 58.3641   6
   3  16  -9 72.7437 61.4676   6
   3  16  -8 116.770 74.4958   6
   3  16  -7 826.749 122.543   6
   3  16  -7 654.188 124.564   5
   3  16  -6-26.9879 77.0998   6
   3  16  -6 6.54372 75.7523   5
   3  16  -5 312.045 112.805   5
   3  16  -5 411.522 104.778   6
  -3  16   5 307.068 94.9115   5
   3  16  -4 65.1021 84.4071   5
  -3  16   4 277.758 113.227   5
   3  16  -3 924.058 170.935   5
  -3  16   3 715.689 151.193   5
   3  16  -2 48.7755 76.7491   5
  -3  16   2 294.493 118.094   5
   3  16  -1 371.845 120.702   5
  -3  16   1 329.347 124.686   5
   3  16   0 172.262 96.5918   5
  -3  16   0 18.7856 91.4896   5
   3  16   1-66.7178 83.4601   5
  -3  16  -1 118.311 96.8277   5
   3  16   2-41.8463 85.5390   5
  -3  16  -2-114.468 102.399   5
   3  16   3 86.6475 69.1893   5
  -3  16  -3 151.939 119.674   5
   3  16   4 24.1971 65.6465   5
  -3  16  -4 24.9116 93.1088   5
   3  16   5 36.2475 67.6886   5
  -3  16  -5 255.116 129.074   5
   3  16   6 276.485 82.5150   5
   3  16   7 468.022 94.8794   5
   3  16   8 597.139 88.2473   5
   3  17  -6 74.8416 63.5613   5
   3  17  -5 432.553 107.612   5
  -3  17   4-60.4946 71.9511   5
   3  17  -4-2.39059 80.4881   5
  -3  17   3 164.278 81.6446   5
   3  17  -3 152.955 90.5357   5
   3  17  -2 67.2415 74.4605   5
  -3  17   2 133.535 84.1901   5
   3  17  -1 7.16629 63.9332   5
  -3  17   1-34.8984 73.5427   5
   3  17   0 95.5303 86.0126   5
  -3  17   0 115.622 94.0570   5
   3  17   1 166.366 96.3889   5
  -3  17  -1 161.679 104.512   5
   3  17   2 160.718 81.0231   5
  -3  17  -2 62.4596 91.0518   5
   3  17   3-11.6533 59.2485   5
  -3  17  -3 5.09928 77.6179   5
   3  17   4-119.761 69.6078   5
   3  17   5-26.6427 51.1493   5
   3  17   6 283.854 71.1450   5
   3  18  -4 3.72541 49.5126   5
   3  18  -3 280.596 80.4260   5
  -3  18   2 62.9474 52.8309   5
   3  18  -2 31.5532 57.4570   5
  -3  18   1 70.9524 62.0661   5
   3  18  -1 29.3962 61.2865   5
  -3  18   0 65.9905 68.1224   5
   3  18   0 309.811 87.4420   5
  -3  18  -1 64.6623 61.7362   5
   3  18   1 92.7079 56.5956   5
   3  18   2 573.900 99.3161   5
   3  18   3-20.4059 44.4286   5
   3  18   4 69.2431 48.1704   5
   4   0 -20 2509.35 174.019   7
   4   0 -19 63.2407 68.5798   7
   4   0 -18 713.156 138.590   7
   4   0 -17 111.846 92.9783   7
   4   0 -16 706.861 160.561   7
   4   0 -15 34.3599 90.2165   7
   4   0 -14 724.167 159.131   7
   4   0 -13 177.075 118.673   7
   4   0 -12 47035.0 1017.97   7
  -4   0  11 1021.13 300.763   1
  -4   0  10 55907.3 1848.63   1
  -4   0   9 162.914 156.727   1
  -4   0   8 11376.0 746.261   1
  -4   0   7 1631.52 293.976   1
  -4   0   6 73625.9 1687.58   1
  -4   0   5 273.012 118.461   1
  -4   0   4 34677.6 1014.71   1
  -4   0   3 520.087 137.558   1
  -4   0   2 9836.51 487.061   1
  -4   0   1 246.302 101.509   1
  -4   0   0 6067.57 384.460   1
  -4   0  -1 710.611 168.602   2
  -4   0  -2 608573. 4083.65   2
  -4   0  -3 223.133 110.542   2
  -4   0  -4 6896.33 507.912   2
  -4   0  -4 6222.04 377.714   3
  -4   0  -5 578.728 148.590   3
  -4   0  -5 447.973 181.195   2
  -4   0  -6 68255.2 1797.40   2
  -4   0  -7-46.0122 152.213   2
  -4   0  -8 33930.5 1471.85   2
  -4   0  -9 429.968 212.435   2
  -4   0 -10 82095.5 2667.16   2
  -4   0 -10 77451.8 1354.34   7
  -4   0 -11-36.8618 89.5150   7
  -4   0 -11 3.72515 185.869   2
  -4   0 -12 54649.3 1224.37   7
  -4   0 -12 56916.5 2444.37   2
  -4   0 -13 1629.52 469.418   2
  -4   0 -13 1848.13 263.505   7
  -4   0 -14 13344.4 644.119   7
  -4   0 -15 337.643 150.628   7
  -4   0 -16 19696.5 719.628   7
  -4   0 -17-27.9077 83.8416   4
  -4   0 -18 1683.16 164.299   4
  -4   0 -19-41.7029 58.0630   4
   4   1 -20 768.758 92.1468   7
   4  -1 -20 787.054 109.213   7
   4  -1 -19 159.437 69.6646   7
   4   1 -19 226.569 81.3466   7
   4  -1 -18 199.291 99.7105   7
   4   1 -18-17.7991 79.2294   7
   4  -1 -17 12939.5 550.742   7
   4   1 -17 12316.4 525.175   7
   4  -1 -16 1534.38 209.676   7
   4   1 -16 1590.12 209.163   7
   4   1 -15 114.371 101.659   7
   4  -1 -15 138.294 103.353   7
   4   1 -14 10064.4 494.080   7
   4  -1 -14 10052.6 509.577   7
   4   1 -13 549.709 139.594   7
   4  -1 -13 745.880 169.260   7
   4  -1 -12 17939.5 635.226   7
  -4   1  12 18333.3 1221.61   1
   4   1 -12 18080.1 630.183   7
  -4   1  11 1728.87 361.888   1
  -4   1  10 14545.7 993.423   1
  -4  -1  10 15085.6 888.794   1
  -4   1   9 6484.65 641.158   1
  -4  -1   9 7532.20 598.247   1
  -4  -1   8 3221.86 372.633   1
  -4   1   8 3813.54 455.489   1
  -4   1   7 24305.6 1080.50   1
  -4  -1   7 25296.4 973.339   1
  -4  -1   6 21041.8 832.840   1
  -4   1   6 22085.8 971.007   1
  -4   1   5 70270.6 1621.08   1
  -4  -1   5 69622.3 1415.11   1
  -4  -1   4 118832. 1740.92   1
  -4   1   4 118889. 1993.11   1
  -4   1   3 613070. 4267.50   1
  -4  -1   3 647909. 3896.29   1
  -4   1   2 265703. 2610.57   1
  -4  -1   2 263580. 2485.30   1
  -4  -1   1 96083.0 1478.40   1
  -4   1   1 97021.7 1548.57   1
  -4   1   0 40019.3 994.412   1
  -4   1  -1 485256. 3449.84   2
  -4   1  -1 504739. 3594.08   1
  -4   1  -2 3047.43 319.448   2
  -4  -1  -2 7244.79 466.622   2
  -4   1  -3 419.090 144.304   2
  -4  -1  -3 495.900 154.447   2
  -4  -1  -4 38386.4 1162.67   2
  -4   1  -4 37183.9 1186.03   2
  -4  -1  -4 37061.7 699.270   3
  -4   1  -4 35169.9 1041.20   3
  -4   1  -5 14562.8 695.227   3
  -4   1  -5 15178.2 822.677   2
  -4   1  -6 119443. 2103.86   3
  -4  -1  -6 115193. 2317.19   2
  -4   1  -6 116895. 2414.93   2
  -4  -1  -7 3247.57 438.936   2
  -4   1  -7 3578.18 482.846   2
  -4  -1  -8 50000.5 1763.48   2
  -4   1  -8 49291.1 1811.38   2
  -4  -1  -9 225.136 158.246   2
  -4   1  -9 1088.03 319.768   2
  -4   1 -10 1595.62 406.831   2
  -4   1 -10 1578.69 215.207   7
  -4  -1 -10 3336.30 284.856   7
  -4  -1 -10 3706.03 561.197   2
  -4   1 -11 18375.3 713.864   7
  -4  -1 -11 19726.9 712.262   7
  -4   1 -11 19059.8 584.962   6
  -4   1 -11 19453.5 1377.58   2
  -4  -1 -11 19588.8 1334.24   2
  -4   1 -12 12565.4 606.777   7
  -4  -1 -12 12772.0 1138.16   2
  -4   1 -12 13647.3 1232.87   2
  -4   1 -12 12533.2 485.499   6
  -4  -1 -12 12425.5 610.038   7
  -4   1 -13 22983.5 830.800   7
  -4  -1 -13 23860.7 1620.14   2
  -4  -1 -13 23975.5 833.484   7
  -4   1 -13 23487.1 1661.60   2
  -4  -1 -14 2492.28 297.982   7
  -4   1 -14 2368.89 281.522   7
  -4  -1 -15 6282.64 443.845   7
  -4   1 -15 6328.09 438.668   7
  -4  -1 -16 3938.24 328.118   7
  -4   1 -17 1388.22 173.935   4
  -4  -1 -17 1360.20 178.859   4
  -4   1 -18 3211.47 210.214   4
  -4  -1 -18 3527.06 230.457   4
  -4   1 -19 1189.16 106.642   4
  -4  -1 -19 1097.73 109.398   4
   4  -2 -20 180.124 60.5467   7
   4   2 -19 847.223 118.605   7
   4  -2 -19 719.503 118.254   7
   4  -2 -18 1541.33 187.275   7
   4   2 -18 1265.41 170.655   7
   4  -2 -17 8012.42 444.760   7
   4   2 -17 7670.91 410.475   7
   4   2 -16 9453.84 464.252   7
   4  -2 -16 9435.13 494.483   7
   4   2 -15 504.712 134.720   7
   4  -2 -15 374.968 133.579   7
   4  -2 -14 2009.25 247.748   7
   4   2 -14 2026.35 231.326   7
  -4   2  13 1074.70 347.134   1
   4   2 -13 370.093 123.274   7
   4  -2 -13 1088.58 182.859   7
  -4   2  12 650.661 263.075   1
   4   2 -12 298.393 122.757   7
   4  -2 -12 605.999 138.053   7
  -4   2  11 7483.27 796.841   1
   4  -2 -11 7633.07 413.218   7
  -4   2  10 6945.51 731.436   1
  -4   2   9 289.148 176.629   1
  -4   2   8 2103.06 371.135   1
  -4  -2   8 2164.31 279.997   1
  -4   2   7 786.725 263.976   1
  -4  -2   7 637.363 164.665   1
  -4  -2   6 486.284 137.915   1
  -4   2   6 278.651 161.267   1
  -4   2   5 8523.17 601.030   1
  -4  -2   5 6870.95 415.441   1
  -4  -2   4 124159. 1719.54   1
  -4   2   4 124670. 2149.31   1
  -4   2   3 25477.6 924.556   1
  -4  -2   3 23790.2 740.851   1
  -4  -2   2 36340.6 919.163   1
  -4   2   2 34960.7 1028.79   1
  -4   2   1 19910.8 733.107   1
  -4   2   0 126804. 1660.06   2
  -4   2   0 128270. 1811.06   1
  -4   2  -1 331514. 2850.13   2
  -4   2  -1 335323. 2915.88   1
  -4   2  -2 112128. 1731.96   1
  -4   2  -2 110075. 1735.02   2
  -4  -2  -2 111915. 1794.10   2
  -4  -2  -3 28554.4 951.891   2
  -4   2  -3 28180.6 968.750   2
  -4   2  -4 7444.24 544.793   2
  -4  -2  -4 7973.24 532.898   2
  -4   2  -4 6650.52 542.032   3
  -4  -2  -5 3654.25 389.937   2
  -4   2  -5 4126.69 445.002   2
  -4   2  -5 4103.23 427.261   3
  -4   2  -6 57337.6 1755.47   2
  -4  -2  -6 52382.8 1554.48   2
  -4   2  -6 56214.7 1657.01   3
  -4   2  -7 2229.44 397.529   2
  -4  -2  -7 2187.55 353.097   2
  -4  -2  -8 13101.7 881.446   2
  -4   2  -8 12436.8 953.378   2
  -4   2  -9 4313.30 611.467   2
  -4  -2  -9 4608.41 576.620   2
  -4   2 -10 97.8395 192.182   2
  -4  -2 -10 215.268 108.730   7
  -4   2 -10 289.491 110.905   7
  -4  -2 -10 346.671 228.330   2
  -4  -2 -11 49760.7 1107.59   7
  -4   2 -11 47808.6 956.008   6
  -4  -2 -11 50880.3 2102.33   2
  -4   2 -11 47870.8 1110.40   7
  -4   2 -11 48365.7 2211.64   2
  -4   2 -12 601.490 365.742   2
  -4   2 -12 326.243 111.645   7
  -4   2 -12 420.214 141.096   6
  -4  -2 -12 417.523 222.889   2
  -4  -2 -12 466.178 144.849   7
   4   2  12 476.135 296.483   1
  -4  -2 -13 1058.20 348.891   2
  -4  -2 -13 1195.66 208.845   7
  -4   2 -13 730.369 328.687   2
  -4   2 -13 723.414 172.492   7
  -4   2 -13 849.918 161.260   6
  -4   2 -14 4175.85 360.669   7
  -4  -2 -14 4309.01 369.523   7
  -4   2 -15 131.615 103.690   7
  -4  -2 -15 216.561 135.253   7
  -4  -2 -16 486.638 145.754   7
  -4  -2 -17 1236.27 171.138   4
  -4   2 -17 1334.07 159.966   4
  -4   2 -18 210.753 79.0642   4
  -4  -2 -18 436.223 100.469   4
  -4  -2 -19 606.181 85.6212   4
   4  -3 -20 3588.28 204.733   7
   4  -3 -19 2337.25 197.081   7
   4  -3 -18 303.290 104.567   7
   4  -3 -17 1582.58 204.699   7
   4   3 -17 1528.28 182.712   7
   4  -3 -16 8998.51 474.264   7
   4   3 -16 8555.41 428.153   7
   4  -3 -15 5806.50 389.827   7
   4   3 -15 5310.61 349.217   7
   4   3 -14 13399.4 557.704   7
   4  -3 -14 13254.5 586.155   7
  -4   3  13 3619.04 618.806   1
   4  -3 -13 3811.81 315.158   7
   4  -3 -12 22459.5 713.333   7
  -4   3  12 20958.3 1427.76   1
   4   3 -12 20671.0 658.474   7
  -4   3  11 27619.0 1575.89   1
   4  -3 -11 29355.1 798.246   7
  -4   3  10 5530.11 680.541   1
  -4   3   9 1821.68 394.436   1
  -4   3   8 13603.3 944.757   1
  -4  -3   7 651.683 143.505   1
  -4   3   7 1520.49 329.979   1
  -4   3   6 58664.5 1757.19   1
  -4  -3   6 60114.8 1179.10   1
  -4  -3   5 161386. 1904.89   1
  -4   3   5 160803. 2776.25   1
  -4   3   4 12182.6 727.665   1
  -4  -3   4 10643.4 515.943   1
  -4   3   3 42964.5 1267.29   1
  -4   3   2 27093.6 967.564   1
  -4   3   1 3607.38 263.343   2
  -4   3   1 3590.26 338.361   1
  -4   3   0 77086.7 1263.20   2
  -4   3   0 77888.9 1462.81   1
  -4   3  -1 129103. 1753.73   2
  -4   3  -1 129818. 1860.04   1
  -4   3  -2 18176.3 696.819   1
  -4   3  -2 18017.1 722.528   2
  -4  -3  -3 883.779 181.317   2
  -4   3  -3 948.685 197.957   2
  -4   3  -4 14321.9 756.549   2
  -4  -3  -4 13910.9 701.503   2
  -4   3  -4 13931.5 826.776   3
  -4  -3  -5 46993.3 1376.98   2
  -4   3  -5 49338.8 1524.94   2
  -4   3  -5 44638.9 1518.49   3
  -4   3  -6 4820.41 525.283   2
  -4  -3  -6 4182.80 427.865   2
  -4   3  -6 4690.65 541.099   3
  -4   3  -7 6522.32 664.807   2
  -4  -3  -7 6781.14 586.287   2
  -4   3  -7 6340.76 657.480   3
  -4  -3  -8 1333.22 295.021   2
  -4   3  -8 1539.80 391.290   2
  -4   3  -9 742.484 308.436   2
  -4  -3  -9 505.909 187.793   2
  -4   3 -10 46361.6 1047.66   7
  -4  -3 -10 45144.0 1009.71   7
  -4   3 -10 47529.6 943.814   6
  -4  -3 -10 45068.3 1903.92   2
  -4   3 -10 45924.4 2113.60   2
  -4  -3 -11 932.013 292.976   2
  -4   3 -11 2084.28 493.926   2
  -4   3 -11 2101.17 258.389   7
  -4   3 -11 2159.96 234.121   6
  -4  -3 -11 802.169 164.143   7
  -4  -3 -12 343.138 239.532   2
  -4   3 -12 1443.91 228.290   7
  -4  -3 -12 424.345 146.044   7
   4   3  12 677.756 341.853   1
  -4   3 -12 1494.37 229.176   6
  -4   3 -12 1440.74 452.142   2
  -4   3 -13 52490.8 1043.82   6
  -4  -3 -13 55620.4 1268.77   7
  -4   3 -13 54770.5 1229.99   7
  -4   3 -14 454.782 139.888   6
  -4   3 -14 326.564 121.754   7
  -4  -3 -14 211.550 144.976   7
  -4  -3 -15 1700.99 223.321   7
  -4  -3 -16 3720.54 326.778   7
  -4   3 -16 3480.59 260.313   4
  -4   3 -17 793.388 116.573   4
  -4  -3 -17 1125.85 162.866   4
  -4  -3 -18 4229.29 240.539   4
  -4  -3 -19 1344.66 113.423   4
   4  -4 -20 161.281 61.1145   7
   4  -4 -19 361.999 91.6757   7
   4  -4 -18 362.346 108.113   7
   4  -4 -17 2220.15 229.878   7
   4  -4 -16 1251.93 193.071   7
   4  -4 -15 3150.99 287.877   7
   4  -4 -14 2425.54 262.229   7
   4  -4 -13 2638.63 264.966   7
  -4   4  13 2404.42 528.014   1
  -4   4  12 2960.25 578.578   1
   4  -4 -12 3150.75 277.316   7
   4  -4 -11 1045.04 163.715   7
  -4   4  11 976.512 364.259   1
  -4   4  10 3420.33 545.115   1
  -4   4   9 3464.90 548.821   1
  -4   4   8 5802.41 683.448   1
  -4   4   7 5255.31 605.149   1
  -4   4   6 4850.01 545.215   1
  -4   4   5 3299.93 431.148   1
  -4   4   4 37059.7 1326.00   1
  -4   4   3 57843.5 1573.94   1
  -4   4   2 1703.84 166.677   2
  -4   4   2 1794.13 269.259   1
  -4   4   1 52856.6 949.478   2
  -4   4   1 53757.0 1371.56   1
  -4   4   0 3391.44 262.242   2
  -4   4   0 3315.13 329.698   1
  -4   4  -1 130965. 1901.35   1
  -4   4  -1 129324. 1781.84   2
  -4   4  -2 23560.3 802.567   1
  -4   4  -2 24848.4 853.960   2
  -4   4  -3 27109.3 1227.00   3
  -4  -4  -3 30537.7 1012.29   2
  -4   4  -3 27971.9 997.243   2
  -4   4  -4 75114.2 1785.25   2
  -4  -4  -4 77809.2 1639.83   2
  -4   4  -4 76113.9 2091.22   3
  -4   4  -5 23440.7 1100.23   2
  -4  -4  -5 22608.9 957.516   2
  -4   4  -5 21407.2 1174.31   3
  -4   4  -6 360.527 216.765   3
  -4  -4  -6 973.848 228.769   2
  -4   4  -6 359.451 206.769   2
  -4   4  -7 9803.58 874.224   3
  -4   4  -7 9450.52 836.145   2
  -4  -4  -7 10772.3 735.097   2
  -4   4  -8 4414.31 617.697   2
  -4  -4  -8 5512.98 571.499   2
  -4   4  -9 5775.33 731.997   2
  -4  -4  -9 6055.82 629.480   2
  -4   4  -9 6202.39 349.145   6
  -4   4 -10 6798.04 841.527   2
  -4  -4 -10 6053.97 379.924   7
  -4  -4 -10 6255.14 679.027   2
  -4   4 -10 6114.67 359.980   6
  -4   4 -11 39078.2 923.268   6
  -4   4 -11 36580.3 986.160   7
  -4  -4 -11 41340.4 1008.53   7
  -4   4 -11 38902.2 2156.89   2
  -4  -4 -11 41999.8 1857.77   2
  -4  -4 -12 25578.0 816.738   7
  -4   4 -12 24908.1 829.968   7
  -4   4 -12 26255.6 1808.59   2
   4   4  12 25094.1 1728.23   1
  -4   4 -12 25516.8 760.607   6
  -4   4 -13 9385.10 471.074   6
  -4  -4 -13 11064.0 558.351   7
  -4   4 -14 1052.43 188.991   6
  -4  -4 -14 867.301 176.370   7
  -4  -4 -15 3795.16 322.616   7
  -4   4 -15 3898.65 286.023   6
  -4  -4 -16 1033.44 164.953   4
  -4  -4 -16 780.321 164.319   7
  -4  -4 -17 500.488 110.790   4
  -4  -4 -18 692.289 101.629   4
  -4  -4 -19 62.1816 48.4355   4
   4  -5 -20 159.039 52.0609   7
   4  -5 -19 370.706 87.9463   7
   4  -5 -18 397.573 99.9343   7
   4  -5 -17 346.758 112.977   7
   4  -5 -16 451.373 126.235   7
   4  -5 -15 6125.59 387.248   7
   4  -5 -14 961.809 183.203   7
  -4   5  13 2245.40 537.555   1
   4  -5 -13 2164.36 238.204   7
   4   5 -13 1764.52 191.094   6
   4  -5 -12 6436.06 386.285   7
  -4   5  12 5901.07 827.698   1
   4   5 -12 6486.51 342.367   6
  -4   5  11 18.3477 148.252   1
   4  -5 -11 129.603 93.4675   7
   4   5 -11 165.296 87.0155   6
  -4   5  10 286.703 217.492   1
   4  -5 -10 442.132 109.118   7
  -4   5   9 637.159 277.605   1
  -4   5   8 100.364 181.439   1
  -4   5   7 10876.2 897.569   1
  -4   5   6 6195.03 662.477   1
  -4   5   5 5368.85 564.896   1
  -4   5   4 16718.2 945.181   1
  -4   5   3 2976.63 385.525   1
  -4   5   2 3854.55 420.468   1
  -4   5   1 1552.24 148.225   2
  -4   5   1 1525.35 261.642   1
  -4   5   0 4752.82 300.969   2
  -4   5   0 4942.95 414.291   1
  -4   5  -1 92562.0 1475.76   2
  -4   5  -1 91824.0 1667.45   1
  -4   5  -2 16319.7 681.727   1
  -4   5  -2 17055.1 722.484   2
  -4   5  -3 8230.74 550.937   2
  -4  -5  -3 9317.30 583.019   2
  -4   5  -3 8533.84 760.052   3
  -4   5  -4 3452.57 418.500   2
  -4  -5  -4 2542.64 317.498   2
  -4   5  -4 3396.06 512.207   3
  -4   5  -5 1777.64 423.178   3
  -4   5  -5 1994.34 362.814   2
  -4  -5  -5 1714.98 270.508   2
  -4  -5  -6 13591.5 773.778   2
  -4   5  -6 13847.8 961.738   2
  -4   5  -6 13554.9 1056.70   3
  -4  -5  -7 34501.2 1302.85   2
  -4   5  -7 33789.4 1574.84   2
  -4   5  -7 32642.9 1714.46   3
  -4   5  -8 7404.34 791.485   2
  -4  -5  -8 8277.02 679.702   2
  -4  -5  -9 7960.46 712.150   2
  -4   5  -9 7473.25 865.396   2
  -4   5  -9 8140.60 413.016   6
  -4  -5  -9 7798.77 410.762   7
  -4  -5 -10 5006.35 348.037   7
  -4   5 -10 5720.54 823.452   2
  -4   5 -10 6454.88 387.564   6
  -4  -5 -11 27698.9 845.979   7
  -4   5 -11 28171.3 1815.58   2
  -4   5 -11 27451.0 792.013   6
  -4   5 -12 8078.42 457.686   6
   4   5  12 5855.96 890.930   1
  -4  -5 -12 6349.52 426.718   7
  -4  -5 -13 998.414 194.825   7
  -4   5 -13 1603.66 219.707   6
  -4  -5 -14 702.082 164.447   7
  -4   5 -14 568.551 150.843   6
  -4  -5 -15 7216.87 419.914   7
  -4   5 -15 6863.40 366.066   6
  -4  -5 -16 177.017 109.874   4
  -4  -5 -16 57.7048 90.3090   7
  -4  -5 -17 1195.53 141.990   4
  -4  -5 -18 385.038 82.1033   4
   4  -6 -19 1529.36 135.681   7
   4  -6 -18 1484.34 158.605   7
   4  -6 -17 5053.42 311.893   7
   4  -6 -16 76.4010 100.089   7
   4  -6 -15 1079.75 187.733   7
   4  -6 -14 228.525 99.9134   7
   4   6 -14 224.379 116.410   6
   4  -6 -13 1661.15 205.118   7
   4   6 -13 1955.64 216.157   6
  -4   6  12 619.294 335.137   1
   4  -6 -12 1036.53 176.530   7
   4   6 -12 472.447 139.125   6
  -4   6  11 6387.93 883.352   1
   4  -6 -11 6752.95 381.848   7
   4   6 -11 6434.96 354.204   6
   4  -6 -10 11135.0 468.213   7
   4   6 -10 9500.66 409.110   6
  -4   6  10 10547.2 1072.39   1
  -4   6   9 470.257 243.840   1
  -4   6   8 120.018 169.577   1
  -4   6   7 3455.58 555.190   1
  -4   6   6 55278.4 2017.41   1
  -4   6   5 12235.9 913.881   1
  -4   6   4 4575.42 536.198   1
  -4   6   3 2240.48 371.062   1
  -4   6   2 6055.22 560.462   1
  -4   6   1 8180.05 601.715   1
  -4   6   0 11469.8 666.937   1
  -4   6  -1 2198.53 237.628   2
  -4   6  -1 2133.88 285.572   1
  -4   6  -2 5803.00 660.328   3
  -4   6  -2 5664.59 430.456   2
  -4  -6  -2 4880.27 395.782   2
  -4   6  -2 5150.40 397.519   1
  -4   6  -3 574.867 282.761   3
  -4  -6  -3 333.065 140.119   2
  -4   6  -3 707.961 201.183   2
  -4   6  -4 16101.8 873.346   2
  -4  -6  -4 16298.6 771.788   2
  -4   6  -4 15216.6 1135.34   3
  -4   6  -5 7476.74 826.782   3
  -4  -6  -5 8393.42 574.618   2
  -4   6  -5 8431.31 701.280   2
  -4   6  -6 36.3527 146.000   2
  -4   6  -6-12.3487 162.246   3
  -4  -6  -6 189.689 143.293   2
  -4   6  -7 41921.6 1776.32   2
  -4   6  -7 41396.2 2084.97   3
  -4   6  -8 2162.40 463.090   2
  -4   6  -8 2225.36 234.825   6
  -4   6  -9 21985.1 691.286   6
  -4  -6  -9 21882.3 682.888   7
  -4   6  -9 20753.2 1444.96   2
  -4  -6 -10 2396.78 260.366   7
  -4   6 -10 3269.33 301.906   6
  -4   6 -10 3246.02 641.041   2
  -4  -6 -11 1663.24 227.157   7
   4   6  11 1096.20 398.791   1
  -4   6 -11 940.576 197.650   6
  -4   6 -12 4653.05 362.065   6
  -4  -6 -12 5059.42 371.224   7
  -4  -6 -13 10092.2 511.646   7
  -4   6 -13 10659.8 509.670   6
  -4  -6 -14 316.357 127.162   7
  -4   6 -14 432.096 130.062   6
  -4  -6 -15 509.220 129.101   7
  -4   6 -15 771.969 155.659   6
  -4  -6 -15 625.849 136.356   4
  -4  -6 -16 1672.43 174.968   4
  -4  -6 -17 3479.19 210.806   4
  -4  -6 -18 942.684 96.3871   4
   4  -7 -19 955.084 95.1531   7
   4  -7 -18 791.184 109.205   7
   4  -7 -17 3695.36 247.820   7
   4  -7 -16 1298.47 176.935   7
   4  -7 -15 298.949 111.909   7
   4   7 -15 122.287 99.5204   6
   4  -7 -14 2025.59 221.801   7
   4   7 -14 2027.85 218.022   6
   4   7 -13 341.396 119.412   6
   4  -7 -13 389.555 121.173   7
  -4   7  12 21312.8 1668.42   1
   4   7 -12 22455.4 685.148   6
   4  -7 -12 20909.3 682.218   7
   4  -7 -11 3816.37 288.010   7
  -4   7  11 3490.21 648.821   1
   4   7 -11 2866.23 257.410   6
   4  -7 -10 8386.44 409.252   7
  -4   7  10 8691.53 1018.18   1
   4   7 -10 8192.14 405.286   6
   4  -7  -9 10818.5 456.878   7
  -4   7   9 10495.4 1081.69   1
   4   7  -9 12091.9 473.032   6
  -4   7   8 969.516 330.389   1
   4   7  -8 1233.66 163.130   6
  -4   7   7 8445.77 884.647   1
  -4   7   6 236.842 181.222   1
  -4   7   5 6578.32 718.819   1
  -4   7   4 3252.38 485.538   1
  -4   7   3 4099.60 512.139   1
  -4   7   2 69992.4 1997.30   1
  -4   7   1 2343.71 354.810   1
  -4   7   0 922.387 221.353   1
  -4   7  -1 752.221 193.652   1
  -4   7  -1 782.939 283.393   3
  -4  -7  -1 1113.98 224.747   2
  -4   7  -2 162.794 195.560   3
  -4  -7  -2-54.6777 97.7568   2
  -4   7  -3 6901.62 524.303   2
  -4   7  -3 7325.25 812.610   3
  -4   7  -4 10898.2 715.558   2
  -4   7  -4 11872.7 1056.69   3
  -4   7  -5 1599.00 314.165   2
  -4   7  -5 1705.02 425.492   3
  -4   7  -6 920.843 336.612   3
  -4   7  -6 955.293 297.280   2
  -4   7  -7 2332.91 556.484   3
  -4   7  -7 1677.48 406.765   2
  -4   7  -7 1930.35 220.926   6
  -4   7  -8 265.918 203.387   2
  -4   7  -8 272.201 117.447   6
  -4   7  -9 1824.34 230.768   6
  -4  -7  -9 2047.63 217.484   7
  -4   7 -10 14814.1 609.928   6
  -4  -7 -10 16989.4 625.596   7
  -4  -7 -11 11820.6 536.587   7
  -4   7 -11 10945.1 541.263   6
  -4  -7 -12 3999.50 326.560   7
  -4   7 -12 4384.78 357.904   6
  -4  -7 -13 980.352 170.309   7
  -4   7 -13 1254.46 200.051   6
  -4  -7 -13 954.094 162.794   4
  -4  -7 -14 845.469 163.428   7
  -4   7 -14 1032.83 176.383   6
  -4  -7 -14 1051.89 160.541   4
  -4  -7 -15 1812.45 185.079   4
  -4   7 -15 1082.08 176.899   6
  -4  -7 -16 2080.30 169.402   4
  -4  -7 -17 35.6956 50.8765   4
   4  -8 -18 4.90263 45.4845   7
   4  -8 -17 8.96899 57.2946   7
   4  -8 -16 389.404 100.128   7
   4   8 -16 54.7299 92.4135   6
   4  -8 -15 32.0682 74.4707   7
   4   8 -15 151.811 103.868   6
   4   8 -14 374.187 118.156   6
   4  -8 -14 423.948 105.915   7
   4  -8 -13 3021.45 261.943   7
   4   8 -13 3330.40 275.722   6
   4   8 -12 3559.24 290.759   6
   4  -8 -12 3803.30 291.438   7
   4   8 -11 6530.42 386.448   6
  -4   8  11 7358.04 1017.25   1
   4  -8 -11 7404.77 399.296   7
  -4   8  10 7094.26 953.132   1
   4  -8 -10 6441.55 356.105   7
   4   8 -10 7172.79 394.155   6
   4   8  -9 1877.77 212.537   6
  -4   8   9 1894.38 479.961   1
  -4   8   8 84.3970 235.668   1
   4   8  -8 290.197 123.921   6
  -4   8   7 1020.58 340.610   1
   4   8  -7 1131.15 163.567   8
   4   8  -7 1048.33 165.528   6
  -4   8   6 1498.65 384.352   1
  -4   8   5 11179.3 979.430   1
  -4   8   4 20102.3 1246.24   1
  -4   8   3 535.107 224.256   1
  -4   8   2 2454.72 407.039   1
  -4   8   1 5033.64 673.547   3
  -4   8   1 4806.30 530.916   1
  -4   8   0 28882.1 1644.98   3
  -4   8   0 27782.9 1146.23   1
  -4   8  -1 421.081 286.904   3
  -4   8  -2 8789.65 947.104   3
  -4   8  -3 1438.45 393.046   3
  -4   8  -4 3808.38 692.450   3
  -4   8  -5 196.360 304.403   3
  -4   8  -6 3566.77 284.831   6
  -4   8  -6 3464.17 306.088   5
  -4   8  -6 3687.07 712.289   3
  -4   8  -7 12487.5 533.405   6
  -4   8  -7 12466.9 1322.11   3
  -4   8  -7 13686.1 588.262   5
  -4   8  -8 2788.28 273.955   6
  -4  -8  -9 10795.0 443.795   4
  -4   8  -9 10220.7 527.981   6
   4   8  10 10651.5 1208.00   1
  -4   8 -10 11354.4 547.498   6
  -4  -8 -10 10926.9 454.153   4
  -4   8 -11 3837.63 336.828   6
  -4  -8 -11 3588.55 298.069   7
  -4  -8 -11 3934.63 279.023   4
  -4  -8 -12 219.763 110.473   7
  -4   8 -12 358.485 148.727   6
  -4  -8 -12 310.454 118.955   4
  -4  -8 -13 10.4721 88.5778   7
  -4   8 -13 123.862 142.515   6
  -4  -8 -13 25.0001 78.9388   4
   4   8  14 393.897 96.6561   5
  -4  -8 -14 491.965 115.553   4
  -4   8 -15 118.712 107.778   6
  -4  -8 -15 289.049 87.8872   4
  -4  -8 -16 110.230 64.1132   4
   4  -9 -17 1241.17 117.913   7
   4  -9 -16 1059.24 125.212   7
   4   9 -16 1006.80 135.238   6
   4   9 -15-36.2861 88.8735   6
   4  -9 -15 34.4453 71.3654   7
   4  -9 -14 847.185 133.924   7
   4   9 -14 656.661 141.052   6
   4  -9 -13 546.013 115.809   7
   4   9 -13 522.077 150.207   6
   4   9 -12 4452.99 329.897   6
   4  -9 -12 4919.02 311.413   7
   4   9 -11 6352.46 394.646   6
  -4   9  10 565.548 336.029   1
   4   9 -10 113.507 127.637   6
  -4   9   9 366.359 224.806   1
   4   9  -9 294.114 135.311   6
  -4   9   8 358.424 239.460   1
   4   9  -8 37.7572 102.636   6
   4   9  -7 3537.95 282.863   6
  -4   9   7 3032.23 602.520   1
   4   9  -6 4868.28 317.351   8
  -4   9   6 4826.22 706.290   1
   4   9  -5 15089.5 521.534   8
  -4   9   5 13812.6 1155.48   1
  -4   9   5 14995.3 1112.38   3
  -4   9   4 8928.56 905.559   3
  -4   9   4 8696.76 866.691   1
  -4   9   3 23750.6 1478.50   3
  -4   9   3 23723.9 1356.83   1
  -4   9   2 7961.92 743.786   1
  -4   9   2 7992.93 886.951   3
  -4   9   1 154.373 138.410   1
  -4   9   1 91.1155 200.015   3
  -4   9   0 4018.82 671.721   3
  -4   9  -1 35507.3 1974.27   3
  -4   9  -2 6606.01 907.256   3
  -4   9  -3 7685.00 980.260   3
   4   9   3 7376.10 344.304   5
  -4   9  -3 7625.40 412.091   5
  -4   9  -4 5400.23 326.612   6
  -4   9  -4 6177.02 389.750   5
  -4   9  -4 6361.06 923.652   3
  -4   9  -5 15396.9 629.718   5
  -4   9  -5 14399.5 554.220   6
  -4   9  -6 381.755 261.647   3
  -4   9  -6 363.564 129.749   6
  -4   9  -6 218.862 111.136   5
  -4   9  -7 67.8523 130.866   6
  -4   9  -7 45.3920 112.146   5
   4   9   8 622.943 346.857   1
  -4   9  -8 637.360 173.394   6
  -4   9  -9 728.713 185.950   6
   4   9   9 975.055 377.689   1
  -4   9 -10 3813.34 343.834   6
  -4   9 -11 1892.78 253.172   6
  -4  -9 -12 1133.40 144.271   4
  -4   9 -12 802.401 193.900   6
   4   9  13 294.271 88.1266   5
  -4  -9 -13 515.208 104.025   4
  -4   9 -13 573.223 167.200   6
  -4   9 -14 3709.09 285.820   6
  -4  -9 -14 4024.50 221.465   4
  -4   9 -15 1986.93 200.223   6
   4  10 -16 383.120 97.3343   6
   4  10 -15 341.930 112.886   6
   4  10 -14 434.909 131.765   6
   4  10 -13 469.764 141.021   6
   4  10 -12 9774.42 480.569   6
   4  10 -11 3570.93 308.646   6
   4  10 -10 177.772 134.435   6
   4  10  -9 8622.46 467.680   6
  -4  10   9 8401.57 1058.79   1
   4  10  -8 16366.1 609.056   6
  -4  10   8 15880.0 1436.15   1
  -4  10   7 5489.67 806.530   1
   4  10  -7 6153.98 373.316   6
   4  10  -6 3693.12 288.409   8
   4  10  -6 3853.65 291.407   6
   4  10  -6 3830.60 273.062   5
  -4  10   6 4436.66 689.999   1
   4  10  -5 1213.74 162.475   5
   4  10  -5 1158.30 171.170   8
  -4  10   5 1288.18 358.881   1
  -4  10   4 1183.17 397.107   3
   4  10  -4 1073.11 159.511   8
   4  10  -4 1161.92 157.658   5
  -4  10   4 1353.06 365.465   1
  -4  10   3 667.919 128.400   5
  -4  10   3 912.337 382.415   3
   4  10  -3 659.854 125.450   5
  -4  10   3 641.619 255.832   1
  -4  10   2 21634.0 1553.49   3
  -4  10   2 19562.3 617.067   5
   4  10  -2 20327.6 589.320   5
  -4  10   1 7029.22 375.157   5
   4  10  -1 6683.33 329.778   5
  -4  10   1 7396.37 945.849   3
  -4  10   0 9161.68 434.283   5
   4  10   0 8466.82 367.235   5
  -4  10   0 9592.26 1056.09   3
  -4  10  -1 1521.36 512.441   3
   4  10   1 994.354 147.573   5
  -4  10  -1 1621.84 207.495   5
  -4  10  -2 704.979 364.718   3
   4  10   2 1386.95 166.921   5
  -4  10  -2 787.503 164.249   5
  -4  10  -3 3501.49 761.650   3
   4  10   3 3289.77 249.449   5
  -4  10  -3 3317.93 307.337   5
  -4  10  -4 785.455 457.258   3
   4  10   4 247.431 92.6572   5
  -4  10  -4 631.506 161.942   5
  -4  10  -4 663.925 155.590   6
  -4  10  -5 484.094 427.765   3
   4  10   5 175.567 85.3842   5
  -4  10  -5 208.205 131.960   6
  -4  10  -5 264.897 148.108   5
   4  10   6 370.905 311.146   1
   4  10   6 547.607 131.118   5
  -4  10  -6 490.762 152.377   6
  -4  10  -6 423.484 163.795   5
   4  10   7 1067.90 162.653   5
   4  10   7 1146.26 443.866   1
  -4  10  -7 1017.19 227.170   5
  -4  10  -7 1002.35 203.042   6
  -4  10  -8 2213.10 275.518   6
   4  10   8 2009.94 205.138   5
   4  10   9 740.643 143.577   5
  -4  10  -9 703.051 183.707   6
  -4  10 -10 5336.08 394.671   6
   4  10  10 4661.70 297.829   5
   4  10  11 211.457 87.4987   5
  -4  10 -11 36.9310 129.030   6
  -4  10 -12 387.560 155.806   6
   4  10  12 395.841 93.7051   5
   4  10  13-27.9861 51.0124   5
  -4  10 -13 82.0689 120.163   6
  -4  10 -14 4.08653 108.664   6
  -4  10 -15 140.878 88.6965   6
   4  11 -16 212.304 79.3962   6
   4  11 -15 94.1143 82.5115   6
   4  11 -14 142.381 91.0883   6
   4  11 -13 1824.18 217.749   6
   4  11 -12 1046.01 184.592   6
   4  11 -11 473.486 143.970   6
   4  11 -10 3523.80 312.869   6
   4  11  -9 959.750 193.578   6
   4  11  -8 1334.91 219.485   6
  -4  11   7 8801.45 1040.97   1
   4  11  -7 8855.28 443.395   5
   4  11  -7 9188.28 468.974   6
   4  11  -6 5707.02 373.096   6
  -4  11   6 4855.67 767.852   1
   4  11  -6 6018.38 372.756   5
   4  11  -5 335.573 111.384   5
   4  11  -5 310.339 111.509   8
  -4  11   5 210.620 209.069   1
   4  11  -5 290.514 123.139   6
   4  11  -4 11606.9 473.631   8
   4  11  -4 11161.2 484.547   6
   4  11  -4 11624.4 482.882   5
  -4  11   4 11725.3 498.697   5
  -4  11   3 12237.9 520.966   5
   4  11  -3 12742.7 503.105   5
  -4  11   3 13441.7 1260.37   3
  -4  11   2 839.294 158.057   5
  -4  11   2 1082.34 412.360   3
   4  11  -2 1070.28 155.608   5
  -4  11   1 3303.70 662.959   3
  -4  11   1 3055.41 267.363   5
   4  11  -1 2839.46 234.589   5
   4  11   0 2713.90 238.259   5
  -4  11   0 1888.79 547.373   3
  -4  11   0 1821.20 219.618   5
  -4  11  -1 694.394 161.653   5
  -4  11  -1 273.085 290.296   3
   4  11   1 676.155 130.655   5
  -4  11  -2 1291.12 450.696   3
   4  11   2 1068.13 159.262   5
  -4  11  -2 1280.48 203.122   5
  -4  11  -3 76.8589 310.835   3
   4  11   3 51.4053 72.1939   5
  -4  11  -3 157.411 125.374   5
  -4  11  -4 2259.02 669.020   3
   4  11   4 1978.10 483.287   1
  -4  11  -4 2105.33 240.944   6
   4  11   4 2354.84 218.534   5
  -4  11  -4 1928.06 261.120   5
   4  11   5 180.463 234.880   1
  -4  11  -5 264.535 355.728   3
   4  11   5 384.475 120.469   5
  -4  11  -5 142.724 122.486   6
  -4  11  -5 206.486 139.490   5
   4  11   6 251.123 104.034   5
  -4  11  -6 322.624 146.361   5
   4  11   6 503.928 329.802   1
  -4  11  -6 283.722 143.359   6
  -4  11  -7-0.24330 127.836   6
   4  11   7-144.795 86.2270   5
  -4  11  -7 118.216 132.486   5
   4  11   8 320.286 108.115   5
  -4  11  -8 207.165 156.884   6
  -4  11  -9 503.530 166.747   6
   4  11   9 547.758 119.940   5
   4  11  10 1023.35 149.947   5
  -4  11 -10 1467.77 228.745   6
  -4  11 -11 2517.04 263.919   6
   4  11  11 2261.88 200.641   5
  -4  11 -12 503.468 152.015   6
   4  11  12 166.816 76.9087   5
   4  11  13 486.788 78.3968   5
  -4  11 -13 762.693 156.447   6
  -4  11 -14 1229.12 157.032   6
  -4  11 -15-91.5612 73.1441   6
   4  12 -15 37.8872 65.2869   6
   4  12 -14 408.856 110.686   6
   4  12 -13 563.581 124.391   6
   4  12 -12 219.307 124.975   6
   4  12 -11 1033.70 178.967   6
   4  12 -10 346.791 157.699   6
   4  12  -9 1391.49 206.294   6
   4  12  -8 364.680 137.631   6
   4  12  -8 480.796 132.990   5
   4  12  -7 345.720 132.284   6
   4  12  -7 288.762 114.699   5
   4  12  -6 631.205 150.472   5
   4  12  -6 540.268 149.202   6
   4  12  -5 5716.02 366.604   6
   4  12  -5 5516.49 367.978   5
  -4  12   5 5267.15 334.369   5
   4  12  -4 22499.1 702.497   6
  -4  12   4 23769.2 727.617   5
   4  12  -4 22859.6 716.404   5
   4  12  -3 4577.14 322.339   6
  -4  12   3 4257.36 322.428   5
   4  12  -3 4659.42 332.334   5
  -4  12   2 2650.24 651.849   3
  -4  12   2 2520.25 265.066   5
   4  12  -2 2555.41 236.866   6
   4  12  -2 2499.30 253.323   5
   4  12  -1 4590.31 321.266   5
  -4  12   1 5262.67 378.560   5
  -4  12   1 4770.24 821.821   3
  -4  12   0 2417.32 605.083   3
  -4  12   0 1911.06 249.333   5
   4  12   0 1607.82 192.905   5
  -4  12  -1 508.758 353.998   3
   4  12   1 438.146 116.211   5
  -4  12  -1 277.854 120.123   5
  -4  12  -2 543.207 394.739   3
   4  12   2 357.320 108.935   5
  -4  12  -2 715.892 171.053   5
  -4  12  -3 3930.28 900.451   3
  -4  12  -3 3580.71 344.130   5
   4  12   3 3969.53 289.929   5
   4  12   4 1462.50 182.253   5
  -4  12  -4 1323.09 193.665   6
  -4  12  -4 1352.59 236.709   5
   4  12   5 993.446 156.888   5
  -4  12  -5 855.992 174.567   6
  -4  12  -5 861.095 208.106   5
   4  12   6 384.820 109.981   5
  -4  12  -6 492.300 167.343   6
  -4  12  -6 338.399 151.688   5
   4  12   7 230.016 91.7613   5
  -4  12  -7 562.817 176.343   6
   4  12   8 263.456 93.1514   5
  -4  12  -8 552.530 162.252   6
   4  12   9 453.434 109.000   5
  -4  12  -9 702.848 167.367   6
   4  12  10 960.756 132.455   5
  -4  12 -10 778.213 169.116   6
   4  12  11 103.210 57.0217   5
  -4  12 -11 125.688 117.994   6
   4  12  12 2438.22 162.539   5
  -4  12 -12 2934.08 258.946   6
  -4  12 -13 10.0644 92.6590   6
  -4  12 -14 204.511 95.0127   6
   4  13 -14 358.529 89.9269   6
   4  13 -13 149.039 86.4157   6
   4  13 -12 34.0004 96.8214   6
   4  13 -11 121.787 110.299   6
   4  13 -10 1676.49 214.060   6
   4  13  -9 115.707 131.724   6
   4  13  -8 4599.87 333.967   6
   4  13  -8 4129.57 304.181   5
   4  13  -7 681.512 162.013   6
   4  13  -7 781.191 158.034   5
   4  13  -6 1747.69 216.531   6
   4  13  -6 2037.80 233.925   5
  -4  13   5 2426.70 245.768   5
   4  13  -5 3112.30 282.853   5
   4  13  -5 2815.22 264.742   6
  -4  13   4 11973.0 536.548   5
   4  13  -4 12578.8 521.682   6
   4  13  -4 13386.5 562.084   5
   4  13  -3 1504.04 190.661   6
  -4  13   3 880.144 177.201   5
   4  13  -3 1509.66 209.674   5
  -4  13   2 476.258 142.633   5
   4  13  -2 419.624 130.214   5
   4  13  -2 310.201 111.507   6
   4  13  -1 1802.43 198.944   6
  -4  13   1 2341.39 270.651   5
   4  13  -1 2100.36 220.180   5
   4  13   0 770.141 145.714   5
  -4  13   0 1175.45 199.347   5
   4  13   1 1061.36 161.436   5
  -4  13  -1 969.847 204.686   5
  -4  13  -2 4180.99 380.569   5
   4  13   2 3591.47 288.509   5
   4  13   3 692.346 137.636   5
  -4  13  -3 661.756 181.388   5
  -4  13  -4 2524.39 306.228   5
   4  13   4 2803.85 239.183   5
  -4  13  -5 211.841 139.553   5
   4  13   5 378.057 107.940   5
  -4  13  -5 339.212 124.877   6
   4  13   6 531.491 123.993   5
  -4  13  -6 518.437 168.144   5
  -4  13  -6 413.356 134.958   6
   4  13   7 1214.78 158.096   5
  -4  13  -7 933.095 174.079   6
   4  13   8 9.36508 66.5297   5
  -4  13  -8-121.698 134.515   6
   4  13   9-14.8248 65.9027   5
  -4  13  -9 62.9743 105.020   6
  -4  13 -10 83.0281 121.334   6
   4  13  10 281.738 80.4611   5
   4  13  11 75.8401 52.6116   5
  -4  13 -11 337.990 126.767   6
   4  13  12 26.6330 39.2364   5
  -4  13 -12-99.9796 104.976   6
  -4  13 -13 152.965 82.9284   6
   4  14 -13 275.352 83.8131   6
   4  14 -12 732.366 121.163   6
   4  14 -11 245.384 106.949   6
   4  14 -10 1879.25 200.889   6
   4  14  -9 160.652 107.303   6
   4  14  -8 594.456 155.602   6
   4  14  -8 476.617 131.687   5
   4  14  -7 183.275 116.184   6
   4  14  -7 278.127 122.194   5
   4  14  -6 2374.53 243.227   6
   4  14  -6 1854.53 223.338   5
   4  14  -5 521.917 140.067   5
  -4  14   5 724.875 148.638   5
   4  14  -5 765.093 146.045   6
  -4  14   4 153.272 105.724   5
   4  14  -4 97.9429 104.721   5
   4  14  -4 130.581 111.643   6
   4  14  -3 203.861 105.769   5
   4  14  -3 147.621 101.063   6
  -4  14   3 46.3622 88.2281   5
   4  14  -2 2776.44 231.873   6
  -4  14   2 2359.97 273.717   5
   4  14  -2 2912.89 275.050   5
   4  14  -1 140.047 101.035   5
  -4  14   1 116.089 103.300   5
  -4  14   0 630.200 168.329   5
   4  14   0 684.426 145.988   5
   4  14   1 632.190 129.281   5
  -4  14  -1 471.258 167.037   5
  -4  14  -2 232.420 128.056   5
   4  14   2 211.307 83.2396   5
   4  14   3-84.4013 87.2295   5
  -4  14  -3-24.9389 138.946   5
   4  14   4 1562.14 189.350   5
  -4  14  -4 1786.95 278.131   5
   4  14   5 150.201 88.3980   5
  -4  14  -5 294.531 154.878   5
   4  14   6 774.254 129.501   5
  -4  14  -6 1229.26 181.179   6
  -4  14  -7 314.518 129.208   6
   4  14   7 528.530 105.412   5
  -4  14  -8 121.226 103.420   6
   4  14   8 160.218 74.6698   5
  -4  14  -9 1036.03 162.621   6
   4  14   9 852.996 116.675   5
   4  14  10 655.832 93.9238   5
  -4  14 -10 516.026 131.167   6
   4  14  11 255.609 60.4342   5
  -4  14 -11 153.406 84.1033   6
  -4  14 -12 15.7564 65.7849   6
   4  15 -12 368.469 86.5646   6
   4  15 -11 510.281 98.2808   6
   4  15 -10-35.4669 79.1010   6
   4  15  -9 72.8796 78.9226   6
   4  15  -8 164.823 88.6374   6
   4  15  -7 374.165 114.519   6
   4  15  -7 306.301 107.829   5
   4  15  -6-39.8334 97.1026   6
   4  15  -6 34.2953 85.7786   5
   4  15  -5 1290.08 166.406   6
   4  15  -5 1033.76 177.636   5
  -4  15   5 892.360 149.478   5
   4  15  -4 75.8201 84.5384   5
   4  15  -4 72.0528 92.1695   6
  -4  15   4 50.3496 83.6218   5
   4  15  -3 417.501 132.273   5
   4  15  -3 421.326 114.139   6
  -4  15   3 360.167 128.060   5
   4  15  -2 417.637 133.870   5
  -4  15   2 477.152 146.077   5
   4  15  -1 302.514 116.235   5
  -4  15   1 102.509 112.740   5
   4  15   0 10.3821 79.3501   5
  -4  15   0-20.7334 99.9834   5
   4  15   1 431.088 120.769   5
  -4  15  -1 419.901 160.377   5
   4  15   2 20.8794 73.3449   5
  -4  15  -2-108.589 114.382   5
   4  15   3 17.0841 85.2540   5
  -4  15  -3 155.371 136.339   5
   4  15   4 327.840 109.324   5
  -4  15  -4 318.509 144.163   5
   4  15   5 136.412 84.5582   5
  -4  15  -5 151.091 138.230   5
   4  15   6 566.191 111.688   5
   4  15   7 120.220 70.3047   5
  -4  15  -7 233.781 100.706   6
   4  15   8 168.913 66.7156   5
  -4  15  -8 315.537 96.6662   6
  -4  15  -9 117.726 73.7598   6
   4  15   9 161.882 59.7179   5
   4  15  10 195.987 54.9998   5
  -4  15 -10-17.1552 63.9522   6
   4  16 -10 502.568 83.1842   6
   4  16  -9 63.5052 65.1370   6
   4  16  -8 223.893 73.4241   6
   4  16  -7 177.100 81.0812   6
   4  16  -7 30.6210 68.4929   5
   4  16  -6 1748.60 165.546   6
   4  16  -6 1386.80 185.112   5
   4  16  -5 188.492 88.1399   6
   4  16  -5 135.863 82.8530   5
  -4  16   4 31.8695 74.0285   5
   4  16  -4 80.1453 90.5194   5
  -4  16   3 313.658 106.529   5
   4  16  -3 453.364 128.605   5
   4  16  -2 490.225 131.722   5
  -4  16   2 407.890 132.533   5
   4  16  -1-71.7117 84.5791   5
  -4  16   1-10.4496 82.4877   5
   4  16   0 213.668 99.1980   5
  -4  16   0 297.572 128.115   5
   4  16   1 242.874 94.0914   5
  -4  16  -1 437.535 142.905   5
   4  16   2 483.051 117.945   5
  -4  16  -2 494.948 159.092   5
   4  16   3 294.721 95.1174   5
  -4  16  -3 352.409 140.522   5
   4  16   4 52.2690 69.6334   5
  -4  16  -4 304.971 129.403   5
   4  16   5 88.0506 63.1238   5
   4  16   6 29.8709 69.1430   5
   4  16   7 860.984 112.279   5
   4  16   8 448.354 70.4227   5
   4  17  -6 24.3327 56.0104   5
   4  17  -5 266.252 89.5815   5
   4  17  -4 295.302 93.5615   5
  -4  17   3 199.232 87.4128   5
   4  17  -3 280.635 93.1327   5
  -4  17   2 723.421 138.842   5
   4  17  -2 662.487 124.967   5
   4  17  -1 70.4287 63.8767   5
  -4  17   1-55.5585 69.4196   5
   4  17   0 58.8793 69.9808   5
  -4  17   0 36.3781 83.5972   5
   4  17   1 100.463 91.1058   5
  -4  17  -1 191.369 99.3471   5
   4  17   2 241.929 82.8342   5
  -4  17  -2 220.705 117.475   5
   4  17   3 32.1381 62.9734   5
   4  17   4 187.451 62.1941   5
   4  17   5 332.069 78.1204   5
   4  17   6 622.084 88.4540   5
   4  18  -3-13.0974 48.1932   5
   4  18  -2 167.665 71.9382   5
   4  18  -1 124.209 63.2017   5
   4  18   0 51.2788 53.0508   5
   4  18   1 52.7109 47.9572   5
   4  18   2 107.023 51.1341   5
   4  18   3 239.183 64.3124   5
   5   0 -20-35.0636 56.9361   7
   5   0 -19 9191.98 375.320   7
   5   0 -18 57.5596 76.0941   7
   5   0 -17 9090.13 457.070   7
   5   0 -16 649.481 159.485   7
   5   0 -15 2807.33 283.430   7
   5   0 -14-48.6768 97.5419   7
   5   0 -13 2724.64 268.739   7
   5   0 -12-63.9175 95.6329   7
   5   0 -11 4350.87 304.186   7
  -5   0  11 4272.32 555.442   1
  -5   0  10 326.664 179.983   1
  -5   0   9 945.784 233.348   1
  -5   0   8 206.365 138.352   1
  -5   0   7 55935.4 1616.39   1
  -5   0   6 463.014 199.564   1
  -5   0   5 4257.81 409.165   1
  -5   0   4 79.0982 85.0641   1
  -5   0   3 39948.0 1150.73   1
  -5   0   2 176.798 115.965   1
  -5   0   1 225651. 2630.89   1
  -5   0   0 261.115 117.349   1
  -5   0  -1 133536. 2070.84   2
  -5   0  -2 361.800 142.696   2
  -5   0  -3 47140.6 1338.21   2
  -5   0  -4 278.606 149.128   2
  -5   0  -5 118502. 2356.03   2
  -5   0  -5 114997. 1758.57   3
  -5   0  -6 4248.13 540.470   2
  -5   0  -7 7240.96 682.162   2
  -5   0  -8 331.467 200.680   2
  -5   0  -9 12658.3 1006.29   2
  -5   0 -10 37.1439 82.4975   7
  -5   0 -10-13.4152 102.780   6
  -5   0 -10 150.323 161.279   2
  -5   0 -11 18268.7 1343.43   2
  -5   0 -11 16832.0 691.181   7
  -5   0 -12 1863.37 504.388   2
  -5   0 -12 1450.55 247.210   7
  -5   0 -13 68655.1 1416.30   7
  -5   0 -14 205.089 132.030   7
  -5   0 -16-9.81453 96.9090   4
  -5   0 -17 4531.54 271.330   4
  -5   0 -18 10.7274 58.4549   4
   5  -1 -20 928.676 115.987   7
   5  -1 -19 481.916 100.645   7
   5   1 -19 481.933 94.2920   7
   5  -1 -18 2143.83 208.934   7
   5   1 -18 1867.14 197.281   7
   5   1 -17 6746.58 381.710   7
   5  -1 -17 5831.54 370.652   7
   5  -1 -16 7025.19 417.908   7
   5   1 -16 6772.52 414.533   7
   5   1 -15 10063.7 508.134   7
   5  -1 -15 11161.5 534.152   7
   5  -1 -14 4067.78 324.549   7
   5   1 -14 3636.84 316.398   7
   5  -1 -13 34299.6 919.797   7
   5   1 -13 36399.5 918.220   7
   5  -1 -12 10404.4 498.721   7
  -5   1  12 10779.8 952.084   1
   5   1 -12 10720.3 490.975   7
   5  -1 -11 29290.2 788.641   7
  -5   1  11 29606.5 1530.21   1
  -5   1  10 5902.73 646.820   1
  -5  -1  10 5278.85 543.742   1
  -5   1   9 860.987 263.533   1
  -5  -1   9 973.575 241.367   1
  -5  -1   8 254.671 137.582   1
  -5   1   8 199.255 149.573   1
  -5   1   7 803.067 243.089   1
  -5  -1   7 898.363 217.947   1
  -5   1   6 7156.27 581.473   1
  -5  -1   6 7443.25 538.000   1
  -5   1   5 110727. 2178.97   1
  -5  -1   5 112137. 1949.92   1
  -5   1   4 94240.2 1899.51   1
  -5  -1   4 96792.6 1754.74   1
  -5  -1   3 2654.74 291.290   1
  -5   1   3 3353.23 345.389   1
  -5  -1   2 6498.86 442.519   1
  -5   1   2 6605.35 463.396   1
  -5   1   1 48893.0 1239.93   1
  -5  -1   1 47535.6 1207.14   1
  -5   1   0 11372.9 606.272   1
  -5   1  -1 11035.2 611.636   1
  -5   1  -1 10838.9 590.251   2
  -5   1  -2 33509.3 1073.13   2
  -5  -1  -2 35199.7 1107.77   2
  -5  -1  -3 4318.83 415.601   2
  -5   1  -3 3872.73 400.782   2
  -5  -1  -4 3780.97 404.309   2
  -5   1  -4 4675.40 467.451   2
  -5   1  -4 4393.15 399.870   3
  -5  -1  -4 3343.45 244.593   3
  -5  -1  -5 51459.4 1543.23   2
  -5   1  -5 53937.6 1603.67   2
  -5   1  -5 51703.4 1391.11   3
  -5   1  -6 152939. 2882.62   2
  -5  -1  -6 150887. 2796.31   2
  -5   1  -6 153610. 2472.59   3
  -5  -1  -7 45135.4 1619.99   2
  -5   1  -7 47158.9 1737.50   2
  -5   1  -8 47582.3 1821.60   2
  -5  -1  -8 45933.6 1759.04   2
  -5  -1  -9 15474.7 1081.87   2
  -5   1  -9 16495.5 1159.86   2
  -5  -1 -10 22248.7 1421.94   2
  -5  -1 -10 23329.0 763.669   7
  -5   1 -10 26361.5 1577.14   2
  -5   1 -10 25367.2 682.349   6
  -5   1 -10 25599.7 809.222   7
  -5  -1 -11 2205.10 495.023   2
  -5   1 -11 2237.50 534.181   2
  -5   1 -11 2103.47 265.054   7
  -5  -1 -11 2094.92 259.673   7
  -5   1 -11 2301.58 226.828   6
  -5   1 -12 39638.2 1052.00   7
  -5  -1 -12 37864.8 1035.62   7
  -5  -1 -12 39331.1 2013.97   2
  -5   1 -12 40254.6 2115.90   2
  -5   1 -13 593.973 170.315   7
  -5  -1 -13 680.265 179.764   7
  -5  -1 -14 754.113 186.896   7
  -5   1 -14 618.437 165.652   7
  -5  -1 -15 3884.30 344.926   7
  -5   1 -16 1284.99 172.558   4
  -5  -1 -16 1572.51 193.757   4
  -5  -1 -17 2101.77 197.872   4
  -5   1 -17 2132.98 193.706   4
  -5   1 -18 2721.70 177.739   4
  -5  -1 -18 3282.99 210.206   4
  -5  -1 -19 3612.91 163.907   4
   5  -2 -20 1369.47 130.269   7
   5  -2 -19 151.842 79.1854   7
   5   2 -18 520.461 110.386   7
   5  -2 -18 430.923 106.947   7
   5   2 -17 4506.96 308.075   7
   5  -2 -17 4490.11 323.594   7
   5  -2 -16 466.181 127.452   7
   5   2 -16 695.090 144.977   7
   5   2 -15 5850.74 377.206   7
   5  -2 -15 5973.00 395.358   7
   5   2 -14 17.8190 85.7477   7
   5  -2 -14 10.1756 91.7291   7
   5  -2 -13 1243.12 189.380   7
   5   2 -13 856.834 169.094   7
  -5   2  13 1251.35 402.555   1
   5  -2 -12 448.829 129.666   7
   5   2 -12 264.935 103.190   7
  -5   2  12 195.575 154.494   1
   5  -2 -11 13537.1 552.212   7
  -5   2  11 14214.5 1110.00   1
  -5   2  10 4665.48 601.655   1
  -5   2   9 4253.41 557.184   1
  -5  -2   9 5074.92 472.153   1
  -5   2   8 5002.74 572.017   1
  -5  -2   8 4340.30 432.489   1
  -5   2   7 31918.9 1344.48   1
  -5  -2   7 33008.7 1087.86   1
  -5  -2   6 7965.12 514.950   1
  -5   2   6 7163.53 608.315   1
  -5   2   5 41432.0 1388.58   1
  -5  -2   5 42718.1 1171.74   1
  -5  -2   4 71196.7 1472.76   1
  -5   2   4 68064.2 1691.55   1
  -5  -2   3 120995. 1905.67   1
  -5   2   3 121341. 2166.21   1
  -5  -2   2 36578.6 1059.03   1
  -5   2   2 34094.4 1086.58   1
  -5   2   1 17991.5 783.721   1
  -5   2   0 102240. 1827.57   1
  -5   2   0 99709.4 1685.75   2
  -5   2  -1 157999. 2182.54   2
  -5   2  -1 158919. 2264.79   1
  -5  -2  -2 10016.0 603.698   2
  -5   2  -2 5541.95 444.687   2
  -5   2  -3 86054.2 1820.59   2
  -5  -2  -3 85636.3 1815.92   2
  -5   2  -4 46456.8 1458.29   3
  -5  -2  -4 49231.0 1426.15   2
  -5   2  -4 51540.6 1505.23   2
  -5   2  -5 11710.1 770.583   2
  -5  -2  -5 13854.2 804.534   2
  -5   2  -5 11368.3 741.911   3
  -5   2  -6 2244.21 393.999   2
  -5   2  -6 2405.11 381.594   3
  -5  -2  -7 25510.7 1197.70   2
  -5   2  -7 23017.2 1235.85   2
  -5   2  -7 23556.3 1150.74   3
  -5  -2  -8 1880.32 366.679   2
  -5   2  -8 1127.12 324.463   2
  -5  -2  -9 3257.40 503.238   2
  -5   2  -9 2884.62 527.322   2
  -5   2 -10 5908.33 397.134   7
  -5  -2 -10 5931.78 402.830   7
  -5   2 -10 5801.91 340.122   6
  -5  -2 -10 6053.06 716.147   2
  -5   2 -10 5905.08 775.724   2
  -5   2 -11 36651.8 862.495   6
  -5  -2 -11 36473.0 987.210   7
  -5  -2 -11 34830.2 1842.82   2
  -5   2 -11 37675.2 2004.97   2
  -5   2 -11 36791.1 1000.77   7
  -5   2 -12 16293.5 698.527   7
  -5   2 -12 16744.6 583.160   6
  -5   2 -12 16519.0 1409.90   2
  -5  -2 -12 15023.6 682.598   7
  -5  -2 -12 16640.3 1286.96   2
  -5  -2 -13 993.130 200.661   7
  -5   2 -13 1350.83 204.116   6
  -5   2 -13 1235.07 215.476   7
  -5  -2 -14 12115.7 596.709   7
  -5  -2 -15 592.562 159.613   7
  -5   2 -15 441.505 135.202   4
  -5   2 -16 2431.72 219.987   4
  -5  -2 -16 2787.93 245.501   4
  -5   2 -17 404.845 98.6162   4
  -5  -2 -17 388.015 122.028   4
  -5  -2 -18 190.630 73.0702   4
  -5   2 -18 264.179 73.7786   4
  -5  -2 -19 5196.33 195.891   4
   5  -3 -20 109.436 51.8584   7
   5  -3 -19 1912.52 180.796   7
   5  -3 -18 2640.11 234.497   7
   5  -3 -17 12488.6 523.838   7
   5  -3 -16 929.606 171.464   7
   5   3 -16 890.252 143.965   7
   5   3 -15 8070.16 422.016   7
   5  -3 -15 7832.05 446.195   7
   5   3 -14 1409.58 185.717   7
   5  -3 -14 1756.00 228.274   7
   5   3 -13 34435.3 858.806   7
  -5   3  13 33622.6 1906.76   1
   5  -3 -13 35110.5 932.324   7
   5  -3 -12 2269.07 240.612   7
   5   3 -12 2151.95 217.415   7
  -5   3  12 2125.54 512.966   1
   5  -3 -11 9543.23 460.027   7
  -5   3  11 8891.91 914.829   1
  -5   3  10 4545.47 629.289   1
  -5   3   9 1359.64 347.438   1
  -5   3   8 839.164 288.311   1
  -5  -3   7 24887.7 900.834   1
  -5   3   7 26337.7 1282.88   1
  -5  -3   6 32891.2 999.975   1
  -5   3   6 33254.9 1363.92   1
  -5  -3   5 116145. 1832.49   1
  -5   3   5 117354. 2435.51   1
  -5  -3   4 44217.2 1135.36   1
  -5   3   4 43909.1 1438.61   1
  -5   3   3 27753.5 1090.31   1
  -5   3   2 3262.13 364.038   1
  -5   3   1 42027.9 1028.30   2
  -5   3   1 42926.3 1238.25   1
  -5   3   0 106922. 1900.63   1
  -5   3   0 102335. 1674.95   2
  -5   3  -1 43317.3 1136.50   2
  -5   3  -1 42771.3 1190.94   1
  -5  -3  -2 133370. 2207.00   2
  -5   3  -2 132659. 2139.82   1
  -5   3  -2 134079. 2118.48   2
  -5  -3  -3 14040.0 750.843   2
  -5   3  -3 12741.9 717.666   2
  -5   3  -4 9914.07 748.267   3
  -5  -3  -4 10025.2 660.025   2
  -5   3  -4 10640.0 704.848   2
  -5   3  -5 71567.3 1918.96   2
  -5  -3  -5 69294.4 1800.41   2
  -5   3  -5 68710.1 1951.63   3
  -5  -3  -6 2200.74 347.244   2
  -5   3  -6 2193.61 384.779   3
  -5   3  -6 2654.38 415.270   2
  -5   3  -7 1155.47 324.535   3
  -5  -3  -7 966.015 270.031   2
  -5   3  -7 1101.92 309.370   2
  -5  -3  -8 11048.2 827.942   2
  -5   3  -8 10539.4 935.287   2
  -5   3  -9 22198.3 1429.42   2
  -5  -3  -9 21446.3 1230.40   2
  -5  -3  -9 21835.0 699.332   7
  -5   3  -9 21388.6 634.250   6
  -5   3 -10 2135.96 458.216   2
  -5   3 -10 2137.69 245.726   7
  -5  -3 -10 2467.95 265.847   7
  -5   3 -10 2490.25 241.606   6
  -5  -3 -10 2377.07 463.695   2
  -5   3 -11 34441.1 959.313   7
  -5   3 -11 35533.0 2020.85   2
  -5  -3 -11 34024.4 946.689   7
  -5   3 -11 34235.3 858.202   6
  -5  -3 -11 33517.2 1735.35   2
  -5  -3 -12 2046.58 460.101   2
  -5   3 -12 1654.68 465.574   2
  -5   3 -12 1653.12 226.096   6
  -5  -3 -12 1668.98 226.919   7
  -5   3 -13 4191.01 320.931   6
  -5  -3 -13 4046.21 356.569   7
  -5  -3 -14 2350.64 268.663   7
  -5   3 -14 2012.85 227.505   4
  -5  -3 -15 6390.61 391.338   4
  -5  -3 -15 6513.94 423.224   7
  -5   3 -15 5525.71 343.027   4
  -5   3 -16 104.818 68.9106   4
  -5  -3 -16 612.853 141.859   4
  -5  -3 -17 1198.82 149.205   4
  -5  -3 -18 1153.75 123.668   4
   5  -4 -20-8.43415 44.0548   7
   5  -4 -19 1784.14 168.594   7
   5  -4 -18 1162.78 155.559   7
   5  -4 -17 888.009 159.461   7
   5  -4 -16 156.234 109.675   7
   5  -4 -15 2579.86 265.394   7
   5  -4 -14 8285.87 457.671   7
   5  -4 -13 10456.1 508.332   7
  -5   4  13 9576.96 1059.15   1
   5  -4 -12 6199.08 388.487   7
  -5   4  12 5974.82 817.429   1
   5  -4 -11 2549.74 246.239   7
  -5   4  11 3043.73 567.415   1
  -5   4  10 760.751 272.591   1
   5  -4 -10 897.085 148.365   7
  -5   4   9 46213.1 1975.95   1
  -5   4   8 62598.6 2179.02   1
  -5   4   7 2106.16 406.001   1
  -5   4   6 1479.35 300.429   1
  -5   4   5 66633.6 1944.58   1
  -5   4   4 25706.2 1155.17   1
  -5   4   3 95649.1 2141.26   1
  -5   4   2 18843.1 651.577   2
  -5   4   2 19403.8 917.201   1
  -5   4   1 37128.6 929.826   2
  -5   4   1 37184.6 1207.10   1
  -5   4   0 2335.47 256.605   2
  -5   4   0 2319.01 304.674   1
  -5   4  -1 46178.1 1177.49   2
  -5   4  -1 45913.3 1266.40   1
  -5  -4  -2 36521.2 1179.14   2
  -5   4  -2 39543.1 1169.90   2
  -5   4  -2 37735.2 1150.04   1
  -5   4  -3 44763.0 1345.15   2
  -5  -4  -3 42273.4 1309.79   2
  -5   4  -4 4138.08 464.628   2
  -5   4  -4 3967.77 522.468   3
  -5   4  -5 17600.2 986.985   2
  -5  -4  -5 16319.3 876.726   2
  -5   4  -5 16733.2 1072.35   3
  -5  -4  -6 12080.9 796.083   2
  -5   4  -6 11784.9 873.538   2
  -5   4  -6 10945.2 894.681   3
  -5   4  -7 989.168 307.975   3
  -5  -4  -7 1068.04 271.938   2
  -5   4  -7 899.269 304.030   2
  -5  -4  -8 2196.43 387.207   2
  -5   4  -8 1836.33 407.767   2
  -5  -4  -9 26893.4 789.056   7
  -5  -4  -9 28164.5 1392.85   2
  -5   4  -9 28493.1 754.545   6
  -5   4  -9 27615.2 1623.38   2
  -5  -4 -10 5262.09 380.459   7
  -5   4 -10 5824.83 373.889   6
  -5   4 -10 5742.74 802.055   2
  -5  -4 -10 5627.68 660.168   2
  -5  -4 -11 15506.5 644.466   7
  -5   4 -11 14428.5 576.264   6
  -5  -4 -11 15485.1 1171.70   2
  -5   4 -11 14145.6 1288.08   2
  -5  -4 -12 19241.8 739.197   7
   5   4  12 19154.3 1511.12   1
  -5   4 -12 21537.6 703.314   6
  -5  -4 -13 2386.20 278.430   7
  -5   4 -13 2531.73 263.527   6
  -5   4 -14 1206.08 180.867   6
  -5  -4 -14 1489.74 228.925   7
  -5  -4 -15 241.993 123.314   7
  -5  -4 -15 195.370 122.526   4
  -5  -4 -16 1027.41 151.866   4
  -5  -4 -17 2472.45 196.020   4
  -5  -4 -18 727.856 101.250   4
   5  -5 -19 131.601 67.6274   7
   5  -5 -18 925.733 131.571   7
   5  -5 -17 69.4832 76.8252   7
   5  -5 -16 3112.77 277.873   7
   5  -5 -15 121.922 113.827   7
   5  -5 -14 1035.60 181.721   7
  -5   5  13 7574.71 981.554   1
   5  -5 -13 8258.95 450.008   7
  -5   5  12 1102.38 389.710   1
   5  -5 -12 844.610 160.713   7
   5   5 -12 734.995 145.777   6
  -5   5  11 21.0579 164.336   1
   5  -5 -11 378.583 126.245   7
   5   5 -11 309.361 106.192   6
   5  -5 -10 7876.98 415.320   7
  -5   5  10 7024.12 844.030   1
   5   5 -10 7194.03 337.762   6
  -5   5   9 1711.26 417.117   1
  -5   5   8 1385.43 377.722   1
  -5   5   7 34129.9 1622.71   1
  -5   5   6 787.276 298.494   1
  -5   5   5 91937.8 2400.28   1
  -5   5   4 57251.7 1815.56   1
  -5   5   3 6210.67 584.306   1
  -5   5   2 5063.94 304.161   2
  -5   5   2 5522.63 534.036   1
  -5   5   1 11574.6 481.462   2
  -5   5   1 11693.5 714.252   1
  -5   5   0 16895.7 639.980   2
  -5   5   0 17553.8 841.845   1
  -5   5  -1 3613.98 339.908   2
  -5   5  -1 3474.12 392.119   1
  -5   5  -2 1297.35 246.325   1
  -5  -5  -2 719.295 213.748   2
  -5   5  -2 1530.11 264.593   2
  -5   5  -3 7546.35 751.428   3
  -5   5  -3 7575.90 572.324   2
  -5  -5  -3 5903.20 507.431   2
  -5   5  -4 28.6104 178.065   3
  -5  -5  -4 103.423 119.959   2
  -5   5  -4 56.7785 117.928   2
  -5  -5  -5 16576.0 887.592   2
  -5   5  -5 14522.9 917.818   2
  -5   5  -5 14424.8 1066.54   3
  -5   5  -6 366.761 255.250   3
  -5  -5  -6 264.538 162.324   2
  -5   5  -6 399.919 235.393   2
  -5  -5  -7 7002.65 627.673   2
  -5   5  -7 6286.24 717.163   2
  -5   5  -7 6094.08 760.174   3
  -5  -5  -8 4160.92 517.770   2
  -5   5  -8 3740.26 295.302   6
  -5   5  -8 3610.09 578.331   2
  -5   5  -9 770.037 321.090   2
  -5  -5  -9 926.820 169.120   7
  -5   5  -9 851.288 175.724   6
  -5  -5  -9 820.180 253.252   2
  -5  -5 -10 29959.2 863.456   7
  -5   5 -10 28354.6 1760.59   2
  -5   5 -10 28886.4 811.840   6
  -5   5 -11 665.503 310.007   2
  -5  -5 -11 1147.98 198.751   7
  -5   5 -11 875.096 177.922   6
  -5  -5 -12 13608.9 610.060   7
  -5   5 -12 13503.8 573.188   6
  -5   5 -13 227.342 143.492   6
  -5  -5 -13 484.468 150.301   7
  -5   5 -14 8906.40 445.668   6
  -5  -5 -14 8770.61 448.132   4
  -5  -5 -14 8937.38 485.687   7
  -5  -5 -15 57.3242 96.2331   4
  -5  -5 -16 442.460 107.318   4
  -5  -5 -17 1800.62 159.271   4
  -5  -5 -18 91.9922 55.4282   4
   5  -6 -19 228.337 67.3389   7
   5  -6 -18 44.1839 67.0524   7
   5  -6 -17 467.978 120.910   7
   5  -6 -16 341.155 110.663   7
   5  -6 -15 1467.28 204.030   7
   5  -6 -14 3393.27 289.761   7
   5   6 -14 3820.35 267.626   6
   5   6 -13 1916.59 201.494   6
   5  -6 -13 2349.85 241.467   7
  -5   6  12 182.484 153.036   1
   5  -6 -12 115.474 105.178   7
   5   6 -12 81.4005 114.165   6
  -5   6  11 1342.57 422.684   1
   5  -6 -11 1167.16 169.137   7
   5   6 -11 1304.19 175.121   6
   5  -6 -10 3872.49 291.220   7
  -5   6  10 3960.25 671.773   1
   5   6 -10 3618.03 260.736   6
   5   6  -9 4246.20 275.106   6
   5  -6  -9 4852.96 313.553   7
  -5   6   8 2984.58 535.139   1
  -5   6   7 3671.88 575.342   1
  -5   6   6 50074.2 1976.99   1
  -5   6   5 2273.06 409.969   1
  -5   6   4 10486.8 822.028   1
  -5   6   3 14807.8 949.534   1
  -5   6   2 25109.6 1171.06   1
  -5   6   1 7653.52 614.412   1
  -5   6   0 37803.2 1290.79   1
  -5   6  -1 396.549 172.869   1
  -5   6  -1 395.528 134.249   2
  -5   6  -2 5675.43 694.650   3
  -5  -6  -2 5346.42 484.119   2
  -5   6  -2 5211.03 454.826   1
  -5   6  -2 5706.89 452.541   2
  -5  -6  -3 3139.57 366.892   2
  -5   6  -3 3732.22 407.236   2
  -5   6  -3 3525.07 551.552   3
  -5   6  -4 7669.53 634.320   2
  -5  -6  -4 6160.81 512.686   2
  -5   6  -4 7195.28 801.228   3
  -5  -6  -5 766.560 190.763   2
  -5   6  -5 569.692 278.106   3
  -5   6  -5 273.822 161.366   2
  -5  -6  -6 3193.70 407.669   2
  -5   6  -6 3564.79 503.232   2
  -5   6  -6 3266.73 594.178   3
  -5   6  -7 1712.48 381.919   2
  -5   6  -7 2104.29 509.894   3
  -5   6  -7 1870.58 213.177   6
  -5   6  -8 17045.7 1242.67   2
  -5   6  -8 16347.9 602.131   6
  -5  -6  -8 16948.6 599.637   7
  -5  -6  -9 7421.04 428.743   7
  -5   6  -9 8863.69 968.431   2
  -5   6  -9 8633.60 462.219   6
  -5  -6 -10 17629.7 656.129   7
  -5   6 -10 18006.3 664.934   6
  -5   6 -10 17438.6 1422.68   2
  -5  -6 -11 460.946 141.405   7
  -5   6 -11 915.201 366.399   2
  -5   6 -11 971.243 181.310   6
  -5  -6 -12 1463.19 216.787   7
  -5   6 -12 1416.53 226.027   6
  -5  -6 -12 1438.68 202.152   4
  -5  -6 -13 3762.29 323.144   7
  -5   6 -13 3381.29 304.982   6
  -5  -6 -13 3447.15 278.076   4
  -5  -6 -14 2453.26 233.618   4
  -5   6 -14 2240.11 251.153   6
  -5   6 -15 479.424 143.569   6
  -5  -6 -15 681.164 132.030   4
  -5  -6 -16 1146.55 139.957   4
  -5  -6 -17 889.047 107.035   4
   5  -7 -18 3249.61 205.020   7
   5  -7 -17 1044.51 140.364   7
   5  -7 -16 3104.44 246.959   7
   5  -7 -15 559.582 125.240   7
   5   7 -15 345.860 103.600   6
   5   7 -14-6.40345 96.8422   6
   5  -7 -14 95.8146 100.806   7
   5  -7 -13 8091.24 430.623   7
   5   7 -13 8160.84 409.497   6
   5  -7 -12 1255.18 180.042   7
   5   7 -12 511.052 142.292   6
  -5   7  11 691.203 303.505   1
   5  -7 -11 776.180 144.835   7
   5   7 -11 719.690 151.892   6
   5  -7 -10 14567.0 549.936   7
  -5   7  10 14194.4 1290.56   1
   5   7 -10 14830.7 532.682   6
  -5   7   9 1965.29 465.274   1
   5  -7  -9 1910.62 191.472   7
   5   7  -9 1680.50 182.640   6
   5   7  -8 2003.11 210.618   8
  -5   7   8 2125.87 479.259   1
  -5   7   7 7811.26 863.229   1
  -5   7   6 21370.3 1373.59   1
  -5   7   5 294.925 209.749   1
  -5   7   4 13828.6 1028.73   1
  -5   7   3 5944.76 641.851   1
  -5   7   2 1388.54 307.404   1
  -5   7   1 716.864 217.340   1
  -5   7   0 2209.41 350.340   1
  -5   7  -1 3234.33 578.565   3
  -5  -7  -1 3468.79 384.518   2
  -5   7  -1 2811.57 374.039   1
  -5   7  -2 7442.05 828.641   3
  -5  -7  -2 7105.54 547.922   2
  -5  -7  -3 1298.68 234.752   2
  -5   7  -3 1693.48 440.404   3
  -5   7  -4 1044.83 247.350   2
  -5   7  -4 900.473 338.898   3
  -5   7  -5 4340.05 532.735   2
  -5   7  -5 3618.45 646.885   3
  -5   7  -6 147.830 140.427   2
  -5   7  -6 247.925 237.213   3
  -5   7  -6 155.742 104.549   6
  -5   7  -6 307.085 123.857   5
  -5   7  -7-136.453 279.599   3
  -5   7  -7-1.96511 155.366   2
  -5   7  -7 163.921 120.850   6
  -5  -7  -7 147.755 101.143   4
  -5  -7  -8 3520.69 262.088   4
  -5   7  -8 2998.79 285.983   6
  -5   7  -8 2894.75 541.253   2
  -5  -7  -9 18072.9 647.846   7
  -5  -7  -9 17348.4 588.410   4
  -5   7  -9 18436.9 673.541   6
  -5   7  -9 17269.2 1393.56   2
  -5  -7 -10 18807.3 669.817   7
  -5  -7 -10 19042.8 620.279   4
  -5  -7 -11 5860.20 393.305   7
  -5   7 -11 6095.29 416.433   6
  -5  -7 -11 6051.96 368.528   4
  -5  -7 -12 12759.8 513.653   4
  -5   7 -12 11917.0 551.637   6
  -5  -7 -12 12369.3 556.899   7
  -5   7 -13 214.893 138.245   6
  -5  -7 -13-5.43338 86.2822   4
  -5   7 -14 274.424 123.435   6
  -5  -7 -14 126.534 88.7654   4
  -5   7 -15 689.727 145.853   6
  -5  -7 -15 764.826 126.356   4
  -5  -7 -16 1620.78 141.511   4
  -5  -7 -17 3006.21 157.482   4
   5  -8 -18-34.6539 44.2152   7
   5  -8 -17-10.2293 59.7322   7
   5  -8 -16 666.363 117.197   7
   5  -8 -15 1159.59 160.183   7
   5   8 -15 1212.92 156.246   6
   5  -8 -14 1984.46 212.550   7
   5   8 -14 1932.46 210.703   6
   5  -8 -13 425.273 115.891   7
   5   8 -13 319.264 131.811   6
   5  -8 -12 3023.30 268.323   7
   5   8 -12 2505.06 237.555   6
   5  -8 -11 60.1723 85.4751   7
   5   8 -11 84.4318 115.012   6
  -5   8  10 724.787 358.088   1
   5  -8 -10 744.344 138.575   7
   5   8 -10 638.240 151.421   6
  -5   8   9 1723.67 457.142   1
   5  -8  -9 2143.99 212.725   7
   5   8  -9 2180.22 230.148   6
   5   8  -8 341.973 127.688   8
  -5   8   8 547.928 272.853   1
   5   8  -8 465.394 131.102   6
   5   8  -7 922.168 159.291   8
  -5   8   7 1053.65 347.821   1
  -5   8   6 995.410 324.448   1
   5   8  -6 1110.14 162.579   8
  -5   8   5 3678.80 600.120   1
  -5   8   4 246.858 183.991   1
  -5   8   3 345.771 165.865   1
  -5   8   2 49836.3 1822.54   1
  -5   8   1 843.202 249.405   1
  -5   8   0 12440.5 1095.43   3
  -5   8   0 12146.5 801.607   1
  -5   8  -1 1019.42 371.209   3
  -5   8  -2 7631.40 901.903   3
  -5   8  -3 6171.41 824.182   3
  -5   8  -4 1901.48 484.427   3
  -5   8  -5 2172.83 521.671   3
  -5   8  -5 2014.69 216.117   6
  -5   8  -5 2321.67 254.131   5
  -5   8  -6 3998.56 742.136   3
  -5   8  -6 3859.05 299.587   6
  -5   8  -6 4121.49 343.066   5
  -5   8  -7 3259.18 727.172   3
  -5   8  -7 2967.35 287.398   6
  -5   8  -8 7641.20 443.526   6
  -5   8  -9 353.687 160.197   6
  -5  -8  -9 344.751 112.259   4
  -5   8 -10 1138.87 221.779   6
  -5  -8 -10 1623.98 188.194   4
  -5  -8 -11 10535.1 450.766   4
  -5   8 -11 9590.18 516.691   6
  -5  -8 -12 1998.57 203.247   4
  -5   8 -12 1971.08 249.454   6
  -5   8 -13 56.6234 125.563   6
  -5  -8 -13 24.6585 95.0836   4
  -5  -8 -14 1484.87 153.470   4
  -5   8 -14 1447.13 201.564   6
  -5  -8 -15 325.535 94.4406   4
  -5   8 -15 194.511 108.499   6
  -5  -8 -16 187.983 60.7237   4
   5  -9 -17 1105.84 102.319   7
   5   9 -16 3835.43 218.223   6
   5  -9 -16 3494.33 209.617   7
   5  -9 -15 121.344 69.2732   7
   5   9 -15-35.7120 85.4593   6
   5   9 -14 1009.80 161.409   6
   5  -9 -14 1198.65 154.274   7
   5  -9 -13 884.302 142.145   7
   5   9 -13 1234.27 184.197   6
   5  -9 -12 13076.6 504.447   7
   5   9 -12 12154.7 521.332   6
   5  -9 -11-83.6823 86.1240   7
   5   9 -11-18.2449 110.283   6
   5   9 -10 6414.92 384.061   6
  -5   9   9 2853.90 635.610   1
   5   9  -9 2562.85 253.813   6
  -5   9   8 2712.35 585.333   1
   5   9  -8 3130.90 280.248   6
  -5   9   7 420.638 227.612   1
   5   9  -7 264.794 115.384   8
   5   9  -7 96.0539 96.8633   6
  -5   9   6-100.579 188.100   1
   5   9  -6 3.62078 108.427   8
   5   9  -5 1854.32 203.517   8
  -5   9   5 1596.30 396.835   1
   5   9  -4 2947.25 235.016   8
  -5   9   4 3289.82 563.271   1
  -5   9   3 1056.95 305.073   1
  -5   9   3 1080.90 387.338   3
  -5   9   2 3937.92 653.180   3
  -5   9   2 3493.81 509.313   1
  -5   9   1 34320.1 1897.13   3
  -5   9   0 1668.14 458.300   3
  -5   9  -1 10463.4 1100.98   3
  -5   9  -2 6869.32 396.079   5
   5   9   2 7614.37 350.673   5
  -5   9  -2 6904.31 928.557   3
  -5   9  -3 499.776 308.940   3
  -5   9  -3 562.045 140.236   5
  -5   9  -4 1313.09 442.610   3
  -5   9  -4 983.993 163.977   6
  -5   9  -4 1254.59 203.067   5
  -5   9  -5 3608.45 735.857   3
  -5   9  -5 3420.66 326.331   5
  -5   9  -5 3198.94 275.480   6
  -5   9  -6 3477.47 789.703   3
  -5   9  -6 3450.42 291.597   6
  -5   9  -6 3357.93 330.947   5
  -5   9  -7 9092.26 486.205   6
  -5   9  -8 2261.26 271.180   6
  -5   9  -9 949.365 191.821   6
  -5   9 -10 5805.76 408.486   6
  -5   9 -11 163.173 132.871   6
  -5  -9 -11 197.772 98.7912   4
  -5   9 -12 2604.09 277.259   6
  -5  -9 -12 2512.14 206.256   4
  -5   9 -13 532.446 147.248   6
   5   9  13 390.976 96.2352   5
  -5  -9 -13 547.499 105.829   4
   5   9  14 39.1544 50.8224   5
  -5   9 -14 94.5493 113.327   6
  -5  -9 -14 113.691 65.9443   4
  -5   9 -15 198.988 96.0880   6
   5  10 -16 1232.83 127.523   6
   5  10 -15 2445.98 204.551   6
   5  10 -14 1004.47 159.067   6
   5  10 -13 719.190 158.588   6
   5  10 -12 530.386 154.457   6
   5  10 -11 934.099 184.109   6
   5  10 -10 8867.83 458.287   6
   5  10  -9 5716.58 379.032   6
  -5  10   8 189.910 265.429   1
   5  10  -8 403.137 132.300   6
  -5  10   7 5286.65 799.907   1
   5  10  -7 4248.63 314.786   6
   5  10  -6 2373.75 244.311   8
  -5  10   6 2654.72 558.141   1
   5  10  -5 12962.4 526.428   8
  -5  10   5 12728.4 1166.99   1
   5  10  -5 14537.9 509.330   5
  -5  10   5 14381.4 1222.08   3
   5  10  -4 28461.2 736.504   8
  -5  10   4 29880.5 1689.74   1
   5  10  -4 28722.4 708.924   5
  -5  10   4 30603.3 1823.78   3
  -5  10   3 1152.53 163.991   5
  -5  10   3 1600.67 392.444   1
  -5  10   3 1093.42 412.878   3
   5  10  -3 1141.49 165.480   8
   5  10  -3 1334.44 158.088   5
   5  10  -2 2558.83 219.908   8
  -5  10   2 3058.24 266.106   5
   5  10  -2 2879.86 223.265   5
  -5  10   1 1082.74 165.958   5
  -5  10   1 1190.51 397.245   3
   5  10  -1 1154.24 153.759   5
  -5  10   0 6905.60 410.718   5
   5  10   0 7607.74 355.707   5
  -5  10   0 8100.29 1007.65   3
  -5  10  -1 441.807 338.929   3
   5  10   1 536.562 119.210   5
  -5  10  -1 438.118 142.302   5
   5  10   2 992.654 150.927   5
  -5  10  -2 1506.98 521.666   3
  -5  10  -2 1203.06 200.251   5
  -5  10  -3 1211.30 475.233   3
   5  10   3 1379.44 173.139   5
  -5  10  -3 975.879 198.528   5
  -5  10  -4 1979.42 609.871   3
  -5  10  -4 1193.10 189.838   6
   5  10   4 1537.68 174.567   5
  -5  10  -4 1347.90 218.166   5
  -5  10  -5 3910.72 844.816   3
  -5  10  -5 3285.95 298.165   6
  -5  10  -5 3363.72 333.605   5
   5  10   5 3177.65 258.504   5
  -5  10  -6-17.0829 260.657   3
  -5  10  -6 311.866 140.445   6
  -5  10  -6 415.380 163.186   5
   5  10   7 3205.33 678.587   1
  -5  10  -7 2973.37 310.826   6
  -5  10  -8 3964.45 344.099   6
  -5  10  -9 4611.62 362.210   6
   5  10  10 139.289 83.7536   5
  -5  10 -10 90.9104 139.301   6
  -5  10 -11 553.427 166.743   6
   5  10  11 569.476 128.595   5
   5  10  12 208.302 78.8405   5
  -5  10 -12 357.191 149.031   6
   5  10  13 859.459 112.908   5
  -5  10 -13 1182.34 194.615   6
  -5  10 -14 223.973 114.221   6
   5  11 -15-21.2038 73.3471   6
   5  11 -14 18.7026 91.8237   6
   5  11 -13 131.891 98.3825   6
   5  11 -12 166.655 121.056   6
   5  11 -11 296.405 123.011   6
   5  11 -10 2080.58 240.960   6
   5  11  -9 220.755 126.396   6
   5  11  -8 6285.89 398.890   6
  -5  11   7 339.623 210.902   1
   5  11  -7 44.0807 127.941   6
   5  11  -6 4053.18 310.433   6
  -5  11   6 4054.98 700.838   1
   5  11  -6 4015.48 290.412   5
   5  11  -5 4543.11 331.862   8
   5  11  -5 5395.38 357.799   6
  -5  11   5 4662.04 723.441   1
   5  11  -5 4944.57 330.694   5
   5  11  -4 11759.8 501.218   8
   5  11  -4 13326.0 511.122   5
  -5  11   4 11936.5 1185.12   3
   5  11  -3 7253.86 379.736   8
   5  11  -3 7822.63 385.510   5
  -5  11   3 7938.86 425.461   5
  -5  11   3 8451.96 1021.03   3
  -5  11   2 140.048 100.764   5
   5  11  -2 83.5415 80.0492   8
  -5  11   2-25.2048 219.343   3
   5  11  -2 31.9417 70.6907   5
  -5  11   1 6218.41 393.960   5
   5  11  -1 5834.61 337.756   5
  -5  11   1 6450.06 941.061   3
  -5  11   0 15018.5 616.354   5
   5  11   0 14914.8 525.402   5
  -5  11   0 14989.1 1456.63   3
  -5  11  -1 621.338 387.676   3
   5  11   1 541.178 127.514   5
  -5  11  -1 835.324 172.362   5
  -5  11  -2 3770.44 815.581   3
  -5  11  -2 3289.82 316.037   5
   5  11   2 2759.42 234.027   5
  -5  11  -3 754.906 419.083   3
   5  11   3 1079.62 159.488   5
  -5  11  -3 1058.92 198.889   5
  -5  11  -4 3030.98 727.261   3
  -5  11  -4 3295.55 337.664   5
  -5  11  -4 2773.87 256.964   6
   5  11   4 3261.10 257.879   5
  -5  11  -5 1800.32 573.330   3
   5  11   5 1046.40 164.555   5
   5  11   5 1117.60 405.134   1
  -5  11  -5 1373.97 213.973   6
  -5  11  -5 1581.06 254.878   5
   5  11   6 104.052 89.6860   5
  -5  11  -6 125.529 118.130   6
  -5  11  -6 137.400 135.614   5
   5  11   7 61.8918 80.7439   5
  -5  11  -7 264.704 148.253   6
   5  11   8 305.280 100.676   5
  -5  11  -8 297.463 151.860   6
  -5  11  -9 740.419 176.728   6
   5  11   9 408.614 109.595   5
  -5  11 -10 3158.36 311.711   6
   5  11  10 2603.90 218.463   5
   5  11  11 226.587 76.8891   5
  -5  11 -11 469.448 170.068   6
  -5  11 -12-80.4569 111.315   6
   5  11  12 98.1757 60.3046   5
   5  11  13 306.178 67.0292   5
  -5  11 -13 361.565 122.347   6
  -5  11 -14 1568.08 163.959   6
   5  12 -15 156.765 70.5879   6
   5  12 -14 88.2532 80.1189   6
   5  12 -13 1105.45 159.546   6
   5  12 -12 391.542 128.111   6
   5  12 -11 25.4684 107.645   6
   5  12 -10 234.277 118.975   6
   5  12  -9 1059.90 189.908   6
   5  12  -8 1621.57 225.421   6
   5  12  -7 2020.95 236.508   6
   5  12  -7 2030.63 218.946   5
   5  12  -6 10859.6 501.054   6
   5  12  -6 10080.2 483.956   5
   5  12  -5 717.114 146.644   5
   5  12  -5 839.701 179.655   6
  -5  12   4 1328.21 187.395   5
   5  12  -4 809.215 157.572   5
   5  12  -4 880.012 163.750   8
   5  12  -4 729.809 156.303   6
   5  12  -3 8099.98 417.021   5
  -5  12   3 8707.71 459.802   5
  -5  12   2 2496.72 616.956   3
  -5  12   2 3185.56 292.684   5
   5  12  -2 3393.77 267.389   5
  -5  12   1 16075.1 647.508   5
   5  12  -1 16733.3 574.682   5
  -5  12   1 17965.3 1618.22   3
  -5  12   0-29.0488 278.221   3
   5  12   0 330.409 111.903   5
  -5  12   0 336.800 134.666   5
  -5  12  -1 453.667 296.631   3
   5  12   1 290.751 102.831   5
  -5  12  -1 343.915 129.180   5
  -5  12  -2 512.119 390.988   3
   5  12   2 366.540 106.780   5
  -5  12  -2 172.263 140.489   5
   5  12   3 1391.21 181.473   5
  -5  12  -3 1500.36 252.296   5
   5  12   4 525.572 119.178   5
  -5  12  -4 842.452 208.172   5
  -5  12  -5 3141.09 281.528   6
  -5  12  -5 3132.43 347.410   5
   5  12   5 3016.49 250.884   5
   5  12   6 863.310 145.054   5
  -5  12  -6 1034.34 196.477   6
  -5  12  -6 744.703 200.062   5
   5  12   7 295.745 98.7645   5
  -5  12  -7 299.925 138.701   6
   5  12   8 105.100 75.6026   5
  -5  12  -8 38.6650 131.713   6
  -5  12  -9 2907.32 283.818   6
   5  12   9 2439.88 204.393   5
   5  12  10 180.903 81.8171   5
  -5  12 -10 222.647 128.237   6
   5  12  11 187.385 69.0513   5
  -5  12 -11 193.466 119.698   6
   5  12  12 23.2754 43.3021   5
  -5  12 -12 21.3750 94.1041   6
  -5  12 -13 61.7838 82.1867   6
   5  13 -14 683.884 101.358   6
   5  13 -13 178.171 91.6535   6
   5  13 -12 149.958 96.7180   6
   5  13 -11 2000.35 205.519   6
   5  13 -10 991.274 165.228   6
   5  13  -9 1992.43 231.964   6
   5  13  -8 649.260 154.737   6
   5  13  -7 271.272 135.119   6
   5  13  -7 299.817 93.5835   5
   5  13  -6 4570.08 326.796   6
   5  13  -6 4502.76 317.471   5
   5  13  -5 1443.78 193.389   5
   5  13  -5 1102.49 180.854   6
   5  13  -4 2922.49 261.322   6
  -5  13   4 2956.60 276.737   5
   5  13  -4 3116.34 270.718   5
   5  13  -3 1384.55 192.745   5
   5  13  -3 1265.32 175.091   6
  -5  13   3 1222.12 198.396   5
   5  13  -2 200.227 111.902   5
   5  13  -2 223.977 112.901   6
  -5  13   2 219.288 105.512   5
   5  13  -1 2843.93 235.377   6
  -5  13   1 3097.74 323.444   5
   5  13  -1 3155.04 270.405   5
   5  13   0 409.327 125.842   5
  -5  13   0 273.533 130.513   5
   5  13   1 868.917 151.806   5
  -5  13  -1 683.363 171.308   5
   5  13   2 3219.23 274.283   5
  -5  13  -2 3711.58 362.636   5
   5  13   3 238.637 103.998   5
  -5  13  -3 74.5512 116.247   5
   5  13   4 984.712 159.558   5
  -5  13  -4 848.851 215.221   5
   5  13   5 950.129 149.061   5
  -5  13  -5 1178.27 194.534   6
  -5  13  -5 1016.21 217.674   5
   5  13   6 837.813 142.719   5
  -5  13  -6 1010.15 188.312   6
   5  13   7 1267.83 157.016   5
  -5  13  -7 999.507 184.055   6
   5  13   8 255.814 93.8105   5
  -5  13  -8 192.260 120.349   6
   5  13   9-20.7189 74.6310   5
  -5  13  -9 54.4845 111.391   6
  -5  13 -10 363.485 123.989   6
   5  13  10 301.350 80.0425   5
  -5  13 -11 279.157 107.469   6
   5  13  11 28.7040 55.0329   5
   5  13  12 219.844 51.3369   5
  -5  13 -12 234.546 96.5576   6
  -5  13 -13 687.497 108.290   6
   5  14 -13 42.2647 59.4505   6
   5  14 -12 173.332 83.9344   6
   5  14 -11 1354.97 158.829   6
   5  14 -10 82.5974 97.9720   6
   5  14  -9 725.371 142.022   6
   5  14  -8 480.096 119.553   6
   5  14  -7-1.30625 95.1107   6
   5  14  -7 22.2016 92.6354   5
   5  14  -6 2854.32 252.644   6
   5  14  -6 2788.35 247.990   5
   5  14  -5 796.303 158.756   5
   5  14  -5 795.789 151.300   6
   5  14  -4 1601.61 214.196   5
   5  14  -4 1797.59 199.189   6
  -5  14   4 1570.82 212.740   5
   5  14  -3 531.555 142.858   5
   5  14  -3 217.797 96.4413   6
  -5  14   3 377.322 128.582   5
   5  14  -2 275.126 108.173   5
   5  14  -2 255.625 101.718   6
  -5  14   2 422.716 149.879   5
   5  14  -1 465.395 133.916   5
  -5  14   1 211.290 128.361   5
   5  14   0 66.6676 85.7130   5
  -5  14   0 86.7656 115.981   5
   5  14   1 1186.42 172.881   5
  -5  14  -1 1243.14 231.149   5
   5  14   2 160.854 97.4763   5
  -5  14  -2 36.5586 109.237   5
   5  14   3 320.166 102.737   5
  -5  14  -3 471.201 180.096   5
   5  14   4 898.734 149.497   5
  -5  14  -4 1169.76 228.857   5
   5  14   5 1216.00 159.433   5
   5  14   6 772.304 123.550   5
  -5  14  -6 581.922 124.388   6
   5  14   7 216.611 79.8988   5
  -5  14  -7-69.9505 95.5621   6
   5  14   8 63.7521 66.4992   5
  -5  14  -8 53.0390 95.7640   6
   5  14   9 78.8127 59.3605   5
  -5  14  -9-28.5598 96.2756   6
  -5  14 -10 179.511 94.1740   6
   5  14  10 95.9640 50.7181   5
   5  14  11 292.781 54.2727   5
  -5  14 -11 233.254 83.9944   6
   5  15 -12 153.472 61.2959   6
   5  15 -11 19.6020 65.1324   6
   5  15 -10 129.945 80.8599   6
   5  15  -9 568.043 116.812   6
   5  15  -8 10.2779 79.8323   6
   5  15  -7 233.520 96.9230   6
   5  15  -7 33.9849 71.4420   5
   5  15  -6 200.289 88.4592   6
   5  15  -6 61.7085 79.2293   5
   5  15  -5 46.0631 84.6674   6
   5  15  -5 287.731 112.580   5
   5  15  -4 255.542 109.437   5
   5  15  -4 402.301 117.656   6
  -5  15   4 236.076 117.762   5
   5  15  -3 214.323 112.834   5
   5  15  -3 144.560 86.9876   6
  -5  15   3 192.704 101.232   5
   5  15  -2 257.696 105.775   5
  -5  15   2 172.933 119.862   5
   5  15  -1 1.44500 78.6783   5
  -5  15   1 9.59875 95.6511   5
   5  15   0 378.263 114.063   5
  -5  15   0 238.551 131.606   5
   5  15   1 74.2761 98.0775   5
  -5  15  -1 112.933 121.736   5
   5  15   2 233.105 103.927   5
  -5  15  -2 423.268 150.332   5
   5  15   3 342.739 112.764   5
  -5  15  -3 45.2373 99.5263   5
   5  15   4 128.444 88.7656   5
  -5  15  -4 316.761 137.765   5
   5  15   5 414.674 98.9294   5
   5  15   6 108.099 67.9066   5
   5  15   7 451.822 92.1743   5
   5  15   8 736.291 102.921   5
  -5  15  -8 593.839 108.836   6
   5  15   9 25.3736 42.4703   5
  -5  15  -9-100.410 67.3218   6
   5  16 -10 298.366 68.1489   6
   5  16  -9 1604.96 141.188   6
   5  16  -8 326.648 88.5080   6
   5  16  -7-40.8674 74.5430   6
   5  16  -6-88.8029 74.8372   6
   5  16  -6-0.60667 66.2728   5
   5  16  -5 245.035 83.2706   6
   5  16  -5 319.064 100.687   5
   5  16  -4 915.660 121.215   6
   5  16  -4 618.758 131.216   5
   5  16  -3 40.3011 84.1126   5
  -5  16   3 140.303 91.2353   5
   5  16  -2 20.4516 87.9795   5
  -5  16   2-11.1207 91.5996   5
   5  16  -1 9.56543 74.5322   5
  -5  16   1-59.7468 80.6356   5
   5  16   0 387.020 109.129   5
  -5  16   0 512.346 146.235   5
   5  16   1 835.963 140.936   5
  -5  16  -1 742.583 175.644   5
   5  16   2 520.814 119.518   5
  -5  16  -2 289.225 126.388   5
   5  16   3 148.284 77.0762   5
   5  16   4 142.816 81.5740   5
   5  16   5 215.276 78.4603   5
   5  16   6 276.879 82.1452   5
   5  16   7 173.703 65.2829   5
   5  16   8 77.6170 44.7519   5
   5  17  -5 195.799 75.2414   5
   5  17  -4 413.623 94.1630   5
   5  17  -3 521.862 110.047   5
  -5  17   2 149.125 75.2411   5
   5  17  -2 122.352 74.9580   5
   5  17  -1 117.057 66.8483   5
  -5  17   1 95.1445 83.4719   5
   5  17   0-11.6456 58.1985   5
   5  17   1 118.429 53.2807   5
   5  17   2 8.72956 57.6364   5
   5  17   3 277.861 74.9729   5
   5  17   4 61.3810 58.3986   5
   5  17   5 590.915 91.0146   5
   5  17   6 326.425 61.8644   5
   5  18  -1 44.8948 49.9368   5
   5  18   0 99.4039 54.3209   5
   5  18   1 4.21379 43.5820   5
   6   0 -20 2661.29 167.100   7
   6   0 -19 158.304 77.3801   7
   6   0 -18 3027.51 243.960   7
   6   0 -17 49.6829 76.3896   7
   6   0 -16 5043.07 359.658   7
   6   0 -15 36.6150 94.2097   7
   6   0 -14 4455.86 339.811   7
   6   0 -13-74.1615 112.722   7
   6   0 -12 6165.76 394.717   7
   6   0 -11 265.171 99.0598   7
  -6   0  11 247.926 165.729   1
  -6   0  10 45376.1 1742.86   1
  -6   0   9-46.7439 125.020   1
  -6   0   8 3181.91 436.368   1
  -6   0   7 69.9740 129.139   1
  -6   0   6 109828. 2271.51   1
  -6   0   5 233.364 125.983   1
  -6   0   4 2554.37 338.819   1
  -6   0   3 89.3026 116.815   1
  -6   0   2 26568.5 1016.55   1
  -6   0   1 73.4847 115.436   1
  -6   0   0 6072.76 504.189   1
  -6   0  -1 1176.65 252.342   2
  -6   0  -2 10930.5 679.941   2
  -6   0  -3 867.125 231.153   2
  -6   0  -4 126103. 2416.57   2
  -6   0  -5 186.974 110.501   3
  -6   0  -5 221.319 152.740   2
  -6   0  -6 695.224 250.472   2
  -6   0  -7 125.492 149.473   2
  -6   0  -8 82515.4 2500.64   2
  -6   0  -9 1187.14 213.610   7
  -6   0  -9 1251.38 371.097   2
  -6   0 -10 17598.8 1318.28   2
  -6   0 -10 18376.4 709.786   7
  -6   0 -11 472.691 159.403   7
  -6   0 -11 211.680 241.586   2
  -6   0 -12 4892.84 408.067   7
  -6   0 -12 5379.30 785.069   2
  -6   0 -14 5260.99 358.163   4
  -6   0 -15 77.0311 96.6937   4
  -6   0 -16 163.326 95.9953   4
  -6   0 -17-89.8198 68.7020   4
  -6   0 -18 180.783 58.7549   4
   6  -1 -20 57.0862 48.3046   7
   6   1 -19 163.866 74.6973   7
   6  -1 -19 7.74647 62.5054   7
   6   1 -18 88.6383 75.7169   7
   6  -1 -18 184.596 89.7848   7
   6   1 -17 2244.62 231.025   7
   6  -1 -17 2601.90 248.587   7
   6  -1 -16 3625.95 307.899   7
   6   1 -16 3577.29 287.748   7
   6  -1 -15 245.768 116.198   7
   6   1 -15 165.880 105.726   7
   6  -1 -14 2069.85 233.930   7
   6   1 -14 1605.90 219.890   7
   6   1 -13 848.242 160.110   7
   6  -1 -13 550.990 132.424   7
   6   1 -12 8821.61 460.705   7
  -6   1  12 9811.36 927.309   1
   6  -1 -12 8797.08 460.761   7
   6  -1 -11 139.835 88.5707   7
   6   1 -11 197.968 98.4360   7
  -6   1  11 60.4629 117.804   1
  -6  -1  10 973.683 253.893   1
  -6   1  10 1842.05 405.598   1
  -6   1   9 39854.9 1673.78   1
  -6  -1   9 41802.2 1532.90   1
  -6   1   8 5342.17 596.875   1
  -6  -1   8 5210.83 529.512   1
  -6   1   7 3399.79 455.727   1
  -6  -1   7 4375.86 454.195   1
  -6   1   6 10662.9 755.377   1
  -6  -1   6 13779.6 779.651   1
  -6  -1   5 29045.4 1100.81   1
  -6   1   5 30442.3 1204.82   1
  -6  -1   4 64601.5 1609.42   1
  -6   1   4 62675.2 1653.72   1
  -6  -1   3 3768.98 390.915   1
  -6   1   3 4009.02 430.903   1
  -6   1   2 6000.19 499.512   1
  -6  -1   2 6151.13 491.504   1
  -6  -1   1 851.248 214.441   1
  -6   1   1 481.703 169.054   1
  -6   1   0 32688.6 1076.52   2
  -6   1   0 33649.5 1146.06   1
  -6   1  -1 26152.5 1045.41   1
  -6   1  -1 26441.9 1006.69   2
  -6  -1  -1 25084.6 992.640   2
  -6  -1  -2 56358.6 1537.40   2
  -6   1  -2 56384.2 1518.87   2
  -6   1  -3 9133.83 650.702   2
  -6  -1  -3 8916.19 644.863   2
  -6   1  -4 4017.34 489.709   2
  -6  -1  -4 1950.37 356.120   2
  -6  -1  -5 4908.86 523.305   2
  -6   1  -5 5533.27 552.548   2
  -6   1  -5 5505.51 490.291   3
  -6   1  -6 33570.9 1428.16   2
  -6  -1  -6 32578.2 1379.66   2
  -6  -1  -7 4515.47 546.820   2
  -6   1  -7 4296.15 556.029   2
  -6  -1  -8 1180.11 335.764   2
  -6   1  -8 1332.58 359.984   2
  -6   1  -9 3794.11 314.344   7
  -6  -1  -9 3775.94 315.895   7
  -6   1  -9 3525.53 574.771   2
  -6   1  -9 3905.73 279.560   6
  -6  -1  -9 3924.44 571.656   2
  -6  -1 -10 908.387 174.052   7
  -6   1 -10 1122.14 207.839   7
  -6   1 -10 1072.58 178.315   6
  -6  -1 -10 789.749 296.876   2
  -6   1 -10 820.007 322.594   2
  -6  -1 -11 7018.27 450.776   7
  -6  -1 -11 6879.04 852.368   2
  -6   1 -11 7505.91 928.760   2
  -6   1 -11 7383.39 470.552   7
  -6  -1 -12 2363.72 515.977   2
  -6   1 -12 2008.49 523.890   2
  -6   1 -12 1909.94 254.645   7
  -6  -1 -12 2527.07 297.457   7
  -6   1 -13 2450.38 269.868   4
  -6  -1 -13 2946.60 309.257   7
  -6   1 -14 5468.23 356.202   4
  -6  -1 -14 5586.37 376.665   4
  -6   1 -15 3189.65 261.162   4
  -6  -1 -15 3687.70 299.573   4
  -6   1 -16 5533.85 315.375   4
  -6  -1 -16 5700.77 332.156   4
  -6   1 -17 2129.14 175.079   4
  -6  -1 -17 2486.49 202.808   4
  -6   1 -18 209.677 56.7003   4
  -6  -1 -18 2.28628 56.4270   4
   6  -2 -20 1046.37 111.400   7
   6  -2 -19 216.684 81.6784   7
   6   2 -18 547.877 112.387   7
   6  -2 -18 670.400 125.183   7
   6   2 -17 413.052 109.691   7
   6  -2 -17 413.712 132.431   7
   6   2 -16 5515.25 349.391   7
   6  -2 -16 5182.15 362.816   7
   6   2 -15 959.458 164.754   7
   6  -2 -15 1143.33 188.729   7
   6  -2 -14 271.474 135.531   7
   6   2 -14 233.366 114.786   7
   6   2 -13 62.3694 89.6033   7
   6  -2 -13 218.447 121.721   7
   6   2 -12 17354.6 617.851   7
   6  -2 -12 17460.6 650.836   7
  -6   2  12 17485.6 1303.11   1
   6   2 -11 3701.18 295.906   7
   6  -2 -11 4529.86 326.812   7
  -6   2  11 4425.00 640.039   1
  -6   2  10 19816.6 1289.11   1
  -6  -2   9 723.016 203.166   1
  -6   2   9 463.503 204.021   1
  -6  -2   8 23961.4 1072.10   1
  -6   2   8 24554.1 1297.99   1
  -6  -2   7 159.918 96.4877   1
  -6   2   7 347.355 192.333   1
  -6  -2   6 15615.5 795.995   1
  -6   2   6 16461.8 969.182   1
  -6  -2   5 356542. 3745.38   1
  -6   2   5 355917. 4300.70   1
  -6  -2   4 2685.23 325.106   1
  -6   2   4 1938.74 325.211   1
  -6  -2   3 53833.9 1435.12   1
  -6   2   3 51751.1 1526.31   1
  -6  -2   2 7768.15 573.502   1
  -6   2   2 9446.88 640.261   1
  -6   2   1 16267.7 815.584   1
  -6   2   0 163005. 2559.81   1
  -6   2   0 162169. 2396.05   2
  -6   2  -1 3482.43 377.636   2
  -6   2  -1 3546.47 393.834   1
  -6  -2  -2 10844.4 710.105   2
  -6   2  -2 9656.38 636.163   2
  -6   2  -3 3640.61 425.427   2
  -6  -2  -3 808.607 241.215   2
  -6   2  -4 12351.7 789.593   2
  -6  -2  -4 12321.5 768.944   2
  -6  -2  -5 62314.8 1802.01   2
  -6   2  -5 62696.0 1854.38   2
  -6   2  -5 62565.4 1791.71   3
  -6  -2  -6 26731.6 1248.21   2
  -6   2  -6 27193.5 1297.27   2
  -6   2  -6 27294.2 1212.30   3
  -6   2  -7 6634.97 709.396   2
  -6  -2  -7 6903.06 666.231   2
  -6  -2  -8 461.403 202.181   2
  -6   2  -8 520.143 249.514   2
  -6  -2  -9 185.502 112.819   7
  -6   2  -9 267.344 123.502   7
  -6   2  -9 358.563 117.055   6
  -6  -2  -9 159.171 152.412   2
  -6   2  -9 244.669 228.861   2
  -6  -2 -10 3043.95 548.954   2
  -6  -2 -10 2375.59 272.820   7
  -6   2 -10 2569.78 256.840   6
  -6   2 -10 2768.09 558.361   2
  -6   2 -11 7109.47 399.223   6
  -6  -2 -11 7254.03 872.722   2
  -6  -2 -11 6979.37 465.027   7
  -6   2 -11 7479.78 929.249   2
  -6  -2 -12 1458.44 433.189   2
  -6  -2 -12 1026.17 185.959   7
  -6  -2 -13 7406.39 483.875   7
  -6   2 -13 7311.74 416.050   4
  -6   2 -14 124.528 108.037   4
  -6  -2 -14 233.975 135.234   4
  -6   2 -15 4964.47 327.767   4
  -6  -2 -15 5630.91 362.754   4
  -6   2 -16 5121.32 288.355   4
  -6  -2 -16 5603.83 320.308   4
  -6   2 -17 107.821 67.3481   4
  -6  -2 -17 95.6678 78.0653   4
  -6  -2 -18 1858.44 141.414   4
   6  -3 -20 174.910 54.6054   7
   6  -3 -19-35.8758 60.0692   7
   6  -3 -18 1372.31 167.083   7
   6  -3 -17 2715.64 250.793   7
   6  -3 -16 2999.85 284.400   7
   6   3 -16 3107.62 252.205   7
   6   3 -15 452.019 117.105   7
   6  -3 -15 609.230 151.497   7
   6   3 -14 3022.86 269.808   7
   6  -3 -14 3125.66 294.329   7
   6  -3 -13 1423.10 213.331   7
   6   3 -13 709.758 156.961   7
  -6   3  13 844.864 324.368   1
   6  -3 -12 2204.56 243.826   7
  -6   3  12 2070.84 482.400   1
   6   3 -12 1991.38 208.703   7
   6  -3 -11 1780.90 210.319   7
  -6   3  11 1415.44 385.090   1
   6  -3 -10 4241.32 307.794   7
  -6   3  10 4541.02 660.460   1
  -6   3   9 310.155 212.662   1
  -6   3   8 17093.8 1134.10   1
  -6  -3   7 2320.46 318.180   1
  -6   3   7 2264.26 408.915   1
  -6  -3   6 10510.2 620.494   1
  -6   3   6 9740.13 785.907   1
  -6  -3   5 40948.2 1240.14   1
  -6   3   5 40772.8 1533.65   1
  -6  -3   4 72726.5 1635.29   1
  -6   3   4 65789.5 1864.58   1
  -6   3   3 4478.71 473.756   1
  -6   3   2 40541.3 1349.77   1
  -6   3   1 75194.0 1570.80   2
  -6   3   1 77059.3 1819.73   1
  -6   3   0 11458.6 633.405   2
  -6   3   0 11922.4 722.479   1
  -6   3  -1 128710. 2295.10   1
  -6   3  -1 130108. 2186.17   2
  -6   3  -2 145618. 2385.30   2
  -6  -3  -2 149772. 2574.37   2
  -6   3  -2 141637. 2467.84   1
  -6   3  -3 150080. 2589.06   2
  -6  -3  -3 146448. 2597.44   2
  -6   3  -4 34355.2 1427.29   3
  -6  -3  -4 33252.4 1276.08   2
  -6   3  -4 36036.3 1360.67   2
  -6   3  -5 966.829 316.997   3
  -6  -3  -5 487.647 163.600   2
  -6   3  -5 1258.21 308.697   2
  -6   3  -6 1424.02 311.765   3
  -6  -3  -6 1310.51 280.076   2
  -6   3  -6 1429.55 335.776   2
  -6   3  -7 264.409 131.819   3
  -6  -3  -7 597.858 216.587   2
  -6   3  -7 596.089 250.127   2
  -6  -3  -8 25175.2 1335.78   2
  -6   3  -8 26176.6 1494.16   2
  -6  -3  -9 4365.50 337.195   7
  -6  -3  -9 4409.66 599.093   2
  -6   3  -9 4140.22 303.144   6
  -6   3  -9 3804.97 616.501   2
  -6  -3 -10 3300.36 311.354   7
  -6   3 -10 3146.24 284.944   6
  -6   3 -10 3613.11 620.174   2
  -6  -3 -10 4106.84 631.576   2
  -6  -3 -11 41620.8 1096.94   7
  -6  -3 -11 45300.1 2073.34   2
  -6   3 -11 41190.5 946.939   4
  -6   3 -11 43404.7 981.273   6
  -6   3 -11 44092.3 2230.63   2
  -6  -3 -12 13572.4 626.770   7
  -6   3 -12 12514.2 544.539   4
  -6   3 -12 14196.9 565.829   6
  -6  -3 -13 3530.65 333.002   7
  -6   3 -13 4052.70 302.630   4
  -6  -3 -13 3699.04 310.446   4
  -6   3 -14 219.257 104.836   4
  -6  -3 -14 242.192 111.536   4
  -6   3 -15 28.6405 83.5870   4
  -6  -3 -15 357.742 125.983   4
  -6  -3 -16 1887.83 190.642   4
  -6   3 -16 1895.13 166.282   4
  -6  -3 -17 152.603 75.1012   4
  -6  -3 -18 476.222 80.2870   4
   6  -4 -20 1738.12 130.818   7
   6  -4 -19 214.404 75.6127   7
   6  -4 -18 118.364 85.8362   7
   6  -4 -17 1301.46 179.744   7
   6  -4 -16 640.670 151.025   7
   6  -4 -15 268.708 113.462   7
   6  -4 -14 230.758 105.999   7
   6  -4 -13 8079.77 446.851   7
  -6   4  13 7761.29 954.334   1
   6  -4 -12 1752.89 223.446   7
  -6   4  12 1834.56 457.828   1
   6  -4 -11 5879.98 372.838   7
  -6   4  11 5833.20 790.572   1
   6  -4 -10 1969.01 214.374   7
  -6   4  10 2025.51 481.423   1
  -6   4   9 395.884 177.259   1
  -6   4   8 2084.76 425.186   1
  -6   4   7 19.2208 132.018   1
  -6   4   6 3683.40 528.717   1
  -6   4   5 32314.5 1436.69   1
  -6   4   4 13729.3 903.621   1
  -6   4   3 15391.2 900.504   1
  -6   4   2 25799.4 872.343   2
  -6   4   2 25842.8 1130.03   1
  -6   4   1 4804.55 389.048   2
  -6   4   1 5035.51 491.766   1
  -6   4   0 10573.0 592.459   2
  -6   4   0 10617.0 702.526   1
  -6   4  -1 1586.52 281.328   1
  -6   4  -1 1563.14 255.111   2
  -6   4  -2 38621.1 1250.93   2
  -6   4  -2 36588.6 1303.85   1
  -6  -4  -2 39088.7 1334.09   2
  -6  -4  -3 19752.0 969.762   2
  -6   4  -3 19251.2 943.777   2
  -6   4  -4 32742.1 1499.03   3
  -6   4  -4 32993.5 1312.41   2
  -6  -4  -4 33582.6 1289.21   2
  -6   4  -5 680.851 269.194   3
  -6  -4  -5 560.518 203.563   2
  -6   4  -5 682.866 219.567   2
  -6  -4  -6 4920.83 552.195   2
  -6   4  -6 5903.09 646.077   2
  -6   4  -6 5395.02 660.199   3
  -6   4  -7 2504.86 465.755   3
  -6  -4  -7 2149.62 379.610   2
  -6   4  -7 2230.51 420.381   2
  -6  -4  -8 1357.05 190.217   7
  -6   4  -8 1574.33 185.315   6
  -6  -4  -8 1655.57 373.840   2
  -6   4  -8 1468.85 388.999   2
  -6  -4  -9 1043.99 179.023   7
  -6   4  -9 1107.43 192.170   6
  -6  -4  -9 1211.37 331.335   2
  -6   4  -9 1253.80 377.519   2
  -6   4 -10 400.504 238.154   2
  -6  -4 -10 616.332 149.469   7
  -6   4 -10 446.401 154.179   6
  -6  -4 -10 952.987 303.226   2
  -6  -4 -11 490.380 227.232   2
  -6   4 -11 87.4104 250.202   2
  -6   4 -11 124.658 135.879   6
  -6  -4 -11 375.179 149.704   7
  -6  -4 -12 6004.71 420.761   7
  -6  -4 -12 6700.93 407.806   4
  -6   4 -12 6019.49 393.646   6
  -6  -4 -13 3404.75 301.583   4
  -6  -4 -13 3447.69 328.750   7
  -6  -4 -14 540.252 149.740   4
  -6  -4 -15 4417.74 295.579   4
  -6  -4 -16 580.890 121.298   4
  -6  -4 -17 7618.58 309.777   4
  -6  -4 -18 1149.65 102.721   4
   6  -5 -19 1367.90 137.659   7
   6  -5 -18 2741.16 211.120   7
   6  -5 -17 1284.97 177.234   7
   6  -5 -16 60.6298 85.6051   7
   6  -5 -15-16.2414 93.5343   7
   6  -5 -14 206.061 112.510   7
   6  -5 -13 2161.08 240.985   7
  -6   5  12 65.0140 180.038   1
   6  -5 -12 278.007 143.766   7
  -6   5  11 205.059 169.121   1
   6  -5 -11 304.061 121.265   7
   6   5 -11 310.660 98.3899   6
  -6   5  10 283.162 262.105   1
   6  -5 -10 305.092 104.394   7
   6   5 -10 205.155 88.1926   6
   6  -5  -9 1145.63 169.828   7
  -6   5   9 1014.44 356.979   1
   6   5  -9 1241.30 170.901   8
  -6   5   8 313.203 209.839   1
  -6   5   7 78.5807 169.191   1
  -6   5   6 2449.79 453.653   1
  -6   5   5 2379.87 427.687   1
  -6   5   4 951.591 279.778   1
  -6   5   3 33589.8 1409.68   1
  -6   5   2 82707.3 2102.37   1
  -6   5   2 79570.5 1398.55   2
  -6   5   1 12845.7 583.071   2
  -6   5   1 13669.6 831.164   1
  -6   5   0 1430.25 273.417   1
  -6   5   0 1389.89 230.467   2
  -6   5  -1 1138.20 243.643   1
  -6   5  -1 1344.09 231.680   2
  -6   5  -2 4213.09 423.172   2
  -6   5  -2 3519.34 424.846   1
  -6  -5  -2 3270.96 419.437   2
  -6   5  -3 973.488 315.363   3
  -6  -5  -3 789.578 212.402   2
  -6   5  -3 947.357 235.120   2
  -6  -5  -4 2058.60 346.705   2
  -6   5  -4 1882.47 414.981   3
  -6   5  -4 2110.84 359.949   2
  -6   5  -5 20847.1 1136.19   2
  -6  -5  -5 22763.4 1114.48   2
  -6   5  -5 21070.5 1335.15   3
  -6   5  -6 981.362 336.058   3
  -6  -5  -6 1428.53 310.671   2
  -6   5  -6 907.984 294.755   2
  -6   5  -7 3062.16 568.593   3
  -6   5  -7 3098.90 536.217   2
  -6   5  -7 3284.09 265.676   6
  -6  -5  -7 2788.61 423.981   2
  -6   5  -8 2876.93 580.132   3
  -6  -5  -8 3468.45 510.905   2
  -6  -5  -8 3675.23 302.719   7
  -6  -5  -8 4187.60 295.732   4
  -6   5  -8 2943.95 268.970   6
  -6   5  -8 3029.80 557.029   2
  -6   5  -9 410.726 274.537   2
  -6   5  -9 278.205 120.721   6
  -6  -5  -9 232.370 112.119   7
  -6  -5  -9 158.314 106.053   4
  -6  -5  -9-42.9416 192.092   2
  -6  -5 -10 5269.76 386.479   7
  -6  -5 -10 5615.36 357.176   4
  -6   5 -10 5822.43 393.770   6
  -6   5 -10 5173.39 803.158   2
  -6  -5 -11 4308.97 321.845   4
  -6  -5 -11 4381.00 359.405   7
  -6   5 -11 4579.73 356.986   6
  -6   5 -11 4408.68 794.016   2
  -6   5 -12 10278.6 507.014   6
  -6  -5 -12 10036.4 522.169   7
  -6  -5 -12 9865.60 471.775   4
  -6   5 -13 3498.28 301.206   6
  -6  -5 -13 4129.43 315.847   4
  -6   5 -14 962.306 194.771   6
  -6  -5 -14 746.713 156.408   4
  -6  -5 -15 174.550 97.9018   4
  -6  -5 -16 3377.30 230.412   4
  -6  -5 -17 2479.68 166.961   4
   6  -6 -19 168.449 56.0079   7
   6  -6 -18 2545.19 191.520   7
   6  -6 -17 33.7237 72.5238   7
   6  -6 -16 3317.17 267.119   7
   6  -6 -15 4571.97 325.308   7
   6  -6 -14 5689.83 366.374   7
   6  -6 -13 987.459 168.303   7
   6   6 -13 1231.39 167.315   6
   6  -6 -12 3961.24 312.147   7
   6   6 -12 3990.17 286.362   6
  -6   6  12 4495.74 758.067   1
   6  -6 -11 8419.55 442.463   7
   6   6 -11 7576.10 373.800   6
  -6   6  11 8153.07 1002.33   1
  -6   6  10 369.464 304.411   1
   6  -6 -10 68.9226 85.3521   7
   6   6 -10 89.2642 90.4633   6
   6  -6  -9 3013.77 258.438   7
   6   6  -9 3221.42 264.780   8
  -6   6   9 3116.91 586.462   1
   6   6  -9 3192.94 239.640   6
   6   6  -8 631.453 137.142   8
  -6   6   8 682.836 274.415   1
  -6   6   7 13671.7 1114.89   1
  -6   6   6 2659.45 484.430   1
  -6   6   5 9781.96 883.675   1
  -6   6   4 32614.2 1525.67   1
  -6   6   3 1594.62 335.236   1
  -6   6   2 444.307 177.827   1
  -6   6   1 21116.7 1074.85   1
  -6   6   0 9596.66 717.120   1
  -6  -6  -1 14206.0 842.361   2
  -6   6  -1 14837.8 710.061   2
  -6   6  -1 14360.6 866.434   1
  -6   6  -2 489.287 172.534   1
  -6  -6  -2 342.658 147.026   2
  -6   6  -2 373.032 139.241   2
  -6   6  -3 9838.55 956.304   3
  -6  -6  -3 9546.80 694.772   2
  -6   6  -3 10715.3 714.833   2
  -6   6  -4 2450.60 376.971   2
  -6   6  -4 2266.08 499.306   3
  -6  -6  -4 2569.11 367.499   2
  -6  -6  -5 19238.9 1012.05   2
  -6   6  -5 19813.6 1139.01   2
  -6   6  -5 18344.3 1323.68   3
  -6  -6  -6 4854.97 523.431   2
  -6   6  -6 4978.37 318.625   6
  -6   6  -6 5168.84 644.349   2
  -6   6  -6 5017.89 739.913   3
  -6  -6  -7 11571.2 838.698   2
  -6  -6  -7 12363.9 515.768   7
  -6   6  -7 11675.6 495.571   6
  -6   6  -7 10819.9 984.929   2
  -6  -6  -7 11643.0 458.475   4
  -6   6  -7 11264.0 1128.43   3
  -6  -6  -8 14213.4 577.112   7
  -6  -6  -8 14688.9 531.159   4
  -6   6  -8 13494.3 551.521   6
  -6   6  -8 13927.5 1160.14   2
  -6   6  -8 13048.4 1257.52   3
  -6  -6  -9 24609.9 705.683   4
  -6  -6  -9 24112.9 774.060   7
  -6   6  -9 22891.4 733.656   6
  -6   6  -9 21874.0 1512.80   2
  -6  -6 -10 33871.5 928.414   7
  -6  -6 -10 33843.1 839.646   4
  -6   6 -10 33026.2 910.585   6
  -6   6 -10 32915.5 1956.18   2
  -6  -6 -11 474.647 155.348   7
  -6   6 -11 434.174 168.950   6
  -6  -6 -11 303.239 122.475   4
  -6   6 -12 1150.62 213.904   6
  -6  -6 -12 1629.64 206.443   4
  -6  -6 -13 6816.83 375.534   4
  -6   6 -13 7446.01 428.083   6
  -6  -6 -14 1627.29 188.278   4
  -6   6 -14 1393.30 196.934   6
  -6  -6 -15 1055.12 144.223   4
  -6  -6 -16 349.733 89.8708   4
  -6  -6 -17 508.252 79.7374   4
   6  -7 -18 337.277 75.6245   7
   6  -7 -17 284.510 85.6104   7
   6  -7 -16 1716.31 180.218   7
   6  -7 -15 150.734 76.1917   7
   6  -7 -14 2422.51 245.571   7
   6   7 -14 3385.46 253.742   6
   6  -7 -13 942.884 162.475   7
   6   7 -13 425.020 133.028   6
   6   7 -12 8063.56 397.558   6
   6  -7 -12 8185.88 433.129   7
   6  -7 -11 8399.80 434.929   7
   6   7 -11 8665.69 415.144   6
  -6   7  11 8315.48 1036.18   1
   6  -7 -10 6965.01 388.637   7
   6   7 -10 6794.11 363.940   6
  -6   7  10 6511.92 908.699   1
   6  -7  -9 13334.5 522.908   7
  -6   7   9 12741.6 1228.59   1
   6   7  -9 13137.9 487.968   6
   6   7  -8 1125.17 170.738   8
  -6   7   8 628.774 275.919   1
   6  -7  -8 706.201 123.532   7
   6   7  -7 4224.93 293.415   8
  -6   7   7 4180.53 655.092   1
  -6   7   6 18240.4 1298.00   1
  -6   7   5 1520.44 383.932   1
  -6   7   4 1380.55 353.080   1
  -6   7   3 9423.30 832.877   1
  -6   7   2 2269.82 395.432   1
  -6   7   1 4750.22 557.777   1
  -6   7   0-85.5809 103.714   1
  -6  -7  -1 5.21662 134.721   2
  -6   7  -1 37.8814 119.653   1
  -6   7  -2 4591.72 686.207   3
  -6  -7  -2 4309.68 471.222   2
  -6  -7  -3 5208.86 514.953   2
  -6   7  -3 5781.90 768.835   3
  -6   7  -4 3130.90 584.715   3
  -6   7  -5 54.4615 138.849   2
  -6   7  -5-24.7047 172.287   3
  -6   7  -5 65.5063 103.516   6
  -6   7  -6 3770.35 294.779   6
  -6   7  -6 3728.30 551.703   2
  -6  -7  -6 2587.71 211.156   4
  -6   7  -6 3603.84 679.235   3
  -6  -7  -7 25740.3 674.648   4
  -6   7  -7 24692.9 740.864   6
  -6   7  -7 25360.6 1480.76   2
  -6   7  -7 26199.7 1820.13   3
  -6  -7  -8 11379.8 466.591   4
  -6   7  -8 10522.5 1024.94   2
  -6   7  -8 10483.8 510.414   6
  -6  -7  -9 15571.4 560.562   4
  -6   7  -9 17663.4 665.999   6
  -6   7  -9 15641.5 1328.71   2
  -6  -7 -10 9843.10 452.696   4
  -6   7 -10 8959.13 493.716   6
  -6  -7 -11 3283.86 266.621   4
  -6   7 -11 2773.40 294.229   6
  -6  -7 -12 2030.76 212.934   4
  -6   7 -12 2158.65 267.170   6
  -6  -7 -13 3252.63 243.740   4
  -6   7 -13 3537.21 294.825   6
  -6   7 -14 960.903 169.499   6
  -6  -7 -14 1094.10 144.176   4
  -6  -7 -15 631.004 105.382   4
  -6  -7 -16 2564.53 164.031   4
   6  -8 -18 821.161 91.4518   7
   6  -8 -17 1956.99 160.544   7
   6  -8 -16 1644.13 166.325   7
   6  -8 -15 36.8139 69.9580   7
   6   8 -15 41.7504 84.5832   6
   6  -8 -14 386.315 107.770   7
   6   8 -14 540.033 121.332   6
   6  -8 -13 211.155 101.689   7
   6   8 -13 114.000 103.437   6
   6  -8 -12 404.973 120.431   7
   6   8 -12 430.234 132.588   6
   6  -8 -11 6249.97 370.574   7
   6   8 -11 7372.08 396.032   6
   6  -8 -10 4377.43 303.727   7
  -6   8  10 4294.25 763.467   1
   6   8 -10 4896.35 331.463   6
  -6   8   9 17.2400 244.414   1
   6  -8  -9 114.115 86.2225   7
   6   8  -9 138.776 113.579   6
  -6   8   8 599.583 329.739   1
   6   8  -8 619.803 130.754   8
   6   8  -7 139.761 91.7552   8
  -6   8   7 57.7656 167.877   1
   6   8  -6 10962.2 452.618   8
  -6   8   6 10431.1 1032.81   1
   6   8  -5 21769.6 622.609   8
  -6   8   5 20570.5 1381.50   1
  -6   8   4 14332.4 1118.15   1
  -6   8   3 20439.7 1259.15   1
  -6   8   2 1960.40 391.978   1
  -6   8   1 2865.24 455.123   1
  -6   8   0 380.774 298.895   3
  -6   8   0 154.273 94.8321   1
  -6   8  -1 13485.4 1218.34   3
  -6   8  -2 1253.18 412.483   3
  -6   8  -3 8619.69 459.529   5
  -6   8  -3 9082.77 1046.30   3
  -6   8  -4 4984.31 316.481   6
  -6   8  -4 5429.54 383.467   5
  -6   8  -4 5437.49 836.168   3
  -6   8  -5 7111.26 387.697   6
  -6   8  -5 7667.44 458.299   5
  -6   8  -5 7676.96 997.670   3
  -6   8  -6 3614.98 292.849   6
  -6   8  -6 3919.41 785.363   3
  -6   8  -7 653.281 327.406   3
  -6   8  -7 463.009 144.761   6
  -6  -8  -8 5021.69 309.030   4
  -6   8  -8 5280.80 386.440   6
  -6   8  -9 1364.13 228.225   6
  -6  -8  -9 809.977 140.279   4
  -6  -8 -10 2208.89 213.145   4
  -6   8 -10 2326.47 281.597   6
  -6   8 -11 6248.37 419.045   6
  -6  -8 -11 6283.49 345.950   4
  -6  -8 -12 293.993 112.460   4
  -6   8 -12 139.993 132.445   6
  -6   8 -13 1339.88 210.128   6
  -6  -8 -13 1358.65 163.928   4
  -6   8 -14 1553.98 192.658   6
  -6  -8 -14 1309.56 143.371   4
  -6  -8 -15 1302.57 125.774   4
   6   8  15 929.582 97.7725   5
  -6  -8 -16 987.277 89.7858   4
   6  -9 -17 839.880 90.4665   7
   6  -9 -16 587.383 96.7958   7
   6  -9 -15 200.873 79.2935   7
   6   9 -15 173.306 89.9904   6
   6  -9 -14 283.567 92.9334   7
   6   9 -14 315.299 115.955   6
   6  -9 -13 25.7729 73.7615   7
   6   9 -13 255.347 118.782   6
   6  -9 -12 531.995 106.307   7
   6   9 -12 199.506 122.758   6
   6  -9 -11 378.682 105.761   7
   6   9 -11 351.731 137.841   6
   6   9 -10 288.239 134.879   6
   6   9  -9 13305.1 539.674   6
  -6   9   9 12160.3 1260.33   1
   6   9  -8 1159.49 177.178   8
  -6   9   8 834.802 350.200   1
   6   9  -8 1255.68 181.894   6
   6   9  -7 3739.48 303.473   8
  -6   9   7 4466.05 734.588   1
   6   9  -6 15152.3 556.544   8
  -6   9   6 15516.1 1305.10   1
   6   9  -5 821.470 136.156   8
  -6   9   5 759.086 294.699   1
   6   9  -4 994.426 166.555   8
  -6   9   4 1380.02 404.692   1
   6   9  -3 935.984 152.202   8
  -6   9   3 1978.63 444.363   1
   6   9  -2 785.027 123.595   8
  -6   9   2 1118.48 399.554   3
  -6   9   2 1103.60 330.983   1
  -6   9   1 517.219 246.066   3
   6   9  -1 440.895 89.6325   5
   6   9   0 418.580 102.965   5
  -6   9   0 79.4760 245.498   3
  -6   9  -1 25967.1 758.830   5
   6   9   1 24770.5 631.880   5
   6   9   2 3137.14 223.724   8
  -6   9  -2 3218.25 283.812   5
  -6   9  -2 3862.91 744.891   3
  -6   9  -3-4.38738 198.137   3
  -6   9  -3 228.041 138.757   5
  -6   9  -4 1357.45 458.389   3
  -6   9  -4 1296.36 195.455   6
  -6   9  -4 1306.03 232.927   5
  -6   9  -5 1216.55 471.797   3
  -6   9  -5 1435.65 212.239   6
  -6   9  -5 1199.74 210.685   5
  -6   9  -6 1502.53 536.304   3
  -6   9  -6 1664.73 224.498   6
  -6   9  -7 3753.70 325.888   6
  -6   9  -7 4395.69 888.774   3
  -6   9  -8 246.208 152.709   6
  -6   9  -9 3631.83 336.348   6
  -6   9 -10 814.833 202.331   6
  -6  -9 -10 626.700 126.866   4
  -6   9 -11 263.909 142.253   6
  -6  -9 -11 354.156 107.154   4
  -6   9 -12 365.230 161.349   6
  -6  -9 -12 408.730 97.1917   4
   6   9  13 316.809 87.0320   5
  -6   9 -13 602.589 160.196   6
  -6  -9 -13 407.874 91.6370   4
   6   9  14 113.768 57.2263   5
  -6   9 -14 187.683 103.172   6
  -6  -9 -14 209.233 69.6099   4
   6  10 -16 110.147 61.5933   6
   6  10 -15 710.814 122.530   6
   6  10 -14 225.099 101.324   6
   6  10 -13 2543.20 232.349   6
   6  10 -12 5937.22 361.227   6
   6  10 -11 667.921 154.141   6
   6  10 -10 576.825 150.229   6
   6  10  -9 10652.6 495.347   6
  -6  10   8 310.922 265.529   1
   6  10  -8 186.666 114.799   6
  -6  10   7 184.473 216.231   1
   6  10  -7 131.976 107.349   8
   6  10  -7 184.070 113.622   6
  -6  10   6 914.734 376.444   1
   6  10  -6 1447.76 197.423   8
  -6  10   5 5330.03 769.246   3
   6  10  -5 5391.11 346.118   8
  -6  10   5 5474.00 781.477   1
   6  10  -4 1560.65 186.694   8
  -6  10   4 3461.24 587.285   1
  -6  10   4 3133.55 616.907   3
   6  10  -4 1672.03 179.185   5
  -6  10   3 8338.56 1002.01   3
   6  10  -3 7727.96 385.986   8
   6  10  -3 7687.89 360.168   5
   6  10  -2 43.6946 77.9702   8
   6  10  -2 72.5875 81.0725   5
  -6  10   2-69.8802 203.108   3
  -6  10   2 292.274 107.113   5
   6  10  -1 986.406 146.807   8
   6  10  -1 1116.56 148.412   5
  -6  10   1 806.780 385.556   3
  -6  10   1 996.120 175.521   5
   6  10   0 816.658 135.568   5
   6  10   0 897.174 146.377   8
  -6  10   0 1395.27 444.430   3
  -6  10   0 1163.81 186.332   5
   6  10   1 7725.85 359.761   8
  -6  10  -1 8899.67 480.031   5
   6  10   1 7762.41 375.550   5
  -6  10  -1 8771.37 1090.02   3
   6  10   2 479.041 116.607   5
  -6  10  -2 554.441 355.146   3
  -6  10  -2 223.895 127.775   5
  -6  10  -3 4315.77 365.188   5
   6  10   3 4406.58 289.693   5
  -6  10  -3 4504.23 867.781   3
  -6  10  -4 7829.71 421.183   6
  -6  10  -4 8372.00 506.682   5
   6  10   4 6751.52 359.769   5
  -6  10  -4 8332.26 1163.76   3
  -6  10  -5 5656.19 376.655   6
  -6  10  -5 5770.65 435.624   5
  -6  10  -5 6170.73 1024.84   3
  -6  10  -6 458.434 377.082   3
  -6  10  -6 251.096 146.934   6
  -6  10  -7 792.093 192.939   6
  -6  10  -8 2715.11 289.935   6
  -6  10  -9 440.744 180.986   6
  -6  10 -10 3153.38 306.838   6
   6  10  10 3130.33 248.838   5
  -6  10 -11 1907.76 238.196   6
   6  10  11 1666.93 173.600   5
   6  10  12 84.1955 59.5872   5
  -6  10 -12 394.159 145.174   6
   6  10  13 198.460 72.3578   5
  -6  10 -13 363.677 128.423   6
  -6  10 -14 1308.35 169.866   6
   6  10  14 896.496 92.5134   5
   6  11 -15-16.8358 65.6287   6
   6  11 -14 240.125 100.649   6
   6  11 -13 107.297 100.433   6
   6  11 -12 1887.84 209.206   6
   6  11 -11 615.480 152.074   6
   6  11 -10 308.719 119.357   6
   6  11  -9 5016.55 349.803   6
   6  11  -8 149.735 125.947   6
   6  11  -7 1735.14 217.179   6
   6  11  -6 3090.63 275.508   8
   6  11  -6 3407.22 287.888   6
   6  11  -5 1941.18 215.664   8
   6  11  -5 2101.90 206.208   5
   6  11  -4 9905.60 449.097   8
   6  11  -4 10919.9 450.548   5
  -6  11   4 11082.3 1211.44   3
   6  11  -3 35984.5 839.147   8
   6  11  -3 37458.5 840.847   5
  -6  11   3 37482.5 2201.53   3
   6  11  -2 9597.38 428.651   8
  -6  11   2 8807.72 465.375   5
   6  11  -2 10245.3 439.318   5
  -6  11   2 10757.1 1224.78   3
  -6  11   1 1403.41 514.839   3
   6  11  -1 1257.95 170.101   8
   6  11  -1 1378.28 177.067   5
  -6  11   1 1177.46 189.654   5
   6  11   0 74.1105 79.1376   8
  -6  11   0 197.498 249.074   3
   6  11   0 120.038 80.5575   5
  -6  11   0 141.587 110.783   5
  -6  11  -1 2755.22 648.311   3
  -6  11  -1 2850.78 293.421   5
   6  11   1 3194.04 250.956   5
  -6  11  -2 1894.13 595.017   3
   6  11   2 1363.19 180.845   5
  -6  11  -2 1545.11 245.849   5
  -6  11  -3 1226.63 519.977   3
   6  11   3 840.311 144.885   5
  -6  11  -3 1185.29 211.381   5
  -6  11  -4 1415.89 559.136   3
   6  11   4 1096.24 162.685   5
  -6  11  -4 805.151 174.182   6
  -6  11  -4 839.834 211.037   5
   6  11   5 449.021 117.005   5
  -6  11  -5 150.696 134.259   6
  -6  11  -5 167.890 123.626   5
  -6  11  -6 2724.07 279.487   6
   6  11   6 2369.99 227.427   5
   6  11   7 558.588 121.076   5
  -6  11  -7 682.038 185.462   6
   6  11   8 210.650 88.1613   5
  -6  11  -8 417.006 154.316   6
  -6  11  -9 349.586 148.190   6
   6  11   9 275.670 92.9858   5
   6  11  10 607.282 116.695   5
  -6  11 -10 610.333 166.336   6
  -6  11 -11 432.276 139.051   6
   6  11  11 374.883 95.7775   5
   6  11  12 43.4372 50.0200   5
  -6  11 -12 118.122 114.806   6
   6  11  13 315.440 64.9936   5
  -6  11 -13 399.099 123.008   6
   6  12 -15 541.870 85.6547   6
   6  12 -14 18.5002 76.4719   6
   6  12 -13 289.365 103.130   6
   6  12 -12 165.537 92.5004   6
   6  12 -11 588.609 154.111   6
   6  12 -10 4135.01 317.486   6
   6  12  -9 264.697 132.756   6
   6  12  -8 360.648 138.784   6
   6  12  -7 7140.05 409.429   6
   6  12  -6 3347.95 290.419   6
   6  12  -6 3342.14 262.228   5
   6  12  -5 682.755 141.903   5
   6  12  -5 478.416 142.303   8
   6  12  -5 377.139 129.269   6
   6  12  -4-40.3681 82.2725   5
   6  12  -4 142.676 101.821   8
   6  12  -3 449.122 115.329   5
   6  12  -3 411.755 124.693   8
  -6  12   3 468.877 136.965   5
   6  12  -2 3144.29 240.535   8
  -6  12   2 3614.99 310.640   5
   6  12  -2 3559.86 273.288   5
  -6  12   1 3567.08 324.398   5
   6  12  -1 3973.41 285.862   5
  -6  12   0 2376.67 270.848   5
   6  12   0 2636.06 245.543   5
   6  12   1 1280.53 176.131   5
  -6  12  -1 1451.04 222.714   5
   6  12   2 305.142 103.996   5
  -6  12  -2 145.258 121.038   5
   6  12   3 63.9520 74.4526   5
  -6  12  -3 138.521 122.829   5
   6  12   4 893.450 154.357   5
  -6  12  -4 943.550 220.553   5
   6  12   5 120.429 79.9950   5
  -6  12  -5 93.4010 108.581   6
   6  12   6 340.173 113.144   5
  -6  12  -6 315.821 136.506   6
   6  12   7 197.971 90.7208   5
  -6  12  -7 333.650 141.106   6
  -6  12  -8 249.302 135.379   6
   6  12   8 259.995 100.279   5
   6  12   9 962.025 133.275   5
  -6  12  -9 1087.77 193.887   6
   6  12  10 24.6216 58.7194   5
  -6  12 -10-127.008 112.761   6
   6  12  11 219.417 69.3288   5
  -6  12 -11 227.933 114.118   6
   6  12  12 88.5494 49.7025   5
  -6  12 -12 518.633 125.384   6
   6  13 -14 407.868 84.4523   6
   6  13 -13 364.839 93.9797   6
   6  13 -12 221.970 100.126   6
   6  13 -11 769.045 144.575   6
   6  13 -10 612.502 147.700   6
   6  13  -9 108.314 106.262   6
   6  13  -8 865.771 168.569   6
   6  13  -7 223.879 122.296   6
   6  13  -6 643.626 152.912   6
   6  13  -6 425.434 119.123   5
   6  13  -5 3342.56 268.949   6
   6  13  -5 3590.59 278.830   5
   6  13  -4 143.894 87.6279   5
   6  13  -4 180.371 112.831   6
   6  13  -3 809.772 150.533   5
   6  13  -3 938.520 153.455   6
  -6  13   3 567.469 152.863   5
   6  13  -2 2393.01 218.972   6
   6  13  -2 2525.92 241.690   5
   6  13  -1 269.807 106.469   5
  -6  13   1 395.742 136.583   5
   6  13   0 425.331 114.397   5
  -6  13   0 504.719 152.375   5
  -6  13  -1 2942.27 332.034   5
   6  13   1 3120.82 260.006   5
   6  13   2 673.428 143.726   5
  -6  13  -2 591.056 196.724   5
   6  13   3 90.6537 100.580   5
  -6  13  -3 333.389 148.465   5
  -6  13  -4 3183.99 355.963   5
   6  13   4 3255.40 252.983   5
   6  13   5-106.620 91.7605   5
   6  13   6-14.3204 70.1608   5
  -6  13  -6-193.990 122.841   6
  -6  13  -7 1293.75 186.811   6
   6  13   7 1161.68 154.770   5
   6  13   8 245.642 85.1082   5
  -6  13  -8 408.354 137.931   6
   6  13   9 619.040 108.835   5
  -6  13  -9 672.077 149.230   6
  -6  13 -10 1385.87 182.278   6
   6  13  10 1200.75 122.013   5
   6  13  11 390.875 73.7334   5
  -6  13 -11 340.383 104.684   6
   6  14 -13 373.508 77.8177   6
   6  14 -12 188.707 73.1854   6
   6  14 -11 353.944 105.135   6
   6  14 -10 175.540 88.6495   6
   6  14  -9 765.288 146.667   6
   6  14  -8 192.838 94.2891   6
   6  14  -7-17.1686 95.6051   6
   6  14  -6 186.576 98.8747   6
   6  14  -6 122.184 83.8254   5
   6  14  -5 519.589 132.975   5
   6  14  -5 299.588 116.594   6
   6  14  -4 405.492 109.738   5
   6  14  -4 338.774 115.303   6
   6  14  -3 131.219 90.4772   5
   6  14  -3 57.6341 94.7388   6
  -6  14   3 180.335 119.147   5
   6  14  -2 44.8285 93.5633   5
   6  14  -2 64.5735 85.5074   6
  -6  14   2 80.2799 124.682   5
   6  14  -1 361.446 116.298   5
   6  14  -1 347.702 102.461   6
  -6  14   1 72.2382 111.678   5
   6  14   0-14.4208 73.6949   5
  -6  14   0-82.7805 118.142   5
   6  14   1 545.036 122.011   5
  -6  14  -1 757.295 198.147   5
   6  14   2 498.523 117.179   5
  -6  14  -2 329.790 157.238   5
   6  14   3 197.651 91.4869   5
  -6  14  -3 349.549 161.936   5
   6  14   4 188.422 80.4777   5
   6  14   5 783.142 128.902   5
   6  14   6 407.063 101.847   5
   6  14   7 249.005 81.6458   5
  -6  14  -7 522.485 118.819   6
  -6  14  -8 806.474 130.279   6
   6  14   8 675.863 109.467   5
   6  14   9 128.466 56.1884   5
  -6  14  -9 191.977 87.3125   6
  -6  14 -10-145.352 76.6378   6
   6  14  10 48.8780 39.1708   5
   6  15 -11 200.051 73.7137   6
   6  15 -10 132.065 70.7822   6
   6  15  -9 495.445 106.927   6
   6  15  -8 376.374 108.146   6
   6  15  -7 86.0916 82.1430   6
   6  15  -6 33.9912 76.4531   6
   6  15  -6 75.7706 75.7419   5
   6  15  -5 279.005 104.390   6
   6  15  -5 282.222 102.071   5
   6  15  -4-3.10758 81.5482   5
   6  15  -4-9.46882 76.7731   6
   6  15  -3 2044.73 185.318   6
   6  15  -3 1783.79 216.445   5
   6  15  -2 216.711 98.9797   5
   6  15  -2 294.269 95.1251   6
  -6  15   2 128.782 98.5537   5
   6  15  -1 262.919 99.0946   5
  -6  15   1 198.645 111.384   5
   6  15   0 229.048 94.1951   5
  -6  15   0 57.6412 93.2247   5
   6  15   1-9.41298 81.8763   5
  -6  15  -1-85.2935 109.174   5
   6  15   2 676.155 125.051   5
  -6  15  -2 592.301 167.554   5
   6  15   3 562.399 114.048   5
   6  15   4 55.0962 66.9953   5
   6  15   5 263.808 88.2992   5
   6  15   6 240.696 78.6816   5
   6  15   7 348.193 82.2462   5
   6  15   8 2.53881 43.1750   5
   6  15   9-33.9964 43.4636   5
   6  16  -9 26.9052 58.2952   6
   6  16  -8 43.9202 66.2542   6
   6  16  -7 4.00179 61.8355   6
   6  16  -6 184.976 79.9185   6
   6  16  -5 317.976 83.5047   6
   6  16  -5 220.095 96.7245   5
   6  16  -4 305.256 82.4302   6
   6  16  -4 459.872 104.350   5
   6  16  -3 97.8295 77.4059   5
   6  16  -2 291.938 99.2187   5
  -6  16   2 157.329 93.6742   5
   6  16  -1 64.6429 76.5117   5
  -6  16   1-40.2113 78.8152   5
   6  16   0 54.1148 70.9321   5
  -6  16   0 54.2466 94.3050   5
   6  16   1-11.6826 63.6120   5
   6  16   2 75.9367 63.5993   5
   6  16   3 83.3675 74.8554   5
   6  16   4 337.630 88.7887   5
   6  16   5 141.528 61.8190   5
   6  16   6-5.64325 47.7492   5
   6  16   7 31.8552 40.5315   5
   6  17  -4-30.1358 56.2572   5
   6  17  -3 1145.79 131.591   5
   6  17  -2 26.1690 56.8748   5
   6  17  -1 344.992 87.5904   5
   6  17   0 73.4601 61.7504   5
   6  17   1 220.102 76.1167   5
   6  17   2 89.8642 56.3129   5
   6  17   3 128.771 62.6022   5
   6  17   4 441.882 79.6271   5
   6  17   5 668.654 83.3378   5
   7   0 -19 2765.62 197.231   7
   7   0 -18 57.9914 76.9078   7
   7   0 -17 1712.07 211.502   7
   7   0 -16 289.943 118.967   7
   7   0 -15 20015.1 700.635   7
   7   0 -14 249.260 119.624   7
   7   0 -13 19881.1 694.178   7
   7   0 -12-148.684 117.224   7
   7   0 -11 10125.9 476.036   7
  -7   0  11 10896.5 933.236   1
   7   0 -10 3.36836 80.0634   7
  -7   0  10 142.834 168.072   1
  -7   0   9 14290.6 999.367   1
  -7   0   8 29.2440 129.641   1
  -7   0   7 9419.94 753.527   1
  -7   0   6 152.935 134.876   1
  -7   0   5 94172.4 2236.51   1
  -7   0   4 8.97103 141.584   1
  -7   0   3 20722.4 992.555   1
  -7   0   2 210.253 140.447   1
  -7   0   1 5603.33 520.063   1
  -7   0   0 61.6445 122.750   1
  -7   0  -1 1827.40 328.941   2
  -7   0  -2 1153.80 291.498   2
  -7   0  -3 34784.6 1357.60   2
  -7   0  -4 739.657 256.025   2
  -7   0  -5 29520.6 1338.87   2
  -7   0  -6 18.9175 125.154   2
  -7   0  -7 35132.0 1614.08   2
  -7   0  -8 108.328 91.6697   4
  -7   0  -8-89.6694 163.289   2
  -7   0  -9 44540.4 1999.71   2
  -7   0  -9 42947.1 932.073   4
  -7   0 -10 143.453 121.912   4
  -7   0 -10-177.211 215.608   2
  -7   0 -11 21225.2 691.586   4
  -7   0 -11 23181.4 1597.02   2
  -7   0 -12 176.724 121.764   4
  -7   0 -13 2935.87 273.290   4
  -7   0 -14 314.264 137.850   4
  -7   0 -15 503.899 124.902   4
  -7   0 -16 28.0185 86.5404   4
  -7   0 -17 92.6891 61.4571   4
   7  -1 -20 85.0511 45.4935   7
   7   1 -19 4174.46 227.422   7
   7  -1 -19 4211.83 242.141   7
   7  -1 -18 311.706 94.6010   7
   7   1 -18 231.695 85.4945   7
   7  -1 -17-32.3176 84.7082   7
   7   1 -17-8.69046 81.9396   7
   7   1 -16 714.411 147.725   7
   7  -1 -16 512.016 136.218   7
   7  -1 -15 3831.49 324.844   7
   7   1 -15 4143.41 322.376   7
   7   1 -14 6146.11 401.304   7
   7  -1 -14 5220.04 377.578   7
   7  -1 -13 3189.00 297.345   7
   7   1 -13 2656.36 261.696   7
   7   1 -12 513.557 130.452   7
   7  -1 -12 814.774 169.424   7
  -7   1  12 802.050 305.971   1
   7   1 -11 225.528 101.619   7
   7  -1 -11 68.1728 83.0765   7
  -7   1  11 304.746 197.652   1
   7  -1 -10 11977.7 508.300   7
  -7   1  10 11560.5 982.232   1
  -7  -1  10 12530.7 922.827   1
  -7   1   9 7617.34 751.616   1
  -7  -1   9 7046.51 671.369   1
  -7   1   8 5014.26 593.121   1
  -7  -1   8 5961.00 603.040   1
  -7  -1   7 17406.1 985.116   1
  -7   1   7 17618.5 1056.69   1
  -7  -1   6 8905.74 690.978   1
  -7   1   6 7484.11 683.828   1
  -7  -1   5 9810.69 712.703   1
  -7   1   5 8528.26 690.823   1
  -7  -1   4 3068.84 393.047   1
  -7   1   4 2020.86 350.728   1
  -7   1   3 16534.4 912.952   1
  -7  -1   3 18183.8 919.791   1
  -7   1   2 4575.56 486.544   1
  -7  -1   2 2985.64 396.686   1
  -7   1   1 20507.3 982.259   1
  -7  -1   1 20427.4 997.106   1
  -7   1   0 16455.9 914.630   1
  -7   1   0 16215.2 860.996   2
  -7   1  -1 33338.5 1233.36   2
  -7  -1  -1 34006.9 1272.17   2
  -7   1  -2 3887.60 463.961   2
  -7  -1  -2 4000.23 467.656   2
  -7  -1  -3 20742.7 1047.44   2
  -7   1  -3 21595.3 1065.47   2
  -7  -1  -4 3539.28 464.786   2
  -7   1  -4 3776.65 477.491   2
  -7   1  -5 394.215 160.557   3
  -7   1  -5 357.031 196.020   2
  -7  -1  -6 252.619 179.216   2
  -7   1  -6 899.216 305.174   2
  -7  -1  -7 4126.71 595.877   2
  -7   1  -7 5638.51 663.293   2
  -7  -1  -8 264.833 93.7066   7
  -7   1  -8 561.486 154.183   6
  -7   1  -8 361.903 104.869   4
  -7  -1  -8 443.936 131.476   4
  -7  -1  -8 192.522 208.461   2
  -7   1  -8 480.981 243.474   2
  -7  -1  -9 471.563 146.091   7
  -7   1  -9 231.912 120.064   4
  -7  -1  -9 478.685 121.771   4
  -7  -1  -9 361.384 215.903   2
  -7   1  -9 135.827 185.307   2
  -7   1 -10 2979.02 262.240   4
  -7  -1 -10 3095.70 276.234   4
  -7  -1 -10 3512.68 603.474   2
  -7   1 -10 3307.23 589.739   2
  -7   1 -11 12748.7 536.868   4
  -7  -1 -11 12221.2 537.959   4
  -7  -1 -11 12654.3 1173.25   2
  -7   1 -11 13607.0 1269.05   2
  -7   1 -12 1805.01 230.862   4
  -7  -1 -12 2099.59 239.840   4
  -7   1 -13 12291.6 526.874   4
  -7  -1 -13 13463.1 560.802   4
  -7   1 -14 9536.66 457.477   4
  -7  -1 -14 9532.98 459.277   4
  -7   1 -15 82.2531 79.5405   4
  -7  -1 -15 78.1538 89.1360   4
  -7   1 -16 535.087 113.376   4
  -7  -1 -16 476.274 108.140   4
  -7  -1 -17 1964.04 161.906   4
  -7   1 -17 1879.19 146.587   4
  -7  -1 -18 263.504 62.5863   4
   7  -2 -20 1010.82 105.906   7
   7  -2 -19 1994.83 174.189   7
   7  -2 -18 377.793 101.750   7
   7   2 -18 267.307 92.3830   7
   7   2 -17 10.7481 72.8649   7
   7  -2 -17 159.667 87.2483   7
   7  -2 -16 237.184 116.906   7
   7   2 -16 164.785 91.2939   7
   7   2 -15 768.116 151.644   7
   7  -2 -15 426.382 136.436   7
   7   2 -14 420.995 113.399   7
   7  -2 -14 523.176 151.949   7
   7   2 -13 17912.5 641.071   7
   7  -2 -13 18020.0 671.632   7
   7   2 -12 7101.49 406.704   7
   7  -2 -12 7728.97 442.461   7
  -7   2  12 7897.05 882.512   1
   7   2 -11 8444.69 422.175   7
   7  -2 -11 8070.29 428.927   7
  -7   2  11 7459.25 842.331   1
   7  -2 -10 1637.88 203.233   7
  -7   2  10 1640.26 408.953   1
  -7  -2   9 4043.41 482.308   1
  -7   2   9 3922.47 573.005   1
  -7  -2   8 12891.8 863.266   1
  -7   2   8 11994.2 945.384   1
  -7  -2   7 2716.25 379.335   1
  -7   2   7 2968.26 465.898   1
  -7  -2   6 977.970 241.569   1
  -7   2   6 715.768 239.342   1
  -7  -2   5 49722.3 1530.20   1
  -7   2   5 48035.9 1687.16   1
  -7  -2   4 58526.7 1634.66   1
  -7   2   4 60002.1 1801.28   1
  -7  -2   3 4309.13 471.140   1
  -7   2   3 7055.77 625.372   1
  -7   2   2 7823.33 640.206   1
  -7   2   1 27032.0 1155.22   1
  -7   2   0 28808.2 1110.50   2
  -7   2   0 27451.0 1161.88   1
  -7  -2  -1 367.379 193.681   2
  -7   2  -1 777.624 237.889   1
  -7   2  -1 767.838 235.349   2
  -7  -2  -2 945.966 262.407   2
  -7   2  -2 1333.10 279.658   2
  -7  -2  -3 17420.8 969.413   2
  -7   2  -3 17268.3 935.375   2
  -7   2  -4 59434.8 1830.71   2
  -7  -2  -4 60794.3 1833.70   2
  -7  -2  -5 10959.8 811.351   2
  -7   2  -5 10305.6 809.015   2
  -7   2  -5 10015.0 765.369   3
  -7   2  -6 3159.63 493.172   2
  -7  -2  -6 2815.59 439.181   2
  -7   2  -7 2482.10 473.806   2
  -7  -2  -7 1419.91 331.842   2
  -7  -2  -8 442.547 155.602   7
  -7   2  -8 1124.59 174.478   6
  -7   2  -8 844.096 148.518   4
  -7  -2  -8 422.483 138.387   4
  -7  -2  -8 408.366 213.785   2
  -7   2  -8 1183.36 342.036   2
  -7  -2  -9 8987.19 502.515   7
  -7  -2  -9 9825.83 928.994   2
  -7   2  -9 8519.29 433.056   4
  -7  -2  -9 9102.21 442.389   4
  -7   2  -9 9202.64 973.563   2
  -7   2  -9 10005.8 465.857   6
  -7  -2 -10 202.455 134.283   7
  -7   2 -10 42.6435 121.349   6
  -7   2 -10 65.5793 90.7589   4
  -7  -2 -10 147.681 117.003   4
  -7  -2 -10 178.201 197.184   2
  -7   2 -10 514.373 335.166   2
  -7   2 -11 4125.55 331.504   4
  -7  -2 -11 4448.12 325.586   4
  -7  -2 -11 4937.06 737.927   2
  -7   2 -11 4728.13 785.626   2
  -7   2 -12 4869.23 336.195   4
  -7  -2 -12 4112.59 323.075   4
  -7   2 -13 1916.38 229.334   4
  -7  -2 -13 2094.85 246.199   4
  -7   2 -14 851.128 154.862   4
  -7  -2 -14 950.208 161.085   4
  -7   2 -15 872.406 145.294   4
  -7  -2 -15 809.418 137.540   4
  -7   2 -16 1706.62 156.372   4
  -7  -2 -16 1521.92 168.299   4
  -7   2 -17 5440.77 220.896   4
  -7  -2 -17 5310.92 258.612   4
  -7  -2 -18 525.540 73.7363   4
   7  -3 -20 2500.61 152.109   7
   7  -3 -19 412.673 87.7855   7
   7  -3 -18-4.21455 68.7908   7
   7  -3 -17 3127.85 267.013   7
   7  -3 -16 471.865 132.452   7
   7   3 -16 445.287 115.263   7
   7   3 -15 822.198 148.663   7
   7  -3 -15 548.334 147.057   7
   7  -3 -14 118.597 110.315   7
   7   3 -14 168.270 91.3972   7
   7  -3 -13 1074.66 197.378   7
   7   3 -13 946.210 169.409   7
  -7   3  13 874.292 325.717   1
   7   3 -12 6774.90 395.753   7
   7  -3 -12 6821.32 421.139   7
  -7   3  12 5858.48 791.833   1
   7   3 -11 580.721 129.903   7
   7  -3 -11 508.817 129.978   7
  -7   3  11 791.317 313.184   1
   7  -3 -10 6969.99 391.939   7
  -7   3  10 6693.44 796.708   1
  -7   3   9 2262.86 463.216   1
  -7   3   8 459.791 228.090   1
  -7  -3   7 47609.8 1533.63   1
  -7   3   7 49762.4 1918.79   1
  -7  -3   6 5667.22 536.461   1
  -7   3   6 5678.49 626.659   1
  -7  -3   5 6247.07 590.630   1
  -7   3   5 8088.19 737.510   1
  -7   3   4 96803.5 2385.62   1
  -7   3   3 1529.27 319.218   1
  -7   3   2 137010. 2683.99   1
  -7   3   1 53564.5 1467.14   2
  -7   3   1 53121.6 1662.73   1
  -7   3   0 83863.8 2056.21   1
  -7   3   0 83024.2 1847.03   2
  -7   3  -1 49363.4 1472.71   2
  -7  -3  -1 52344.2 1627.89   2
  -7   3  -1 49449.1 1582.89   1
  -7  -3  -2 732.906 229.742   2
  -7   3  -2 889.131 251.077   2
  -7  -3  -3 28615.2 1236.56   2
  -7   3  -3 24668.6 1136.51   2
  -7   3  -4 40253.2 1632.62   3
  -7  -3  -4 42795.4 1539.60   2
  -7   3  -4 42053.1 1558.43   2
  -7  -3  -5 90939.5 2318.56   2
  -7   3  -5 90289.1 2386.37   2
  -7   3  -5 87154.9 2450.94   3
  -7  -3  -6 11588.9 864.836   2
  -7   3  -6 11859.2 928.240   2
  -7   3  -6 11621.2 898.636   3
  -7  -3  -7 9595.49 831.446   2
  -7   3  -7 10732.9 937.542   2
  -7  -3  -8 8471.12 461.098   7
  -7  -3  -8 7611.45 799.485   2
  -7  -3  -8 7885.50 399.157   4
  -7   3  -8 9988.00 461.555   6
  -7   3  -8 9447.13 922.526   2
  -7  -3  -9 741.647 169.404   7
  -7   3  -9 832.171 174.840   6
  -7   3  -9 710.728 143.170   4
  -7  -3  -9 765.197 153.990   4
  -7  -3  -9 752.214 293.783   2
  -7   3  -9 668.811 292.868   2
  -7   3 -10 911.514 151.111   4
  -7  -3 -10 884.164 173.070   7
  -7   3 -10 1079.05 195.839   6
  -7  -3 -10 642.613 149.352   4
  -7  -3 -10 890.675 294.888   2
  -7   3 -10 710.903 301.609   2
  -7  -3 -11 4453.68 671.243   2
  -7  -3 -11 4866.11 340.650   4
  -7   3 -11 5019.59 356.721   6
  -7   3 -11 5409.47 803.419   2
  -7   3 -11 4923.56 327.251   4
  -7   3 -12 593.326 135.321   4
  -7  -3 -12 727.236 159.631   4
  -7   3 -13 1055.88 165.512   4
  -7  -3 -13 987.074 177.527   4
  -7   3 -14 83.5532 86.6704   4
  -7  -3 -14-50.4271 95.1307   4
  -7   3 -15 9332.06 371.896   4
  -7  -3 -15 9266.02 420.331   4
  -7  -3 -16 1735.86 173.080   4
  -7  -3 -17 501.883 96.4821   4
  -7  -3 -18 1419.76 109.241   4
   7  -4 -19 944.045 118.151   7
   7  -4 -18 5126.02 292.135   7
   7  -4 -17 885.646 155.511   7
   7  -4 -16 2535.59 246.959   7
   7  -4 -15 154.756 101.418   7
   7  -4 -14 3127.03 286.662   7
   7  -4 -13 3447.66 316.908   7
   7  -4 -12 23.2018 86.7452   7
  -7   4  12 197.068 222.212   1
   7  -4 -11 4953.91 352.832   7
  -7   4  11 4841.77 737.093   1
  -7   4  10 39.3784 157.793   1
   7  -4 -10 150.133 100.637   7
   7   4  -9 654.304 122.502   8
   7  -4  -9 1030.79 161.622   7
  -7   4   9 783.215 294.593   1
  -7   4   8 5120.29 667.541   1
  -7   4   7 772.045 290.953   1
  -7   4   6 624.547 215.075   1
  -7   4   5 18126.9 1119.02   1
  -7   4   4 3095.99 462.252   1
  -7   4   3 55084.3 1818.79   1
  -7   4   2 3944.86 380.891   2
  -7   4   2 3907.52 491.849   1
  -7   4   1 33344.9 1344.89   1
  -7   4   1 33436.9 1125.59   2
  -7   4   0 8473.53 584.194   2
  -7   4   0 8014.43 662.279   1
  -7   4  -1 11495.3 699.126   2
  -7   4  -1 10670.9 753.032   1
  -7  -4  -1 12544.7 811.029   2
  -7  -4  -2 47566.3 1575.56   2
  -7   4  -2 45502.3 1570.04   1
  -7   4  -2 46624.2 1487.56   2
  -7  -4  -3 51290.5 1673.66   2
  -7   4  -3 47775.5 1590.28   2
  -7   4  -4 11550.1 947.547   3
  -7  -4  -4 11723.1 824.432   2
  -7   4  -4 11521.3 825.894   2
  -7   4  -5 212.697 164.079   3
  -7  -4  -5 858.550 263.574   2
  -7   4  -5 451.215 215.625   2
  -7   4  -6 5141.37 632.157   2
  -7  -4  -6 4980.71 589.177   2
  -7   4  -6 4660.13 636.806   3
  -7  -4  -7 33633.2 1535.42   2
  -7  -4  -7 34778.3 797.005   4
  -7   4  -7 32456.3 1649.17   2
  -7   4  -7 34969.9 831.015   6
  -7   4  -7 33096.9 1711.91   3
  -7   4  -8 1269.59 187.361   6
  -7  -4  -8 930.557 157.277   4
  -7  -4  -8 1039.08 304.137   2
  -7   4  -8 1373.84 408.162   2
  -7  -4  -9 26093.6 741.829   4
  -7  -4  -9 25785.8 1465.91   2
  -7   4  -9 26430.0 1658.48   2
  -7   4  -9 26244.3 772.982   6
  -7   4 -10 0.55402 191.271   2
  -7   4 -10 66.7599 126.044   6
  -7  -4 -10 260.464 129.748   4
  -7  -4 -10 341.563 219.247   2
  -7   4 -11 562.561 159.768   6
  -7  -4 -11 1205.80 181.718   4
  -7   4 -12 84.6073 129.543   6
  -7  -4 -12 229.707 122.562   4
  -7  -4 -13 211.339 116.538   4
  -7  -4 -14 11765.6 490.475   4
  -7  -4 -15 2614.06 226.277   4
  -7  -4 -16 352.657 94.4033   4
  -7  -4 -17-13.7797 59.0157   4
   7  -5 -19 11.1858 45.3857   7
   7  -5 -18 254.470 88.1722   7
   7  -5 -17-20.4184 78.0650   7
   7  -5 -16 254.800 105.250   7
   7  -5 -15 831.459 150.937   7
   7  -5 -14 5819.27 375.852   7
   7  -5 -13 12443.3 560.726   7
  -7   5  12 2717.22 571.127   1
   7  -5 -12 2944.04 284.853   7
   7   5 -11 10419.8 412.586   6
   7  -5 -11 10231.3 504.192   7
  -7   5  11 9613.69 1068.52   1
   7  -5 -10 621.492 137.822   7
  -7   5  10 591.533 271.830   1
   7   5 -10 227.543 104.259   6
   7   5  -9 398.707 112.354   8
   7  -5  -9 100.915 72.4493   7
  -7   5   9 369.523 246.442   1
  -7   5   8 7.02243 149.584   1
   7   5  -8 51.5764 80.3995   8
  -7   5   7 4283.01 621.102   1
  -7   5   6 10835.2 957.092   1
  -7   5   5 2216.26 431.387   1
  -7   5   4 33885.9 1546.34   1
  -7   5   3 10314.2 830.359   1
  -7   5   2 49707.3 1263.38   2
  -7   5   2 50366.1 1773.61   1
  -7   5   1 35184.4 1437.01   1
  -7   5   1 36013.4 1084.86   2
  -7   5   0 530.274 204.627   1
  -7   5   0 414.736 129.730   2
  -7   5  -1 1188.76 271.131   1
  -7  -5  -1 1071.94 259.214   2
  -7   5  -1 1498.26 262.269   2
  -7   5  -2 10.0680 109.875   1
  -7  -5  -2 402.120 181.783   2
  -7   5  -2 113.497 118.721   2
  -7  -5  -3 1505.25 295.946   2
  -7   5  -3 1725.53 313.815   2
  -7   5  -4 2403.58 482.111   3
  -7  -5  -4 2293.27 369.757   2
  -7   5  -4 2238.53 379.128   2
  -7   5  -5 414.103 246.674   3
  -7  -5  -5 1203.36 297.193   2
  -7   5  -5 528.306 219.606   2
  -7   5  -6 318.323 247.439   3
  -7   5  -6 322.889 127.844   6
  -7  -5  -6 392.816 199.728   2
  -7   5  -6 265.186 182.328   2
  -7   5  -7 1596.95 440.516   3
  -7  -5  -7 1545.01 192.559   4
  -7   5  -7 1678.41 212.292   6
  -7  -5  -7 1491.61 341.766   2
  -7   5  -7 1477.82 377.836   2
  -7   5  -8 35837.2 1868.42   2
  -7  -5  -8 36181.8 846.011   4
  -7   5  -8 35861.7 894.145   6
  -7  -5  -8 35649.3 1643.52   2
  -7   5  -9 3875.55 332.740   6
  -7  -5  -9 1848.11 235.795   4
  -7   5  -9 3722.78 669.671   2
  -7  -5  -9 1317.97 367.520   2
  -7   5 -10 2306.86 535.963   2
  -7   5 -10 1841.95 242.351   6
  -7  -5 -10 1756.69 211.779   4
  -7   5 -11 219.619 157.201   6
  -7  -5 -11 662.644 152.039   4
  -7   5 -12 1545.91 221.019   6
  -7  -5 -12 1094.26 185.820   4
  -7  -5 -13 2997.57 267.651   4
  -7  -5 -14 1019.27 156.330   4
  -7  -5 -15 1983.76 185.940   4
  -7  -5 -16 298.726 82.2573   4
  -7  -5 -17 169.929 55.8013   4
   7  -6 -19 1050.82 103.236   7
   7  -6 -18 3322.18 213.613   7
   7  -6 -17 74.8734 77.6554   7
   7  -6 -16 460.258 110.549   7
   7  -6 -15 549.638 138.920   7
   7  -6 -14 663.393 137.301   7
   7  -6 -13 609.741 151.243   7
   7   6 -13 173.257 102.120   6
   7  -6 -12 513.150 133.133   7
   7   6 -12 404.925 121.071   6
   7  -6 -11 2703.64 266.462   7
  -7   6  11 2784.28 603.066   1
   7   6 -11 2165.61 214.617   6
   7  -6 -10 9414.86 473.121   7
   7   6 -10 10287.9 427.928   6
  -7   6  10 9037.34 1018.51   1
   7   6  -9 16165.2 574.381   8
   7  -6  -9 16895.7 607.646   7
  -7   6   9 16160.5 1344.93   1
   7   6  -8 9180.21 426.418   8
   7  -6  -8 9650.97 448.814   7
  -7   6   8 9559.87 992.108   1
   7   6  -7 1520.16 182.411   8
  -7   6   7 1794.81 417.376   1
  -7   6   6 41918.3 1940.26   1
  -7   6   5 12091.2 1012.94   1
  -7   6   4 1857.70 403.520   1
  -7   6   3 206.979 152.477   1
  -7   6   2 6114.54 654.898   1
  -7   6   1 22894.1 1208.03   1
  -7   6   0 10653.9 836.122   1
  -7   6  -1 7954.68 707.023   1
  -7  -6  -1 9082.40 721.123   2
  -7  -6  -2 3261.81 436.995   2
  -7   6  -2 2998.70 425.399   1
  -7   6  -2 3369.93 394.870   2
  -7   6  -3 2057.78 338.608   2
  -7  -6  -3 1800.37 332.619   2
  -7   6  -3 1892.20 444.813   3
  -7   6  -4 151.621 208.196   3
  -7  -6  -4-33.7724 109.613   2
  -7   6  -4 63.4786 103.476   2
  -7  -6  -5 2137.80 380.835   2
  -7   6  -5 1695.65 471.438   3
  -7   6  -5 2167.39 201.900   6
  -7   6  -5 2013.72 387.116   2
  -7  -6  -6 3148.86 467.965   2
  -7  -6  -6 3703.86 257.182   4
  -7   6  -6 3940.67 564.808   2
  -7   6  -6 3833.13 295.861   6
  -7   6  -6 3472.22 615.598   3
  -7  -6  -7 5570.17 331.527   4
  -7  -6  -7 5282.87 600.753   2
  -7   6  -7 4814.30 336.655   6
  -7   6  -7 5108.59 697.106   2
  -7   6  -7 5603.29 835.661   3
  -7   6  -8 585.461 270.038   2
  -7   6  -8 1040.06 449.644   3
  -7   6  -8 792.038 179.141   6
  -7  -6  -9 5258.71 332.447   4
  -7   6  -9 5790.38 400.670   6
  -7   6  -9 5258.13 756.157   2
  -7  -6 -10 20742.9 662.601   4
  -7   6 -10 22619.5 764.900   6
  -7   6 -11 1393.61 236.607   6
  -7  -6 -11 1102.21 188.903   4
  -7  -6 -12 18213.4 617.281   4
  -7   6 -12 19449.0 688.050   6
  -7  -6 -13 2304.96 225.376   4
  -7   6 -13 2163.25 240.994   6
  -7  -6 -14-9.63821 84.3322   4
  -7  -6 -15 333.781 95.0842   4
  -7  -6 -16 502.762 86.0068   4
   7  -7 -18 472.758 83.5204   7
   7  -7 -17 581.867 103.614   7
   7  -7 -16 1085.04 148.162   7
   7  -7 -15 8447.65 413.003   7
   7  -7 -14 2043.95 221.166   7
   7   7 -14 2301.95 211.639   6
   7   7 -13 4532.42 293.658   6
   7  -7 -13 3947.19 309.536   7
   7  -7 -12 3223.89 276.795   7
   7   7 -12 3383.35 265.444   6
   7  -7 -11 199.338 102.141   7
   7   7 -11 182.557 96.6981   6
   7  -7 -10 3399.19 281.984   7
   7   7 -10 3809.39 271.782   6
  -7   7  10 3409.32 688.925   1
   7   7  -9 20461.9 665.957   8
   7  -7  -9 22787.6 692.231   7
  -7   7   9 21075.7 1576.55   1
   7   7  -8 8337.90 418.306   8
   7  -7  -8 8233.58 414.037   7
  -7   7   8 7960.94 946.266   1
   7   7  -7 502.823 125.754   8
   7  -7  -7 544.934 108.258   7
  -7   7   7 506.075 250.690   1
   7   7  -6 4245.88 287.676   8
  -7   7   6 4492.07 681.175   1
  -7   7   5 1527.12 382.237   1
  -7   7   4 14874.0 1115.72   1
  -7   7   3 1426.09 347.564   1
  -7   7   2 538.832 212.441   1
  -7   7   1 2892.04 446.032   1
  -7   7   0 1762.65 351.844   1
  -7   7  -1 9662.75 773.850   1
  -7  -7  -1 9562.54 754.626   2
  -7   7  -2 3202.01 572.382   3
  -7  -7  -2 3136.04 450.555   2
  -7  -7  -3 17939.1 1018.51   2
  -7   7  -3 18483.3 1420.01   3
  -7  -7  -4 10407.4 767.126   2
  -7   7  -4 9905.16 431.375   6
  -7   7  -4 10305.5 1131.34   3
  -7  -7  -5 4093.86 268.490   4
  -7   7  -5 3470.28 277.002   6
  -7   7  -5 3662.28 664.787   3
  -7   7  -6 522.152 304.686   3
  -7   7  -6 617.618 156.536   6
  -7  -7  -6 586.151 119.758   4
  -7  -7  -7 7445.00 366.588   4
  -7   7  -7 6555.83 410.990   6
  -7   7  -7 7037.69 796.619   2
  -7   7  -7 7217.80 997.570   3
  -7   7  -8 2735.75 541.771   2
  -7  -7  -8 3570.11 272.527   4
  -7   7  -8 2683.34 279.192   6
  -7   7  -9 512.613 169.631   6
  -7  -7  -9 413.300 121.479   4
  -7  -7 -10 19152.1 621.177   4
  -7   7 -10 18022.9 690.689   6
  -7  -7 -11 7329.48 381.434   4
  -7   7 -11 8298.15 471.834   6
  -7  -7 -12 2889.47 238.530   4
  -7   7 -12 2563.80 270.393   6
  -7   7 -13 1224.10 202.212   6
  -7  -7 -13 1305.39 166.626   4
  -7  -7 -14 1850.62 174.872   4
  -7  -7 -15 605.284 94.6963   4
  -7  -7 -16 193.728 55.4682   4
   7  -8 -17 457.720 82.4430   7
   7  -8 -16 3595.26 234.819   7
   7  -8 -15 165.673 89.0060   7
   7   8 -14 2155.72 208.535   6
   7  -8 -14 2411.41 224.509   7
   7  -8 -13 1190.09 172.167   7
   7   8 -13 1322.54 190.865   6
   7  -8 -12 892.613 159.539   7
   7   8 -12 929.042 160.025   6
   7  -8 -11 1063.98 171.217   7
   7   8 -11 1298.75 176.682   6
   7  -8 -10 10542.8 466.342   7
   7   8 -10 9401.08 438.713   6
  -7   8  10 9946.57 1153.74   1
   7  -8  -9 821.725 142.377   7
  -7   8   9 637.801 296.181   1
   7   8  -9 428.473 129.915   6
   7   8  -8 4251.47 316.931   8
   7  -8  -8 4177.67 303.407   7
  -7   8   8 3853.79 694.424   1
   7   8  -7 2693.48 252.500   8
  -7   8   7 3039.72 616.168   1
   7   8  -6 3346.83 264.073   8
  -7   8   6 3629.90 635.169   1
   7   8  -5 159.946 90.2709   8
  -7   8   5 15.0583 148.513   1
   7   8  -4 601.005 129.461   8
  -7   8   4 719.177 281.671   1
   7   8  -3 855.928 143.642   8
  -7   8   3 1179.38 330.277   1
  -7   8   2 12651.2 1002.43   1
  -7   8   1 2591.82 463.158   1
  -7  -8   0 879.610 249.001   2
  -7   8  -1 2047.04 495.748   3
  -7   8  -2 8293.27 451.135   5
  -7   8  -2 9329.12 1059.06   3
  -7   8  -3 1015.69 420.395   3
  -7   8  -3 616.896 148.115   6
  -7   8  -3 727.213 172.814   5
  -7   8  -4 1490.15 490.074   3
  -7   8  -4 1276.71 192.043   6
  -7   8  -5 350.852 298.953   3
  -7   8  -5 151.343 125.152   6
  -7   8  -6 2488.74 595.610   3
  -7   8  -6 2459.27 269.973   6
  -7  -8  -7 10128.0 425.282   4
  -7   8  -7 8983.75 477.885   6
  -7   8  -7 9690.37 1193.23   3
  -7   8  -8 133.421 143.362   6
  -7  -8  -8 545.112 122.468   4
  -7  -8  -9 17681.5 576.058   4
  -7   8  -9 16672.5 664.005   6
  -7   8 -10-35.0496 144.287   6
  -7  -8 -10 130.764 118.224   4
  -7  -8 -11 3343.13 245.787   4
  -7   8 -11 3368.73 314.566   6
  -7   8 -12 43.5755 135.167   6
  -7  -8 -12 256.948 93.5019   4
  -7   8 -13 191.693 129.059   6
  -7  -8 -13 393.900 97.1227   4
  -7  -8 -14 845.121 112.298   4
  -7  -8 -15 1424.77 112.384   4
   7   8  15 945.392 93.5829   5
   7  -9 -16 947.155 115.976   7
   7  -9 -15 898.248 122.314   7
   7   9 -15 909.609 129.084   6
   7  -9 -14-83.7429 71.7265   7
   7   9 -14 136.869 87.0742   6
   7  -9 -13 2412.46 214.014   7
   7   9 -13 2268.35 215.535   6
   7  -9 -12 2712.44 234.695   7
   7   9 -12 3149.42 269.715   6
   7  -9 -11 1362.90 170.069   7
   7   9 -11 1819.35 216.591   6
   7  -9 -10 6175.24 345.242   7
   7   9 -10 6961.31 400.326   6
   7   9  -9 2777.58 258.167   6
   7   9  -8 371.743 127.607   8
  -7   9   8 319.588 240.766   1
   7   9  -7 7107.30 409.415   8
  -7   9   7 7021.61 927.536   1
   7   9  -6 4869.42 328.703   8
  -7   9   6 4929.36 746.328   1
   7   9  -5 20694.7 641.826   8
  -7   9   5 18656.2 1397.55   1
   7   9  -4 732.130 145.707   8
  -7   9   4 332.602 186.288   1
   7   9  -3 1131.92 134.758   5
   7   9  -3 1075.26 162.870   8
  -7   9   3 871.296 283.692   1
   7   9  -2 10766.4 448.962   8
   7   9  -2 11195.4 416.468   5
  -7   9   2 11616.3 997.885   1
   7   9  -1 9666.31 409.128   8
   7   9  -1 9660.69 393.323   5
   7   9   0 31785.8 743.926   8
  -7   9   0 30463.0 853.705   5
   7   9   0 32904.7 731.597   5
  -7   9  -1 421.525 263.048   3
   7   9   1 756.875 131.917   5
   7   9   1 631.669 134.902   8
  -7   9  -1 377.376 134.417   5
  -7   9  -2 1245.46 486.562   3
   7   9   2 1005.25 153.529   8
  -7   9  -2 802.068 181.062   5
  -7   9  -3 624.363 385.523   3
  -7   9  -3 695.661 147.591   6
  -7   9  -3 498.741 156.632   5
  -7   9  -4 1384.55 506.381   3
  -7   9  -4 1463.19 203.517   6
  -7   9  -4 1738.85 249.929   5
  -7   9  -5 14614.4 577.516   6
  -7   9  -5 15085.1 1519.34   3
  -7   9  -6 1324.15 503.476   3
  -7   9  -6 1175.30 215.444   6
  -7   9  -7 2849.94 286.103   6
  -7   9  -8 325.781 167.305   6
  -7  -9  -9 5837.38 313.584   4
  -7   9  -9 6429.55 433.245   6
  -7   9 -10 1106.44 211.729   6
  -7  -9 -10 1021.08 142.860   4
  -7   9 -11 502.879 171.368   6
  -7  -9 -11 141.628 68.6124   4
  -7   9 -12 2590.18 263.558   6
  -7  -9 -12 2445.11 183.103   4
   7   9  13 156.847 71.7118   5
  -7   9 -13 237.517 121.622   6
  -7  -9 -13 265.907 81.5571   4
   7   9  14 265.091 64.2266   5
  -7  -9 -14 313.335 67.7788   4
   7  10 -15 240.894 81.6690   6
   7  10 -14 539.018 116.683   6
   7  10 -13 115.848 101.348   6
   7  10 -12-50.0612 114.992   6
   7  10 -11 189.455 103.947   6
   7  10 -10-64.5621 132.373   6
   7  10  -9 4007.24 310.843   6
   7  10  -8 1206.06 191.977   6
   7  10  -7 1122.77 186.494   8
  -7  10   7 1408.76 480.028   1
   7  10  -6 410.146 115.167   8
  -7  10   6 778.434 299.068   1
  -7  10   5 14886.0 1335.50   3
   7  10  -5 15051.0 572.296   8
  -7  10   5 15334.7 1317.08   1
  -7  10   4 7427.76 938.331   3
   7  10  -4 6135.50 367.386   8
  -7  10   4 7011.43 858.071   1
   7  10  -3 2047.82 202.355   8
  -7  10   3 2420.64 545.156   3
   7  10  -3 2377.49 202.504   5
  -7  10   2 12516.6 1268.99   3
   7  10  -2 11363.7 464.934   8
   7  10  -2 11189.9 441.897   5
   7  10  -1 7005.85 361.120   8
  -7  10   1 7475.71 427.689   5
   7  10  -1 7601.65 360.002   5
  -7  10   1 7656.72 1022.48   3
   7  10   0 8141.93 389.279   8
  -7  10   0 7556.22 451.196   5
   7  10   0 8586.50 382.361   5
  -7  10   0 8706.23 1123.52   3
   7  10   1 1116.08 158.585   8
  -7  10  -1 1458.75 484.467   3
   7  10   1 1133.11 155.293   5
  -7  10  -1 1721.34 227.874   5
   7  10   2 17404.0 552.542   8
  -7  10  -2 17231.6 695.273   5
   7  10   2 18022.0 581.194   5
  -7  10  -2 17992.9 1605.91   3
  -7  10  -3 2976.84 714.831   3
   7  10   3 3021.14 227.912   8
  -7  10  -3 2875.37 310.693   5
   7  10   3 3013.72 254.059   5
   7  10   4 88.0065 82.7154   8
   7  10   4 315.818 114.672   5
  -7  10  -4 373.970 145.043   6
  -7  10  -4 366.254 168.891   5
  -7  10  -5 6049.10 388.225   6
  -7  10  -5 7393.84 1133.19   3
  -7  10  -6 1890.63 249.383   6
  -7  10  -7 827.813 191.042   6
  -7  10  -8 408.666 162.681   6
  -7  10  -9 3620.88 327.765   6
   7  10  10-0.25717 68.6071   5
  -7  10 -10 120.611 133.880   6
   7  10  11 729.680 127.110   5
  -7  10 -11 824.175 174.255   6
   7  10  12 562.289 97.4059   5
  -7  10 -12 697.507 166.159   6
   7  10  13 2668.59 172.477   5
   7  10  14 947.839 87.5872   5
   7  11 -15 157.108 78.6330   6
   7  11 -14 204.481 92.1204   6
   7  11 -13 255.252 122.361   6
   7  11 -12 33.6921 96.4410   6
   7  11 -11 292.280 121.864   6
   7  11 -10 732.452 156.269   6
   7  11  -9 5431.85 361.691   6
   7  11  -8 250.892 130.447   6
   7  11  -7 3269.09 290.928   8
   7  11  -7 3458.30 294.307   6
   7  11  -6 12101.2 528.707   8
   7  11  -5 648.212 151.771   8
   7  11  -4 5519.41 344.132   8
   7  11  -4 6070.49 346.210   5
  -7  11   4 6183.37 957.794   3
   7  11  -3 19030.9 621.190   8
   7  11  -3 20115.3 595.166   5
  -7  11   3 19177.3 1629.63   3
   7  11  -2 988.558 145.813   5
  -7  11   2 1416.68 471.227   3
   7  11  -2 599.313 133.367   8
  -7  11   2 1416.85 213.132   5
  -7  11   1 721.850 370.379   3
   7  11  -1 1239.42 162.707   8
   7  11  -1 1370.68 172.175   5
  -7  11   1 1148.71 193.719   5
   7  11   0 100.393 89.0739   5
   7  11   0-91.9570 104.982   8
  -7  11   0-168.719 263.581   3
  -7  11   0-44.6262 113.504   5
   7  11   1 219.135 100.450   8
   7  11   1 309.435 98.1791   5
  -7  11  -1 632.605 465.307   3
  -7  11  -1 264.829 130.786   5
   7  11   2 2875.88 234.473   8
  -7  11  -2 3406.79 770.437   3
  -7  11  -2 2950.41 337.422   5
   7  11   2 3549.90 262.942   5
  -7  11  -3 4929.19 408.827   5
   7  11   3 4914.58 311.900   5
   7  11   4 1168.64 164.506   5
  -7  11  -4 1373.83 199.910   6
   7  11   5 205.720 94.0610   5
  -7  11  -5 203.915 130.583   6
   7  11   6 405.955 122.156   5
  -7  11  -6 458.423 164.108   6
   7  11   7 955.431 151.178   5
  -7  11  -7 928.250 176.484   6
   7  11   8 1135.28 156.536   5
  -7  11  -8 1608.24 231.692   6
   7  11   9 428.357 107.725   5
  -7  11  -9 302.740 154.368   6
   7  11  10-11.0805 67.7933   5
  -7  11 -10 2.27246 113.221   6
   7  11  11 149.991 73.3066   5
  -7  11 -11 460.130 140.649   6
   7  11  12 528.125 87.7239   5
  -7  11 -12 626.751 139.255   6
   7  11  13 338.998 61.6546   5
   7  12 -14 66.8537 71.8783   6
   7  12 -13 769.959 133.140   6
   7  12 -12 100.173 95.5807   6
   7  12 -11 103.603 98.9091   6
   7  12 -10 940.934 171.955   6
   7  12  -9 446.861 142.219   6
   7  12  -8 1169.43 187.414   6
   7  12  -7 2425.19 246.942   6
   7  12  -6 446.909 132.250   8
   7  12  -6 509.206 139.502   6
   7  12  -5 1100.13 187.257   8
   7  12  -5 1466.06 180.516   5
   7  12  -4 1081.73 161.860   5
   7  12  -4 822.059 147.868   8
   7  12  -3 1048.39 156.114   5
   7  12  -3 880.752 155.454   8
   7  12  -2 3864.87 280.615   8
  -7  12   2 3757.79 319.531   5
   7  12  -2 4313.47 291.103   5
   7  12  -1-61.2789 92.5408   5
   7  12  -1-68.7185 95.2005   8
  -7  12   1-17.2525 101.920   5
   7  12   0 4961.52 303.238   8
  -7  12   0 4975.94 406.607   5
   7  12   0 5490.94 323.924   5
   7  12   1 709.408 133.939   5
  -7  12  -1 586.621 190.231   5
  -7  12  -2 1774.49 261.629   5
   7  12   2 1732.34 201.955   5
   7  12   3 673.290 130.973   5
  -7  12  -3 665.480 211.710   5
   7  12   4 120.428 76.6308   5
   7  12   5 218.452 96.3852   5
  -7  12  -5 261.110 132.084   6
  -7  12  -6 753.617 167.645   6
   7  12   6 913.222 142.062   5
   7  12   7 564.760 117.633   5
  -7  12  -7 490.988 149.882   6
   7  12   8 494.502 108.727   5
  -7  12  -8 441.914 139.478   6
   7  12   9 56.4291 66.1428   5
  -7  12  -9 463.711 139.518   6
  -7  12 -10 1376.21 182.914   6
   7  12  10 1516.49 144.615   5
  -7  12 -11 1061.69 155.257   6
   7  12  11 848.554 103.652   5
   7  12  12 199.882 56.4429   5
   7  13 -13 782.806 110.442   6
   7  13 -12 107.818 79.8175   6
   7  13 -11 145.340 101.436   6
   7  13 -10 1019.35 158.901   6
   7  13  -9 422.013 114.649   6
   7  13  -8-28.1578 106.986   6
   7  13  -7 87.8027 94.9678   6
   7  13  -6 1559.82 196.394   6
   7  13  -5 539.580 125.648   5
   7  13  -5 390.165 125.009   6
   7  13  -4 518.804 128.941   5
   7  13  -4 312.788 102.326   8
   7  13  -4 516.024 129.282   6
   7  13  -3 3398.50 272.782   8
   7  13  -3 3660.85 268.991   6
   7  13  -3 4332.00 297.071   5
   7  13  -2 1066.61 156.326   8
  -7  13   2 1366.12 227.241   5
   7  13  -2 1409.21 183.631   5
   7  13  -1 85.5435 80.3354   5
  -7  13   1 270.738 127.289   5
   7  13   0 686.944 137.172   5
  -7  13   0 355.274 137.194   5
   7  13   1 701.548 140.424   5
  -7  13  -1 446.395 159.557   5
   7  13   2 420.882 110.750   5
  -7  13  -2 401.990 153.432   5
   7  13   3 39.4339 72.8566   5
   7  13   4 205.923 93.0487   5
   7  13   5 218.872 98.3922   5
   7  13   6 99.5772 76.2367   5
  -7  13  -6 240.288 119.646   6
   7  13   7 602.745 111.020   5
  -7  13  -7 872.254 152.580   6
   7  13   8 90.8070 68.6823   5
  -7  13  -8 58.2359 107.165   6
  -7  13  -9 1067.33 162.558   6
   7  13   9 1017.07 121.029   5
   7  13  10 317.292 70.0246   5
  -7  13 -10 209.150 96.4868   6
   7  13  11 58.7707 37.4518   5
   7  14 -12 5.58019 59.6902   6
   7  14 -11 230.583 89.3693   6
   7  14 -10-108.202 80.2701   6
   7  14  -9 114.390 90.2955   6
   7  14  -8 185.716 102.709   6
   7  14  -7 751.288 143.287   6
   7  14  -6 337.180 119.768   6
   7  14  -5 224.711 93.5660   5
   7  14  -5 235.272 111.910   6
   7  14  -4 204.409 102.925   5
   7  14  -4 101.032 92.3431   6
   7  14  -3 174.801 89.5739   5
   7  14  -3 47.9093 82.9313   6
   7  14  -2 326.035 119.915   5
   7  14  -2 311.915 100.722   6
  -7  14   2 297.531 131.421   5
   7  14  -1 647.468 131.366   5
   7  14  -1 539.403 111.038   6
  -7  14   1 453.813 154.092   5
   7  14   0 235.407 102.563   5
  -7  14   0 94.9589 127.225   5
   7  14   1 1006.37 155.686   5
  -7  14  -1 881.482 212.007   5
   7  14   2 403.256 113.196   5
   7  14   3 459.041 113.314   5
   7  14   4 1067.54 146.298   5
   7  14   5 1038.46 139.948   5
   7  14   6 77.7153 73.9023   5
   7  14   7 92.2308 64.1731   5
   7  14   8 652.427 97.2048   5
  -7  14  -8 906.595 138.740   6
   7  14   9-20.7309 43.9920   5
   7  14  10 58.1542 40.2638   5
   7  15 -11 102.959 58.8118   6
   7  15 -10 132.434 71.9493   6
   7  15  -9 365.931 90.9152   6
   7  15  -8 442.561 106.260   6
   7  15  -7 0.06684 72.5094   6
   7  15  -6 329.507 95.2525   6
   7  15  -5 162.448 80.9180   6
   7  15  -5 439.034 110.062   5
   7  15  -4 0.93030 73.2845   5
   7  15  -4 223.720 94.0049   6
   7  15  -3 149.386 88.0504   5
   7  15  -3 15.5168 78.1909   6
   7  15  -2 20.2362 66.2159   5
   7  15  -2-42.3085 68.4637   6
   7  15  -1 0.74683 69.8907   5
  -7  15   1-38.1615 97.3723   5
   7  15   0 99.3437 85.0391   5
   7  15   1 94.7767 69.2809   5
   7  15   2 61.4600 65.7742   5
   7  15   3 158.236 79.6717   5
   7  15   4 118.143 73.3739   5
   7  15   5 30.8593 55.5063   5
   7  15   6 90.5998 62.1230   5
   7  15   7-16.1131 45.6515   5
   7  15   8 76.1751 44.7783   5
   7  16  -8 542.887 83.9416   6
   7  16  -7 182.230 75.2402   6
   7  16  -6 158.245 71.2352   6
   7  16  -5 353.254 76.9964   6
   7  16  -4 328.840 84.4127   6
   7  16  -4 188.711 69.3838   5
   7  16  -3-0.84999 61.5978   5
   7  16  -2-1.42421 64.3787   5
   7  16  -1-2.87568 59.7225   5
   7  16   0 180.996 72.2900   5
   7  16   1 635.354 118.195   5
   7  16   2 244.751 81.6572   5
   7  16   3 273.031 78.1462   5
   7  16   4 46.6606 56.4594   5
   7  16   5-8.34332 46.5442   5
   7  16   6 197.324 60.4222   5
   7  16   7 435.235 67.5656   5
   7  17  -2 114.645 63.6880   5
   7  17  -1 108.654 50.0737   5
   7  17   0 500.508 83.8943   5
   7  17   1 78.9201 57.4127   5
   7  17   2 310.687 67.8040   5
   7  17   3 344.015 74.0279   5
   8   0 -19-62.9748 66.1894   7
   8   0 -18 112.131 72.8813   7
   8   0 -17 68.2988 77.8468   7
   8   0 -16 14795.6 570.341   7
   8   0 -15-13.8983 97.0291   7
   8   0 -14 3630.93 311.191   7
   8   0 -13-86.9656 113.345   7
   8   0 -12 17637.2 653.776   7
  -8   0  11-28.9894 159.998   1
   8   0 -11 43.2136 81.6130   7
   8   0 -10 40561.2 953.643   7
  -8   0  10 42397.0 1871.65   1
  -8   0   9 185.816 164.253   1
  -8   0   8 6308.32 684.486   1
  -8   0   7 166.648 170.422   1
  -8   0   6 14894.9 993.315   1
  -8   0   5 1309.97 332.643   1
  -8   0   4 81305.2 2214.13   1
  -8   0   3 728.291 234.768   1
  -8   0   2 353270. 4387.50   1
  -8   0   1 263.226 192.098   1
  -8   0   0 30708.2 1303.85   2
  -8   0  -1 32.7738 169.997   2
  -8   0  -2 1340.62 307.136   2
  -8   0  -3 1485.87 351.506   2
  -8   0  -4 2314.12 404.990   2
  -8   0  -5 189.561 166.578   2
  -8   0  -6 12178.2 961.291   2
  -8   0  -7-19.2896 77.1610   4
  -8   0  -7-58.0715 143.680   2
  -8   0  -8 2165.98 208.335   4
  -8   0  -8 1976.08 438.018   2
  -8   0  -9 162.821 108.273   4
  -8   0  -9 330.714 257.743   2
  -8   0 -10 1433.69 199.356   4
  -8   0 -10 1315.84 385.404   2
  -8   0 -11 323.268 137.654   4
  -8   0 -12 1515.95 192.802   4
  -8   0 -13 52.2173 105.698   4
  -8   0 -14 9919.14 439.118   4
  -8   0 -15 0.97771 77.9227   4
  -8   0 -16 1724.31 161.526   4
  -8   0 -17 128.849 55.7477   4
   8   1 -19 83.2031 56.6089   7
   8  -1 -19 68.7481 58.0193   7
   8   1 -18 4653.18 264.894   7
   8  -1 -18 4622.72 274.556   7
   8   1 -17 427.033 108.292   7
   8  -1 -17 291.210 111.801   7
   8   1 -16 2220.57 241.079   7
   8  -1 -16 2413.67 242.794   7
   8   1 -15 2714.61 254.450   7
   8  -1 -15 2547.17 265.007   7
   8   1 -14 6948.06 410.250   7
   8  -1 -14 6655.78 416.556   7
   8  -1 -13 7742.23 453.248   7
   8   1 -13 8512.44 467.730   7
   8   1 -12 19533.6 676.920   7
   8  -1 -12 19068.7 685.519   7
  -8   1  12 18048.8 1321.10   1
   8   1 -11 8603.57 465.170   7
   8  -1 -11 9292.88 472.677   7
  -8   1  11 9333.85 935.924   1
  -8  -1  10 8151.25 804.580   1
   8  -1 -10 8554.17 450.091   7
   8   1 -10 7857.61 430.461   7
  -8   1  10 8652.29 897.317   1
  -8  -1   9 4891.96 615.073   1
  -8   1   9 5007.82 659.223   1
  -8  -1   8 9908.60 838.556   1
  -8   1   8 9742.99 870.465   1
  -8  -1   7 3533.26 488.772   1
  -8   1   7 3713.81 519.112   1
  -8  -1   6 3560.76 479.594   1
  -8   1   6 4943.76 590.399   1
  -8   1   5 63180.7 2007.66   1
  -8  -1   5 65363.0 1947.26   1
  -8   1   4 1917.95 376.387   1
  -8  -1   4 1638.22 330.130   1
  -8  -1   3 351.440 193.079   1
  -8   1   3 561.418 215.883   1
  -8   1   2 1682.29 350.478   1
  -8  -1   2 4429.29 535.142   1
  -8   1   1 4092.01 498.410   1
  -8   1   0 1384.31 295.897   2
  -8   1   0 1541.66 323.348   1
  -8  -1  -1 11613.1 828.826   2
  -8   1  -1 11333.0 799.425   2
  -8  -1  -2 579.983 226.242   2
  -8   1  -2 1201.67 299.942   2
  -8  -1  -3 3630.57 495.415   2
  -8   1  -3 6076.10 617.979   2
  -8  -1  -4 23649.9 1241.61   2
  -8   1  -4 24861.2 1258.52   2
  -8  -1  -5 12906.3 957.175   2
  -8   1  -5 12086.4 918.188   2
  -8  -1  -6 3958.01 547.466   2
  -8   1  -6 4554.39 593.367   2
  -8   1  -7 459.662 115.283   4
  -8  -1  -7 672.235 138.849   4
  -8  -1  -7 695.097 267.299   2
  -8   1  -7 640.078 277.839   2
  -8   1  -8 7525.36 833.661   2
  -8   1  -8 6544.55 361.286   4
  -8  -1  -8 6581.66 373.916   4
  -8  -1  -8 6778.28 795.149   2
  -8   1  -9 1016.86 172.487   4
  -8  -1  -9 1197.50 188.569   4
  -8  -1  -9 1742.47 421.886   2
  -8   1  -9 1086.84 376.993   2
  -8   1 -10 19162.7 639.203   4
  -8  -1 -10 17943.7 647.106   4
  -8  -1 -10 20216.3 1439.57   2
  -8   1 -10 21471.5 1540.99   2
  -8  -1 -11 2696.39 264.012   4
  -8   1 -11 2582.90 265.221   4
  -8   1 -12 3557.37 294.068   4
  -8  -1 -12 3682.03 313.563   4
  -8   1 -13 2320.94 236.244   4
  -8  -1 -13 2531.25 246.455   4
  -8   1 -14 1788.14 193.193   4
  -8  -1 -14 2111.55 221.179   4
  -8   1 -15 1603.18 171.808   4
  -8  -1 -15 1662.97 187.648   4
  -8   1 -16 132.408 61.4920   4
  -8  -1 -16 142.763 77.3225   4
  -8   1 -17 2211.37 135.582   4
  -8  -1 -17 2596.29 162.490   4
   8  -2 -19 3369.59 212.119   7
   8  -2 -18 208.381 92.5237   7
   8   2 -18 148.121 66.8984   7
   8  -2 -17 1139.99 169.792   7
   8   2 -17 1338.10 166.104   7
   8   2 -16 425.884 122.216   7
   8  -2 -16 569.630 150.507   7
   8   2 -15 10368.2 473.076   7
   8  -2 -15 10013.2 500.353   7
   8   2 -14 9014.09 457.794   7
   8  -2 -14 8865.12 482.120   7
   8   2 -13 284.746 123.736   7
   8  -2 -13 670.930 156.347   7
   8   2 -12 9322.32 472.775   7
   8  -2 -12 10613.2 519.169   7
  -8   2  12 10282.9 1047.62   1
   8  -2 -11 15817.2 620.027   7
   8   2 -11 14982.4 595.064   7
  -8   2  11 15295.2 1236.93   1
   8  -2 -10 10954.0 514.748   7
   8   2 -10 9606.46 476.973   7
  -8   2  10 10733.7 1008.08   1
   8  -2  -9 552.881 130.974   7
  -8  -2   9 492.538 214.509   1
  -8   2   9 469.992 247.900   1
  -8  -2   8 15805.1 1006.33   1
  -8   2   8 15581.7 1146.52   1
  -8  -2   7 3497.93 480.378   1
  -8   2   7 3601.14 554.647   1
  -8  -2   6 54347.7 1830.54   1
  -8   2   6 55714.2 1975.21   1
  -8  -2   5 7111.35 653.863   1
  -8   2   5 6723.64 669.288   1
  -8  -2   4 5495.96 571.177   1
  -8   2   4 6790.03 687.742   1
  -8   2   3 31359.2 1410.72   1
  -8  -2   3 31751.2 1335.58   1
  -8   2   2 3642.75 482.767   1
  -8   2   1 75429.8 1951.27   2
  -8   2   1 72854.1 2067.20   1
  -8   2   0 30464.2 1350.21   1
  -8   2   0 31167.8 1257.10   2
  -8  -2  -1 7801.38 700.246   2
  -8   2  -1 7986.64 663.678   2
  -8  -2  -2 1693.69 338.399   2
  -8   2  -2 405.622 197.643   2
  -8  -2  -3 5346.74 598.858   2
  -8   2  -3 5591.81 579.749   2
  -8  -2  -4 1898.94 374.161   2
  -8   2  -4 990.488 303.616   2
  -8  -2  -5 21733.5 1217.76   2
  -8   2  -5 22281.7 1255.56   2
  -8   2  -5 22063.9 1194.08   3
  -8  -2  -6 35849.9 1623.27   2
  -8   2  -6 34772.0 1638.48   2
  -8   2  -7 235.605 121.496   6
  -8   2  -7 312.576 113.248   4
  -8  -2  -7 421.015 120.905   4
  -8  -2  -7 368.627 200.415   2
  -8   2  -7 200.547 186.395   2
  -8  -2  -8 2831.00 508.787   2
  -8   2  -8 2604.20 238.699   4
  -8  -2  -8 2851.23 253.081   4
  -8   2  -8 3032.82 277.052   6
  -8   2  -8 2737.14 520.535   2
  -8   2  -9 1057.34 174.631   4
  -8  -2  -9 1036.18 173.407   4
  -8  -2  -9 1270.41 380.155   2
  -8   2  -9 1101.52 349.334   2
  -8   2 -10 1562.79 200.858   4
  -8  -2 -10 670.413 163.479   4
  -8  -2 -10 298.068 206.870   2
  -8   2 -10 1479.50 460.381   2
  -8   2 -11 8057.27 443.946   4
  -8  -2 -11 8055.54 442.099   4
  -8   2 -12 1369.73 187.048   4
  -8  -2 -12 911.699 175.508   4
  -8   2 -13 33.4574 82.3829   4
  -8  -2 -13 68.2694 100.729   4
  -8   2 -14 47.1034 86.8895   4
  -8  -2 -14-18.8551 95.5815   4
  -8  -2 -15 1691.38 183.431   4
  -8   2 -15 1518.85 162.222   4
  -8   2 -16 5346.27 238.220   4
  -8  -2 -16 5452.13 270.661   4
  -8  -2 -17 2114.81 147.348   4
   8  -3 -19 183.539 69.2158   7
   8  -3 -18 4562.20 275.719   7
   8  -3 -17 182.796 89.3829   7
   8  -3 -16 41.6119 80.1954   7
   8   3 -15 322.505 114.901   7
   8  -3 -15 139.129 113.731   7
   8   3 -14 7426.06 405.834   7
   8  -3 -14 8008.20 456.464   7
   8   3 -13 1897.39 216.394   7
   8  -3 -13 1713.66 222.588   7
   8   3 -12 1740.64 216.204   7
   8  -3 -12 1625.36 216.360   7
  -8   3  12 1625.69 437.728   1
   8   3 -11 5191.21 336.912   7
   8  -3 -11 5252.09 369.463   7
  -8   3  11 5103.47 731.626   1
   8   3 -10 44999.3 948.800   7
   8  -3 -10 45717.1 1020.82   7
  -8   3  10 43301.6 2053.74   1
   8   3  -9 199.578 84.7227   8
   8  -3  -9 173.480 89.4550   7
  -8   3   9 91.5755 175.818   1
  -8   3   8 345.255 225.144   1
  -8  -3   7 8521.20 718.075   1
  -8   3   7 9157.96 853.233   1
  -8   3   6 2065.52 448.958   1
  -8  -3   6 879.717 263.560   1
  -8   3   5 11171.1 893.589   1
  -8   3   4 53640.6 1908.16   1
  -8   3   3 4344.61 534.526   1
  -8   3   2 37256.9 1340.76   2
  -8   3   2 37101.5 1544.52   1
  -8   3   1 1894.57 371.547   1
  -8   3   1 1885.62 325.941   2
  -8   3   0 12531.8 886.303   1
  -8   3   0 13398.8 812.144   2
  -8   3  -1 18843.7 991.676   2
  -8   3  -1 17521.3 1049.16   1
  -8  -3  -1 18856.5 1056.92   2
  -8  -3  -2 76418.7 2128.77   2
  -8   3  -2 72785.5 1978.47   2
  -8  -3  -3 23869.6 1223.40   2
  -8   3  -3 23899.3 1202.05   2
  -8  -3  -4 20223.4 1147.74   2
  -8   3  -4 19091.6 1111.69   2
  -8  -3  -5 4975.06 576.970   2
  -8   3  -5 7378.65 732.380   2
  -8   3  -5 6709.22 717.506   3
  -8   3  -6 1245.09 182.007   6
  -8  -3  -6 849.175 152.153   4
  -8  -3  -6 692.098 291.190   2
  -8   3  -6 1322.19 352.434   2
  -8  -3  -7 4184.92 574.373   2
  -8  -3  -7 4147.18 291.694   4
  -8   3  -7 4403.36 640.238   2
  -8   3  -7 4515.74 325.227   6
  -8   3  -8 704.734 158.770   6
  -8   3  -8 573.234 127.782   4
  -8  -3  -8 584.171 143.469   4
  -8  -3  -8 630.540 256.667   2
  -8   3  -8 387.147 272.210   2
  -8   3  -9 5728.54 338.342   4
  -8  -3  -9 5554.47 357.558   4
  -8  -3  -9 5761.74 736.960   2
  -8   3  -9 5893.27 805.842   2
  -8   3  -9 6007.87 390.241   6
  -8   3 -10 188.104 104.458   4
  -8  -3 -10 205.991 114.006   4
  -8  -3 -10 23.1199 178.965   2
  -8   3 -10 517.739 317.805   2
  -8   3 -11 251.568 111.697   4
  -8  -3 -11 413.472 144.085   4
  -8   3 -12 1345.55 184.609   4
  -8  -3 -12 1019.47 174.330   4
  -8   3 -13 2016.31 210.469   4
  -8  -3 -13 1801.78 202.977   4
  -8   3 -14 5737.81 303.304   4
  -8  -3 -14 5426.01 333.425   4
  -8  -3 -15 3458.84 242.798   4
  -8  -3 -16 2173.97 174.479   4
  -8  -3 -17 1250.08 114.358   4
   8  -4 -19 2321.59 165.394   7
   8  -4 -18 62.9252 65.5232   7
   8  -4 -17 605.103 124.691   7
   8  -4 -16 3761.29 294.977   7
   8  -4 -15 238.002 113.923   7
   8  -4 -14 1880.20 239.794   7
   8  -4 -13 850.289 183.664   7
   8  -4 -12 1080.41 195.971   7
  -8   4  12 852.548 386.964   1
   8  -4 -11 5100.33 355.641   7
  -8   4  11 5023.46 788.082   1
   8  -4 -10 4254.03 318.901   7
  -8   4  10 4164.31 672.165   1
   8   4  -9 2827.31 235.043   8
   8  -4  -9 2226.25 251.987   7
  -8   4   9 2504.26 513.947   1
   8  -4  -8 8452.93 422.148   7
  -8   4   8 8039.71 877.246   1
  -8   4   7 17692.8 1239.46   1
  -8   4   6 2131.26 440.739   1
  -8   4   5 9323.92 856.362   1
  -8   4   4 24653.8 1330.09   1
  -8   4   3 9476.50 642.208   2
  -8   4   3 8742.03 794.363   1
  -8   4   2 3323.02 497.394   1
  -8   4   2 3915.20 422.604   2
  -8   4   1 23913.1 1053.70   2
  -8   4   1 23617.5 1252.09   1
  -8   4   0 7524.77 598.187   2
  -8   4   0 7300.44 685.683   1
  -8   4  -1 20287.4 999.436   2
  -8  -4  -1 20627.9 1123.68   2
  -8   4  -1 19877.6 1127.23   1
  -8  -4  -2 66373.1 2000.30   2
  -8   4  -2 64004.6 1864.10   2
  -8  -4  -3 6211.04 629.071   2
  -8   4  -3 6607.30 634.122   2
  -8   4  -4 49801.4 2019.47   3
  -8   4  -4 49962.7 1797.64   2
  -8  -4  -4 48670.7 1772.14   2
  -8   4  -5 417.509 244.961   3
  -8  -4  -5 533.225 218.164   2
  -8   4  -5 478.239 220.530   2
  -8  -4  -6 6617.92 705.513   2
  -8  -4  -6 6749.59 354.198   4
  -8   4  -6 6810.89 749.632   2
  -8   4  -6 7201.89 394.184   6
  -8   4  -6 7061.79 786.080   3
  -8   4  -7 355.362 153.058   6
  -8  -4  -7 718.886 144.219   4
  -8  -4  -7 677.258 271.778   2
  -8   4  -7 96.4441 146.142   2
  -8   4  -8 1143.82 198.623   6
  -8  -4  -8 1376.30 187.344   4
  -8  -4  -8 1237.37 348.957   2
  -8   4  -8 889.625 350.512   2
  -8   4  -9 487.470 162.219   6
  -8  -4  -9 445.611 126.783   4
  -8  -4  -9 487.977 254.250   2
  -8   4  -9 462.658 273.786   2
  -8  -4 -10 3932.18 303.118   4
  -8  -4 -10 4170.67 640.427   2
  -8   4 -10 4013.83 333.252   6
  -8  -4 -11 54.0867 102.454   4
  -8  -4 -12 199.804 113.849   4
  -8  -4 -13 225.791 111.366   4
  -8  -4 -14 310.589 109.525   4
  -8  -4 -15 136.418 80.7377   4
  -8  -4 -16-69.8718 67.8241   4
  -8  -4 -17 82.4786 52.6954   4
   8  -5 -19 2633.65 163.169   7
   8  -5 -18 366.514 96.2088   7
   8  -5 -17 2326.41 208.502   7
   8  -5 -16 5397.96 341.843   7
   8  -5 -15 5909.72 366.643   7
   8  -5 -14 10216.5 492.694   7
   8  -5 -13 7921.92 444.260   7
   8  -5 -12 1144.61 189.105   7
   8  -5 -11 12853.2 556.047   7
   8   5 -11 11674.3 441.128   6
  -8   5  11 12184.9 1221.77   1
   8  -5 -10 521.579 147.688   7
  -8   5  10 486.935 299.712   1
   8   5 -10 492.628 120.310   6
   8   5  -9 9954.39 435.781   8
   8  -5  -9 10330.4 488.419   7
  -8   5   9 9849.07 1035.35   1
   8   5  -8 4408.64 285.957   8
   8  -5  -8 4087.42 307.474   7
  -8   5   8 3817.28 626.842   1
   8   5  -7 333.065 98.9342   8
  -8   5   7 483.495 260.374   1
  -8   5   6 8933.99 896.052   1
  -8   5   5 650.111 283.966   1
  -8   5   4 516.290 249.038   1
  -8   5   3 1925.81 397.801   1
  -8   5   2 315.211 198.571   1
  -8   5   1 1059.35 298.007   1
  -8   5   1 1298.67 236.935   2
  -8   5   0 3075.71 448.799   1
  -8   5   0 2954.50 360.454   2
  -8   5  -1 5087.21 506.469   2
  -8   5  -1 5462.76 623.174   1
  -8  -5  -1 6162.16 633.365   2
  -8  -5  -2 310.943 197.113   2
  -8   5  -2 359.065 168.440   2
  -8  -5  -3 223.393 183.347   2
  -8   5  -3 318.108 176.540   2
  -8   5  -4 12084.2 1080.66   3
  -8  -5  -4 10860.9 852.414   2
  -8   5  -4 11919.7 883.296   2
  -8   5  -5 442.520 246.767   3
  -8   5  -5 569.661 131.801   6
  -8  -5  -5 432.974 114.038   4
  -8  -5  -5 312.163 204.825   2
  -8   5  -5 369.408 211.427   2
  -8   5  -6 1455.71 417.209   3
  -8   5  -6 1599.98 216.013   6
  -8  -5  -6 1226.82 165.688   4
  -8  -5  -6 1173.71 321.212   2
  -8   5  -6 1719.76 391.598   2
  -8   5  -7 1289.40 198.880   6
  -8  -5  -7 793.319 145.330   4
  -8  -5  -7 590.861 265.282   2
  -8   5  -7 1488.51 396.349   2
  -8  -5  -8 3203.22 529.161   2
  -8  -5  -8 3319.82 272.549   4
  -8   5  -8 2474.61 260.071   6
  -8   5  -8 2656.49 527.524   2
  -8   5  -9 2173.10 514.661   2
  -8  -5  -9 1878.20 223.926   4
  -8   5  -9 1899.26 247.260   6
  -8  -5  -9 1677.00 400.545   2
  -8  -5 -10 5085.13 338.401   4
  -8   5 -10 5022.00 379.240   6
  -8   5 -11 675.960 169.423   6
  -8  -5 -11 642.383 153.477   4
  -8  -5 -12 3344.54 275.468   4
  -8  -5 -13 3611.33 274.013   4
  -8  -5 -14 7120.02 346.639   4
  -8  -5 -15 3029.01 207.372   4
  -8  -5 -16 344.475 80.0894   4
   8  -6 -18 440.341 86.5105   7
   8  -6 -17 1869.34 179.992   7
   8  -6 -16 1012.04 155.027   7
   8  -6 -15 1048.76 172.130   7
   8  -6 -14 369.726 116.214   7
   8  -6 -13 3930.16 313.191   7
   8  -6 -12 4913.70 368.630   7
   8   6 -12 5406.72 310.188   6
   8  -6 -11 4506.42 331.061   7
   8   6 -11 4876.97 298.861   6
  -8   6  11 4674.71 787.864   1
   8  -6 -10 1892.60 226.171   7
  -8   6  10 1902.23 499.670   1
   8   6 -10 1190.70 159.839   6
   8   6  -9 8420.38 432.327   8
   8  -6  -9 8339.38 432.160   7
  -8   6   9 7981.54 956.761   1
   8   6  -8 1449.82 190.627   8
   8  -6  -8 1155.92 172.884   7
  -8   6   8 1078.58 384.220   1
   8   6  -7 11044.5 450.065   8
   8  -6  -7 12333.9 500.418   7
  -8   6   7 11026.8 1051.59   1
   8   6  -6 530.867 112.479   8
  -8   6   6 1346.71 353.441   1
  -8   6   5 6330.32 760.504   1
  -8   6   4 4786.77 656.833   1
  -8   6   3 1016.14 305.928   1
  -8   6   2 10043.8 881.670   1
  -8   6   1 42824.1 1776.28   1
  -8   6   0 646.735 246.018   1
  -8   6  -1 9464.46 808.386   1
  -8  -6  -1 8761.74 778.838   2
  -8  -6  -2 52.1198 115.357   2
  -8   6  -2 255.249 145.545   2
  -8   6  -3 155.657 188.649   3
  -8  -6  -3 619.197 262.681   2
  -8   6  -3 451.410 212.116   2
  -8  -6  -4 8627.21 765.199   2
  -8   6  -4 8837.70 777.072   2
  -8   6  -4 8891.15 418.189   6
  -8   6  -4 8638.09 970.947   3
  -8  -6  -5 1698.92 184.666   4
  -8   6  -5 1763.89 507.263   3
  -8   6  -5 1456.94 194.722   6
  -8  -6  -5 1235.36 314.682   2
  -8   6  -5 1546.88 342.859   2
  -8   6  -6 779.251 319.822   3
  -8   6  -6 825.857 160.610   6
  -8  -6  -6 1275.20 163.996   4
  -8  -6  -6 991.928 284.104   2
  -8   6  -6 929.577 322.748   2
  -8  -6  -7 20226.4 634.627   4
  -8   6  -7 20919.2 702.944   6
  -8   6  -7 21095.5 1426.27   2
  -8   6  -7 20744.0 1588.16   3
  -8  -6  -8 5333.99 351.603   4
  -8   6  -8 4791.21 379.809   6
  -8   6  -8 4691.05 727.620   2
  -8   6  -9 541.464 177.807   6
  -8  -6  -9 304.047 103.559   4
  -8  -6 -10 2887.95 248.861   4
  -8   6 -10 3213.72 312.596   6
  -8  -6 -11 2067.97 221.595   4
  -8   6 -11 1848.40 253.252   6
  -8  -6 -12 971.964 159.107   4
  -8  -6 -13 2026.64 199.039   4
  -8  -6 -14 549.092 112.131   4
  -8  -6 -15-62.8307 66.1750   4
  -8  -6 -16 366.155 70.0452   4
   8  -7 -18 855.704 100.911   7
   8  -7 -17 472.447 93.3846   7
   8  -7 -16 106.721 83.6578   7
   8  -7 -15 1761.14 193.024   7
   8  -7 -14 54.3713 87.6529   7
   8  -7 -13 2461.08 246.896   7
   8   7 -13 2761.07 224.986   6
   8  -7 -12-17.6161 95.8775   7
   8   7 -12 112.288 108.488   6
   8  -7 -11 6903.81 400.519   7
   8   7 -11 7227.38 370.432   6
   8  -7 -10 2211.71 235.408   7
   8   7 -10 1893.23 202.360   6
  -8   7  10 1982.40 510.624   1
   8   7  -9 1331.78 206.447   8
   8  -7  -9 2363.68 240.231   7
  -8   7   9 2116.86 539.313   1
   8   7  -8 600.512 149.399   8
   8  -7  -8 778.287 144.382   7
  -8   7   8 747.112 329.101   1
   8   7  -7 2990.19 256.753   8
   8  -7  -7 2794.30 240.354   7
  -8   7   7 2497.34 556.918   1
   8  -7  -6 116.379 82.0209   7
  -8   7   6-43.6514 138.956   1
   8   7  -5 8318.96 405.269   8
  -8   7   5 8641.14 935.676   1
   8   7  -4 1849.35 198.174   8
  -8   7   4 2829.11 526.692   1
   8   7  -3 30027.7 715.053   8
  -8   7   3 30113.8 1623.78   1
  -8   7   2 21436.6 1334.80   1
  -8   7   1 2195.38 426.558   1
  -8   7   0 990.483 289.558   1
  -8  -7   0 1049.98 314.947   2
  -8   7  -1 9075.17 819.845   1
  -8  -7  -1 9873.85 840.970   2
  -8   7  -2 73.5322 207.043   3
  -8  -7  -2 341.654 182.387   2
  -8  -7  -3 2079.80 391.743   2
  -8   7  -3 2375.89 224.468   6
  -8   7  -3 2444.01 561.645   3
  -8  -7  -4 10622.2 822.244   2
  -8  -7  -4 10636.1 429.317   4
  -8   7  -4 10822.8 471.432   6
  -8   7  -4 11268.6 1177.07   3
  -8   7  -5 968.543 383.375   3
  -8   7  -5 1380.22 192.827   6
  -8  -7  -5 1171.18 166.307   4
  -8   7  -6 3744.83 718.219   3
  -8  -7  -6 2952.26 247.076   4
  -8   7  -6 3603.74 314.184   6
  -8   7  -7 1249.89 445.602   3
  -8   7  -7 1495.03 244.644   6
  -8  -7  -7 1212.65 187.452   4
  -8   7  -8 17954.2 675.377   6
  -8  -7  -8 18485.6 604.377   4
  -8   7  -9 54.4351 147.280   6
  -8  -7  -9 75.4090 94.4058   4
  -8  -7 -10 1644.29 209.017   4
  -8   7 -10 1259.83 222.429   6
  -8   7 -11 6.66481 139.580   6
  -8  -7 -11-41.2368 86.4399   4
  -8   7 -12-102.567 131.277   6
  -8  -7 -12 214.998 94.9413   4
  -8  -7 -13 1856.45 178.460   4
  -8  -7 -14 902.830 121.397   4
  -8  -7 -15 1374.64 123.276   4
   8  -8 -17 918.094 103.986   7
   8  -8 -16 119.099 69.1407   7
   8  -8 -15 53.9991 66.7382   7
   8  -8 -14 137.574 91.5584   7
   8   8 -14-19.3589 83.7542   6
   8  -8 -13 1791.52 203.716   7
   8   8 -13 1804.57 195.395   6
   8  -8 -12 42.0948 86.8170   7
   8   8 -12 189.086 108.310   6
   8  -8 -11 6178.34 378.197   7
   8   8 -11 6808.62 378.828   6
   8  -8 -10 3495.41 296.100   7
   8   8 -10 3541.60 276.271   6
   8   8  -9 6227.32 387.727   8
   8  -8  -9 6010.69 359.644   7
  -8   8   9 5443.16 834.872   1
   8   8  -8 1669.40 201.079   8
   8  -8  -8 1711.66 194.361   7
  -8   8   8 1681.81 492.037   1
   8   8  -7 3870.75 303.909   8
   8  -8  -7 3891.36 286.248   7
   8   8  -6 184.511 103.208   8
  -8   8   6 126.580 183.360   1
   8   8  -5 22.2956 89.5288   8
  -8   8   5 91.5671 142.851   1
  -8   8   4 1126.82 364.361   1
   8   8  -4 1214.07 171.901   8
  -8   8   3 2012.33 450.356   1
   8   8  -3 1802.37 201.565   8
  -8   8   2 463.865 221.442   1
   8   8  -2 476.772 113.044   8
   8   8  -1 6493.69 342.151   8
  -8   8   1 6415.77 745.382   1
   8   8  -1 6433.48 313.208   5
   8   8   0 2283.02 216.018   8
  -8  -8   0 2096.05 388.962   2
   8   8   0 2345.74 207.018   5
   8   8   1 408.676 112.423   8
  -8   8  -1 713.866 342.438   3
  -8   8  -1 821.544 163.507   5
  -8   8  -2 4638.61 775.303   3
  -8   8  -3 10008.3 461.497   6
  -8   8  -3 11012.4 1211.94   3
  -8   8  -4 3989.54 309.686   6
  -8   8  -4 3960.44 760.132   3
  -8   8  -5 1354.18 451.538   3
  -8   8  -5 896.609 190.276   6
  -8  -8  -5 921.781 144.860   4
  -8   8  -6 489.646 280.089   3
  -8   8  -6 429.798 164.882   6
  -8  -8  -6 242.844 103.205   4
  -8  -8  -7 11055.7 444.980   4
  -8   8  -7 10056.9 506.744   6
  -8   8  -7 10689.6 1279.07   3
  -8  -8  -8 2429.02 220.172   4
  -8   8  -8 1378.37 231.372   6
  -8   8  -9 886.863 200.405   6
  -8  -8  -9 337.071 118.719   4
  -8  -8 -10 5775.99 325.034   4
  -8   8 -10 5418.55 390.666   6
  -8  -8 -11 2941.18 222.997   4
  -8   8 -11 3071.67 294.877   6
  -8  -8 -12 472.786 107.633   4
  -8   8 -12 366.462 152.267   6
  -8  -8 -13 2126.04 169.223   4
  -8  -8 -14 908.088 107.318   4
   8   8  14 732.497 102.706   5
   8  -9 -16 610.303 89.9539   7
   8  -9 -15-34.9813 63.5636   7
   8   9 -15 75.7196 70.4966   6
   8  -9 -14 166.639 66.8632   7
   8   9 -14 291.440 98.0065   6
   8  -9 -13 911.677 136.893   7
   8   9 -13 1086.90 165.541   6
   8  -9 -12 178.333 96.7803   7
   8   9 -12 58.3540 104.459   6
   8  -9 -11 3162.56 249.789   7
   8   9 -11 2875.54 260.510   6
   8  -9 -10 654.760 124.726   7
   8   9 -10 776.787 154.584   6
   8   9  -9 155.153 106.446   6
   8   9  -8 732.215 152.039   8
  -8   9   8 394.564 273.693   1
   8   9  -7 3285.87 281.979   8
  -8   9   7 2953.17 637.417   1
   8   9  -6 6331.46 372.630   8
  -8   9   6 5631.68 840.063   1
   8   9  -5 1971.29 224.311   8
  -8   9   5 1269.71 431.834   1
   8   9  -4 9671.23 444.951   8
  -8   9   4 9719.54 1020.14   1
   8   9  -3 23407.5 675.750   8
  -8   9   3 22996.1 1526.57   1
   8   9  -2 7915.67 402.440   8
   8   9  -2 7591.55 341.477   5
   8   9  -1 75.9238 101.459   8
   8   9  -1-6.01982 67.5829   5
  -8   9   1-157.897 252.114   3
   8   9   0 359.967 102.048   5
   8   9   0 433.613 117.625   8
  -8   9   0 567.645 146.994   5
  -8   9  -1 460.558 344.823   3
   8   9   1 1082.81 151.781   8
   8   9   1 1133.55 156.321   5
  -8   9  -1 654.137 161.601   5
  -8   9  -2 150.298 225.504   3
   8   9   2 329.791 108.680   8
  -8   9  -2 484.597 144.059   5
  -8   9  -3 3862.69 798.846   3
  -8   9  -4 4442.40 326.373   6
  -8   9  -4 4944.09 851.029   3
  -8   9  -5 4465.91 339.993   6
  -8   9  -5 4983.68 889.530   3
  -8   9  -6 2948.30 293.540   6
  -8   9  -7 2827.48 284.686   6
  -8   9  -8 776.019 180.442   6
  -8  -9  -8 1039.18 150.338   4
  -8  -9  -9 9041.20 381.293   4
  -8   9  -9 9226.77 494.513   6
  -8   9 -10 816.740 184.025   6
  -8  -9 -10 773.652 122.446   4
  -8   9 -11 131.896 132.384   6
  -8  -9 -11 196.465 84.1782   4
  -8  -9 -12-35.7570 63.4562   4
   8   9  13 544.368 90.0531   5
  -8  -9 -13 686.106 93.4862   4
   8   9  14 182.388 50.3047   5
   8  10 -15-98.6439 65.6132   6
   8  10 -14 142.379 95.1939   6
   8  10 -13 266.295 93.9098   6
   8  10 -12 745.882 141.430   6
   8  10 -11 397.847 122.110   6
   8  10 -10 686.124 154.071   6
   8  10  -9 157.671 121.774   6
   8  10  -8 2362.48 257.325   8
   8  10  -8 2839.97 258.859   6
   8  10  -7 5753.53 377.106   8
   8  10  -6 504.761 147.162   8
  -8  10   6 329.066 295.024   1
  -8  10   5-20.2206 176.291   1
   8  10  -5 136.065 100.182   8
  -8  10   4 5934.97 876.213   3
   8  10  -4 4389.18 305.567   8
  -8  10   3 21332.5 1706.66   3
   8  10  -3 19587.2 633.524   8
   8  10  -3 20523.1 581.629   5
  -8  10   2 1257.31 483.698   3
   8  10  -2 1164.87 170.360   8
   8  10  -2 1114.81 162.342   5
   8  10  -1 3039.67 256.531   8
  -8  10   1 3601.12 756.619   3
   8  10  -1 3157.99 239.906   5
  -8  10   0 1842.12 558.256   3
   8  10   0 1741.68 204.699   8
  -8  10   0 1742.19 233.572   5
   8  10   0 1989.75 201.223   5
   8  10   1 26056.3 716.592   8
  -8  10  -1 25752.7 841.302   5
   8  10   1 27359.4 720.219   5
  -8  10  -2 2550.57 665.534   3
   8  10   2 2072.95 211.632   8
  -8  10  -2 2543.78 297.329   5
   8  10   2 2290.91 217.573   5
   8  10   3 2665.89 225.751   8
  -8  10  -3 2295.43 649.478   3
   8  10   3 2574.23 237.314   5
   8  10   4 116.732 87.2476   8
  -8  10  -4 155.548 135.520   6
  -8  10  -5 3464.62 303.069   6
   8  10   5 3364.57 252.531   8
   8  10   6 2307.40 214.718   8
  -8  10  -6 1599.82 216.245   6
  -8  10  -7 460.481 167.284   6
  -8  10  -8 306.275 151.518   6
  -8  10  -9 3305.45 302.488   6
  -8  10 -10 4133.97 315.487   6
   8  10  10 3718.70 251.632   5
  -8  10 -11 3798.89 293.908   6
   8  10  11 3111.14 222.943   5
   8  10  12 630.299 96.3272   5
   8  10  13 606.069 85.6019   5
   8  11 -14 229.496 88.5231   6
   8  11 -13 1381.01 156.910   6
   8  11 -12 173.193 99.8505   6
   8  11 -11 946.919 163.378   6
   8  11 -10 1416.36 194.413   6
   8  11  -9 179.160 117.933   6
   8  11  -8 888.018 168.662   6
   8  11  -7 197.929 123.329   8
   8  11  -7 244.965 104.005   6
   8  11  -6 828.815 164.638   8
   8  11  -5 224.623 98.1162   8
   8  11  -4 5421.23 358.143   8
   8  11  -3 2654.84 249.591   8
   8  11  -3 3034.95 233.989   5
   8  11  -2 1580.20 189.868   8
   8  11  -2 1945.41 192.513   5
   8  11  -1 1816.47 201.591   8
  -8  11   1 1657.46 231.577   5
   8  11  -1 1926.32 203.726   5
   8  11   0-24.2514 82.2053   5
   8  11   0 13.8946 89.5523   8
  -8  11   0-40.7933 102.074   5
   8  11   1 286.426 106.121   5
   8  11   1 357.398 120.238   8
  -8  11  -1 342.863 134.767   5
   8  11   2 421.738 111.042   5
   8  11   2 438.865 103.441   8
   8  11   3 3745.80 269.507   8
   8  11   3 4078.78 283.459   5
   8  11   4 2877.33 225.723   8
   8  11   4 2739.21 239.793   5
   8  11   5 123.269 92.2367   5
  -8  11  -5 179.416 108.875   6
   8  11   6 980.190 153.219   5
  -8  11  -6 1401.28 206.747   6
   8  11   7 1027.58 152.302   5
  -8  11  -7 987.883 184.722   6
   8  11   8 421.789 117.707   5
  -8  11  -8 908.926 186.734   6
  -8  11  -9 2483.27 250.976   6
   8  11   9 1986.45 179.624   5
   8  11  10 374.100 86.5057   5
  -8  11 -10 310.487 135.488   6
   8  11  11 555.552 91.7707   5
   8  11  12 240.591 61.6783   5
   8  12 -14 198.329 72.0694   6
   8  12 -13 131.317 79.1512   6
   8  12 -12 873.457 136.405   6
   8  12 -11 41.8241 89.7610   6
   8  12 -10 206.359 106.932   6
   8  12  -9 22.3333 99.3139   6
   8  12  -8 62.5629 97.0791   6
   8  12  -7 139.451 100.905   6
   8  12  -6 140.978 95.9022   8
   8  12  -6 259.175 129.185   6
   8  12  -5 117.615 87.6301   8
   8  12  -4 763.536 135.522   5
   8  12  -4 701.689 148.077   8
   8  12  -3 295.214 102.921   5
   8  12  -3 143.826 93.5975   8
   8  12  -2 2032.82 220.932   8
   8  12  -2 2403.34 221.390   5
   8  12  -1 2184.81 219.511   8
  -8  12   1 2372.45 267.570   5
   8  12  -1 2563.94 225.151   5
   8  12   0 1250.77 166.066   8
   8  12   0 1450.69 173.330   5
  -8  12   0 1068.45 199.902   5
   8  12   1 3199.92 243.577   8
   8  12   1 3733.68 265.994   5
   8  12   2 126.080 77.3356   5
   8  12   3 1574.79 184.113   5
   8  12   4 1614.91 178.685   5
   8  12   5 1990.73 195.078   5
   8  12   6 706.285 130.872   5
  -8  12  -6 562.399 145.913   6
   8  12   7 882.898 138.013   5
  -8  12  -7 625.712 147.945   6
   8  12   8 892.506 135.039   5
  -8  12  -8 1158.02 180.071   6
   8  12   9 825.142 113.978   5
  -8  12  -9 839.426 158.212   6
   8  12  10 410.842 84.2527   5
   8  12  11-24.9923 44.2121   5
   8  12  12 346.243 58.1217   5
   8  13 -13 1579.42 133.552   6
   8  13 -12 243.544 82.2608   6
   8  13 -11 259.971 102.159   6
   8  13 -10 910.787 146.908   6
   8  13  -9 20.9271 89.7690   6
   8  13  -8 439.464 128.374   6
   8  13  -7 136.117 107.433   6
   8  13  -6 3480.15 266.414   6
   8  13  -5 1620.06 195.762   6
   8  13  -4 1209.25 169.773   8
   8  13  -4 1537.88 175.351   6
   8  13  -4 1816.82 189.405   5
   8  13  -3 111.883 74.8235   5
   8  13  -3 107.611 82.6183   8
   8  13  -2 1829.54 193.920   8
   8  13  -2 2172.16 206.681   5
   8  13  -1 267.498 98.9757   5
   8  13  -1 256.948 96.8934   8
  -8  13   1 362.916 140.856   5
   8  13   0 1489.76 176.086   5
  -8  13   0 796.835 209.574   5
   8  13   1 212.720 89.4286   5
   8  13   2 1529.99 179.859   5
   8  13   3 1546.87 179.313   5
   8  13   4 326.929 100.700   5
   8  13   5 484.761 102.100   5
   8  13   6 286.662 85.4837   5
   8  13   7 140.586 70.0719   5
  -8  13  -7 602.808 136.936   6
   8  13   8-17.0313 59.0733   5
   8  13   9 1690.87 142.730   5
   8  13  10 35.3697 38.8680   5
   8  13  11 735.752 73.8946   5
   8  14 -12 241.828 66.3904   6
   8  14 -11 523.594 97.7314   6
   8  14 -10 201.878 86.5415   6
   8  14  -9-118.360 81.5108   6
   8  14  -8 758.609 138.824   6
   8  14  -7-195.002 110.900   6
   8  14  -6 51.1500 92.4155   6
   8  14  -5 467.738 113.268   6
   8  14  -4 1862.09 187.007   6
   8  14  -4 2117.05 200.791   5
   8  14  -3 644.343 129.924   5
   8  14  -3 513.166 116.751   6
   8  14  -2 78.1723 73.5975   5
   8  14  -2 81.2366 78.3480   6
   8  14  -1 1419.68 156.401   6
   8  14  -1 1706.01 190.579   5
   8  14   0 6.53245 68.1230   5
   8  14   0-14.0892 71.0395   6
   8  14   1 2745.17 233.582   5
   8  14   2-74.3475 69.2233   5
   8  14   3 555.987 116.632   5
   8  14   4-60.3063 66.7345   5
   8  14   5 1080.36 137.757   5
   8  14   6 226.585 75.8680   5
   8  14   7 197.505 74.4606   5
   8  14   8 358.081 75.2681   5
   8  14   9 131.314 50.2758   5
   8  15 -10 813.924 99.2313   6
   8  15  -9 269.157 79.5474   6
   8  15  -8 474.133 101.320   6
   8  15  -7-72.4383 70.0505   6
   8  15  -6 108.897 74.0147   6
   8  15  -5 38.0433 70.6224   6
   8  15  -4 433.458 102.645   6
   8  15  -3 121.182 82.4506   5
   8  15  -3 147.453 86.0922   6
   8  15  -2 955.106 112.874   6
   8  15  -2 1025.96 144.334   5
   8  15  -1 383.577 93.2198   5
   8  15   0 302.546 89.2181   5
   8  15   1 271.259 90.3412   5
   8  15   2 108.847 70.8393   5
   8  15   3 227.202 83.1701   5
   8  15   4 472.796 101.111   5
   8  15   5 34.4467 56.7686   5
   8  15   6 410.967 81.8897   5
   8  15   7 499.373 76.6160   5
   8  15   8 749.442 79.6921   5
   8  16  -7 1332.72 117.841   6
   8  16  -6 1087.06 112.505   6
   8  16  -5 38.7595 55.1629   6
   8  16  -4 347.596 78.7851   6
   8  16  -3 35.6670 54.5357   5
   8  16  -2 86.7778 59.7455   5
   8  16  -1 153.362 73.3014   5
   8  16   0 14.2191 52.1741   5
   8  16   1-3.43211 54.7407   5
   8  16   2 147.491 64.5528   5
   8  16   3-78.2001 58.7464   5
   8  16   4 242.314 66.2557   5
   8  16   5 423.755 72.2165   5
   9   0 -19 439.954 79.7991   7
   9   0 -18-24.8106 59.6696   7
   9   0 -17 49.5348 76.3905   7
   9   0 -16-31.8296 78.8370   7
   9   0 -15 2112.00 238.939   7
   9   0 -14 251.652 110.095   7
   9   0 -13 3882.04 332.038   7
   9   0 -12 132.447 100.914   7
  -9   0  11 62270.4 2460.23   1
   9   0 -11 65615.8 1236.09   7
   9   0 -10 80.8002 100.058   7
  -9   0  10-75.9740 137.696   1
   9   0  -9 889.361 156.361   7
  -9   0   9 855.776 334.230   1
  -9   0   8 541.848 253.047   1
  -9   0   7 11763.0 978.776   1
  -9   0   6 674.992 240.421   1
  -9   0   5 77740.8 2346.06   1
  -9   0   4 47.3281 150.963   1
  -9   0   3 1653.38 357.153   1
  -9   0   2 366.088 221.989   1
  -9   0   0 37.7724 155.742   2
  -9   0  -1 42201.6 1662.00   2
  -9   0  -2 1295.07 345.557   2
  -9   0  -3 99421.3 2626.21   2
  -9   0  -4 258.325 183.094   2
  -9   0  -5 35699.4 1659.52   2
  -9   0  -6 117.474 77.4620   4
  -9   0  -6 31.3042 154.655   2
  -9   0  -7 1028.89 164.039   4
  -9   0  -7 653.799 284.299   2
  -9   0  -8 378.127 129.051   4
  -9   0  -8 384.688 264.575   2
  -9   0  -9 893.660 164.588   4
  -9   0  -9 1106.19 397.569   2
  -9   0 -10 488.578 150.638   4
  -9   0 -11 5959.68 375.647   4
  -9   0 -12-90.8117 111.951   4
  -9   0 -13 7790.23 402.652   4
  -9   0 -14 144.674 100.966   4
  -9   0 -15 735.655 111.051   4
  -9   0 -16 219.162 68.9326   4
   9  -1 -19 803.927 104.352   7
   9   1 -18 1327.62 142.398   7
   9  -1 -18 1303.01 152.181   7
   9   1 -17 1690.58 181.818   7
   9  -1 -17 1716.75 192.287   7
   9  -1 -16 190.931 92.1394   7
   9   1 -16 25.0855 85.9542   7
   9   1 -15 3758.69 296.553   7
   9  -1 -15 3254.86 292.057   7
   9   1 -14 20.8210 90.8638   7
   9  -1 -14 615.669 157.914   7
   9   1 -13 10590.7 514.650   7
   9  -1 -13 10004.3 513.747   7
   9   1 -12 28538.5 817.822   7
   9  -1 -12 28714.8 844.425   7
  -9   1  11 14843.6 1226.02   1
   9   1 -11 14736.2 589.798   7
   9  -1 -11 14276.2 599.919   7
   9  -1 -10 1252.83 194.829   7
  -9   1  10 1715.56 437.755   1
   9   1 -10 1802.70 223.594   7
  -9  -1  10 1950.50 431.222   1
  -9  -1   9 7617.43 804.354   1
   9   1  -9 7919.32 431.953   7
   9  -1  -9 8011.84 440.608   7
  -9   1   9 8787.88 912.312   1
  -9   1   8 3726.65 589.113   1
  -9  -1   8 4351.64 595.543   1
  -9  -1   8 4169.90 269.945   4
  -9   1   7 4468.23 625.706   1
  -9  -1   7 4956.31 624.006   1
  -9  -1   6 808.426 259.195   1
  -9   1   6 771.905 274.434   1
  -9   1   5 23534.8 1324.28   1
  -9  -1   5 26355.9 1351.66   1
  -9   1   4 13513.5 986.483   1
  -9  -1   4 13849.8 979.938   1
  -9  -1   3 195.600 163.813   1
  -9   1   3 602.655 244.865   1
  -9   1   2 1086.29 290.226   1
  -9   1   1 12137.8 874.362   2
  -9   1   1 11936.0 916.929   1
  -9  -1   0 23814.4 1255.03   2
  -9   1   0 25400.8 1272.01   2
  -9   1  -1 18919.5 1126.62   2
  -9  -1  -1 19223.0 1153.33   2
  -9  -1  -2 17546.8 1101.68   2
  -9   1  -2 18310.5 1103.09   2
  -9  -1  -3 1975.06 398.465   2
  -9   1  -3 834.639 268.274   2
  -9  -1  -4 6255.83 703.895   2
  -9   1  -4 6032.83 688.335   2
  -9  -1  -5 2856.14 515.768   2
  -9   1  -5 1734.95 417.741   2
  -9   1  -6 643.180 133.532   4
  -9  -1  -6 440.344 131.355   4
  -9  -1  -6 376.049 249.651   2
  -9   1  -6 887.541 305.550   2
  -9   1  -7 675.134 138.561   4
  -9  -1  -7 763.757 143.942   4
  -9  -1  -7 979.458 333.442   2
  -9   1  -7 656.775 260.031   2
  -9  -1  -8 3013.50 559.258   2
  -9   1  -8 3596.54 276.445   4
  -9  -1  -8 2962.78 260.412   4
  -9   1  -8 3854.24 654.806   2
  -9   1  -9 19192.9 654.528   4
  -9  -1  -9 20572.2 664.517   4
  -9  -1  -9 21573.6 1482.92   2
  -9   1  -9 21356.9 1513.71   2
  -9   1 -10 4181.94 313.987   4
  -9  -1 -10 4523.82 321.257   4
  -9   1 -11 1474.45 210.421   4
  -9  -1 -11 1211.76 181.824   4
  -9   1 -12 840.038 155.802   4
  -9  -1 -12 929.703 160.106   4
  -9   1 -13 3.34648 84.4533   4
  -9  -1 -13 65.5127 92.7746   4
  -9   1 -14 1037.91 143.974   4
  -9  -1 -14 875.814 144.444   4
  -9   1 -15 320.496 90.5200   4
  -9  -1 -15 296.135 89.5742   4
  -9   1 -16 1559.36 131.535   4
  -9  -1 -16 1217.75 124.084   4
   9  -2 -19 2337.07 165.561   7
   9  -2 -18 994.951 139.637   7
   9   2 -17 550.883 106.064   7
   9  -2 -17 817.703 137.294   7
   9   2 -16 29.4171 66.3812   7
   9  -2 -16 88.3219 85.3320   7
   9   2 -15 32.2887 82.2203   7
   9  -2 -15 241.870 114.243   7
   9   2 -14 4773.13 341.813   7
   9  -2 -14 4693.58 358.019   7
   9   2 -13 5742.41 379.996   7
   9  -2 -13 4711.21 360.226   7
   9   2 -12 2640.30 266.920   7
   9  -2 -12 2764.87 277.539   7
  -9   2  12 2664.61 585.251   1
  -9   2  11 1979.58 463.443   1
   9   2 -11 1725.38 220.151   7
   9  -2 -11 1816.43 231.847   7
   9   2 -10 9651.96 474.892   7
   9  -2 -10 10176.8 503.222   7
  -9   2  10 10547.0 1051.05   1
  -9   2   9 111.597 193.849   1
   9   2  -9 146.785 84.8705   7
   9  -2  -9 176.670 90.7722   7
  -9  -2   9 98.5663 156.553   1
  -9  -2   8 674.634 127.688   4
  -9   2   8 1004.27 306.507   1
  -9  -2   8 932.768 288.769   1
  -9  -2   7 32438.5 1523.16   1
  -9   2   7 31250.7 1621.93   1
  -9   2   6 21441.6 1306.77   1
  -9  -2   6 17889.0 1136.58   1
  -9   2   5 23369.8 1346.29   1
  -9  -2   5 22551.6 1241.41   1
  -9   2   4 13434.0 1012.04   1
  -9  -2   4 14604.9 988.787   1
  -9   2   3 1689.87 371.924   1
  -9   2   2 27827.1 1393.15   1
  -9   2   1 3445.35 501.161   1
  -9   2   1 3521.84 478.811   2
  -9   2   0 5308.16 635.194   1
  -9  -2   0 5921.35 642.101   2
  -9   2   0 5346.07 583.753   2
  -9   2  -1 21519.6 1168.95   2
  -9  -2  -1 22843.5 1261.19   2
  -9  -2  -2 1264.06 343.835   2
  -9   2  -2 727.937 258.980   2
  -9  -2  -3 6015.39 665.631   2
  -9   2  -3 6322.43 664.156   2
  -9  -2  -4 25920.6 1366.27   2
  -9   2  -4 26775.3 1397.51   2
  -9  -2  -5 28342.7 1487.10   2
  -9   2  -5 29007.7 1516.48   2
  -9  -2  -5 27378.9 693.129   4
  -9  -2  -6 2066.25 204.532   4
  -9   2  -6 1897.45 202.756   4
  -9  -2  -6 2094.71 417.437   2
  -9   2  -6 2298.12 464.774   2
  -9   2  -7 489.431 129.900   4
  -9  -2  -7 235.697 104.791   4
  -9  -2  -7 387.408 251.127   2
  -9   2  -7 559.399 289.710   2
  -9  -2  -8 4328.32 652.272   2
  -9   2  -8 3694.18 278.434   4
  -9  -2  -8 3306.40 286.682   4
  -9   2  -8 3480.79 625.065   2
  -9   2  -9 146.678 98.6935   4
  -9  -2  -9 56.5062 93.9757   4
  -9  -2  -9-73.3811 206.062   2
  -9   2  -9-86.8453 194.590   2
  -9   2 -10 1483.38 203.630   4
  -9  -2 -10 1199.46 183.785   4
  -9   2 -11 1536.60 200.112   4
  -9  -2 -11 846.290 170.719   4
  -9   2 -12 621.895 137.409   4
  -9  -2 -12 543.309 137.435   4
  -9   2 -13 739.743 135.570   4
  -9  -2 -13 929.843 156.770   4
  -9   2 -14 2574.94 207.583   4
  -9  -2 -14 2393.44 217.729   4
  -9   2 -15 1104.12 125.719   4
  -9  -2 -15 942.593 125.567   4
  -9  -2 -16 1628.86 138.326   4
   9  -3 -19 19.7138 52.2693   7
   9  -3 -18 869.430 122.435   7
   9  -3 -17 322.371 98.9304   7
   9  -3 -16-33.0052 77.0530   7
   9   3 -15 5054.43 308.210   7
   9  -3 -15 5267.54 358.242   7
   9   3 -14 4988.86 325.830   7
   9  -3 -14 4412.36 347.108   7
   9   3 -13 6914.19 401.159   7
   9  -3 -13 7513.34 442.451   7
   9  -3 -12 6089.83 403.223   7
   9   3 -12 5469.41 368.088   7
  -9   3  12 6618.66 885.504   1
  -9   3  11 270.536 183.493   1
   9   3 -11 419.567 115.906   7
   9  -3 -11 386.053 134.099   7
   9   3 -10 20112.3 673.660   7
   9  -3 -10 22761.8 740.662   7
  -9   3  10 21916.6 1530.79   1
   9   3  -9 2279.76 228.755   7
   9  -3  -9 2275.00 231.953   7
   9   3  -9 2441.01 212.113   8
  -9   3   9 2533.50 540.134   1
  -9  -3   8 372.276 113.434   4
   9   3  -8 340.549 105.412   8
  -9  -3   7 19561.2 1177.69   1
  -9   3   7 19525.3 1335.51   1
  -9   3   6 174.617 189.939   1
  -9   3   5 42324.4 1840.11   1
  -9   3   4 34187.8 1635.48   1
  -9   3   3 15540.9 1105.14   1
  -9   3   2 3520.18 535.353   1
  -9   3   2 3844.61 488.957   2
  -9   3   1 474.536 208.844   1
  -9   3   1 805.581 247.947   2
  -9   3   0 2600.57 389.959   2
  -9   3   0 2483.42 449.152   1
  -9   3  -1 2538.68 415.671   2
  -9  -3  -1 2770.06 474.003   2
  -9  -3  -2 4833.68 599.663   2
  -9   3  -2 3462.65 489.418   2
  -9  -3  -3 379.430 222.417   2
  -9   3  -3 848.120 265.415   2
  -9   3  -4 18951.0 1244.57   3
  -9  -3  -4 18029.9 1169.83   2
  -9   3  -4 18717.7 1184.47   2
  -9  -3  -5 6070.34 698.846   2
  -9   3  -5 6272.98 712.127   2
  -9  -3  -5 5362.65 322.288   4
  -9   3  -5 6131.82 721.132   3
  -9  -3  -6 213.115 103.118   4
  -9  -3  -6 186.022 163.537   2
  -9   3  -6 368.611 225.127   2
  -9   3  -7 239.231 96.9819   4
  -9  -3  -7 239.550 108.203   4
  -9  -3  -7 407.017 223.763   2
  -9   3  -7 591.504 295.864   2
  -9   3  -8 918.926 160.568   4
  -9  -3  -8 809.784 157.965   4
  -9  -3  -8 808.181 297.042   2
  -9   3  -8 965.230 391.767   2
  -9   3  -9 775.892 152.343   4
  -9  -3  -9 566.065 144.686   4
  -9  -3  -9 739.638 332.296   2
  -9   3  -9 1090.42 410.275   2
  -9   3 -10 128.012 104.454   4
  -9  -3 -10 327.716 120.903   4
  -9   3 -11 5608.75 336.594   4
  -9  -3 -11 5114.54 349.879   4
  -9   3 -12 416.644 113.706   4
  -9  -3 -12 281.730 113.893   4
  -9   3 -13 1891.03 180.469   4
  -9  -3 -13 1167.98 181.130   4
  -9  -3 -14 4908.21 295.579   4
  -9  -3 -15 444.700 92.7656   4
  -9  -3 -16 1173.04 117.660   4
   9  -4 -19 207.920 61.8861   7
   9  -4 -18-6.81523 55.0520   7
   9  -4 -17 678.552 128.750   7
   9  -4 -16 579.971 138.975   7
   9  -4 -15 107.009 102.577   7
   9  -4 -14 4446.76 339.248   7
   9  -4 -13 40.0314 107.471   7
   9  -4 -12 2588.18 278.373   7
   9  -4 -11 27288.8 825.129   7
  -9   4  11 27778.8 1791.01   1
   9  -4 -10 4332.69 330.601   7
  -9   4  10 4575.31 722.462   1
   9   4  -9 1480.01 183.444   8
   9  -4  -9 1419.56 196.955   7
  -9   4   9 1479.50 407.866   1
   9   4  -8 1713.24 183.236   8
  -9  -4   8 1763.07 184.894   4
   9  -4  -8 1384.51 202.179   7
  -9   4   8 1418.94 400.722   1
  -9   4   7 1034.94 359.970   1
   9   4  -7 1449.65 170.879   8
  -9   4   6 538.803 281.303   1
  -9   4   5 2383.00 477.243   1
  -9   4   4 44055.2 1913.71   1
  -9   4   4 47201.1 1589.62   2
  -9   4   3 15409.7 1132.83   1
  -9   4   3 16847.6 946.363   2
  -9   4   2 1516.83 283.407   2
  -9   4   2 1739.79 400.348   1
  -9   4   1 10094.5 739.542   2
  -9   4   1 8512.63 820.807   1
  -9   4   0 15687.8 930.173   2
  -9   4   0 14506.5 1053.24   1
  -9  -4  -1 52686.5 1935.28   2
  -9   4  -1 51550.0 1711.27   2
  -9   4  -1 47709.7 1905.55   1
  -9  -4  -2 32390.8 1502.33   2
  -9   4  -2 31902.3 1411.21   2
  -9  -4  -3 56539.7 2027.10   2
  -9   4  -3 55831.3 1937.80   2
  -9   4  -4 19187.6 1340.22   3
  -9  -4  -4 20792.5 1243.03   2
  -9   4  -4 19920.9 1212.55   2
  -9   4  -4 19902.4 608.955   6
  -9  -4  -4 20960.3 591.798   4
  -9  -4  -5 5686.97 665.240   2
  -9   4  -5 6322.79 713.776   2
  -9  -4  -5 5766.57 331.386   4
  -9   4  -5 6512.78 364.693   6
  -9   4  -5 6207.39 786.443   3
  -9  -4  -6 3537.94 548.927   2
  -9  -4  -6 3933.19 290.010   4
  -9   4  -6 3714.27 587.751   2
  -9   4  -6 3825.54 304.666   6
  -9  -4  -7 2120.10 228.345   4
  -9   4  -7 2266.64 285.831   6
  -9  -4  -7 2124.48 446.854   2
  -9   4  -7 1571.85 419.761   2
  -9  -4  -8 7935.86 854.667   2
  -9  -4  -8 7524.78 408.644   4
  -9   4  -8 7926.41 930.399   2
  -9   4  -8 7951.95 453.704   6
  -9  -4  -9 985.871 167.945   4
  -9  -4  -9 833.893 293.082   2
  -9   4  -9 937.318 344.700   2
  -9  -4 -10 991.874 173.191   4
  -9  -4 -11 40.7843 95.8647   4
  -9  -4 -12 774.584 159.070   4
  -9  -4 -13 173.107 102.221   4
  -9  -4 -14 99.2888 76.2195   4
  -9  -4 -15 1497.85 150.036   4
  -9  -4 -16 271.990 67.8902   4
   9  -5 -19 802.697 89.9131   7
   9  -5 -18 762.538 105.461   7
   9  -5 -17 1721.06 175.417   7
   9  -5 -16 191.741 101.755   7
   9  -5 -15 590.906 134.495   7
   9  -5 -14 4171.29 330.122   7
   9  -5 -13 644.325 139.775   7
   9  -5 -12 2097.30 259.413   7
   9  -5 -11 15111.5 616.177   7
  -9   5  11 14091.1 1325.85   1
   9   5 -10 629.072 143.286   8
   9  -5 -10 735.646 143.094   7
  -9   5  10 1018.26 378.398   1
   9   5  -9 420.885 127.504   8
   9  -5  -9 375.786 129.699   7
  -9   5   9 192.627 211.246   1
   9   5  -8 5008.13 313.849   8
   9  -5  -8 4417.90 327.853   7
  -9   5   8 4558.94 710.712   1
   9   5  -7 1278.45 173.545   8
  -9  -5   7 1116.17 165.951   4
   9   5  -6 14957.8 500.164   8
  -9   5   6 14417.6 1179.43   1
  -9   5   5 3674.28 628.677   1
  -9   5   4 1087.81 354.719   1
  -9   5   3 6789.43 783.276   1
  -9   5   2 998.066 296.327   1
  -9   5   1 6884.83 752.315   1
  -9   5   1 6841.54 578.984   2
  -9   5   0 1717.88 382.047   1
  -9   5   0 1801.94 317.385   2
  -9  -5   0 1831.60 396.820   2
  -9  -5  -1 17856.3 1141.12   2
  -9   5  -1 16904.8 1152.43   1
  -9   5  -1 18899.5 1031.23   2
  -9   5  -2 11757.1 849.384   2
  -9  -5  -2 11574.9 923.268   2
  -9  -5  -3 10417.4 890.927   2
  -9   5  -3 9149.26 781.010   2
  -9   5  -4 681.711 299.186   3
  -9   5  -4 874.381 168.447   6
  -9  -5  -4 671.186 132.999   4
  -9  -5  -4 687.504 262.881   2
  -9   5  -4 750.851 255.380   2
  -9  -5  -5 8190.71 807.384   2
  -9  -5  -5 8967.56 408.338   4
  -9   5  -5 8976.05 856.530   2
  -9   5  -5 9088.80 439.905   6
  -9   5  -5 8870.11 976.152   3
  -9  -5  -6 9227.54 872.715   2
  -9  -5  -6 9512.68 434.341   4
  -9   5  -6 7743.19 842.974   2
  -9   5  -6 8053.60 442.139   6
  -9   5  -6 7782.19 917.063   3
  -9  -5  -7 27601.1 746.471   4
  -9  -5  -7 25774.8 1485.15   2
  -9   5  -7 26520.5 1606.34   2
  -9   5  -7 27589.6 798.093   6
  -9  -5  -8 1905.83 218.519   4
  -9   5  -8 1553.04 227.387   6
  -9  -5  -8 1665.01 406.747   2
  -9   5  -8 1509.98 421.501   2
  -9   5  -9 407.566 162.983   6
  -9  -5  -9 254.110 127.633   4
  -9  -5 -10 3784.46 291.544   4
  -9  -5 -11 1388.30 193.126   4
  -9  -5 -12 1871.05 200.067   4
  -9  -5 -13 537.917 126.024   4
  -9  -5 -14 1650.10 162.896   4
  -9  -5 -15 187.738 80.5824   4
  -9  -5 -16 918.826 92.0969   4
   9  -6 -18 5155.64 235.152   7
   9  -6 -17 73.6816 62.0626   7
   9  -6 -16 1932.49 189.767   7
   9  -6 -15 2159.49 216.030   7
   9  -6 -14 910.609 166.142   7
   9  -6 -13 490.183 135.174   7
   9  -6 -12 4438.99 336.289   7
   9   6 -12 5344.43 302.290   6
   9  -6 -11 3524.92 302.594   7
   9   6 -11 2446.59 215.770   6
   9  -6 -10 7366.31 421.212   7
  -9   6  10 7565.03 978.659   1
   9   6  -9 454.957 131.859   8
   9  -6  -9 249.480 113.613   7
  -9   6   9 249.801 190.383   1
   9   6  -8 428.515 118.562   8
   9  -6  -8 574.069 137.127   7
   9   6  -7 7091.87 374.477   8
  -9  -6   7 5885.67 313.072   4
   9  -6  -7 6914.10 387.329   7
  -9   6   7 6273.17 831.269   1
   9   6  -6 7776.01 383.890   8
  -9   6   6 7405.27 877.311   1
  -9   6   5 1382.85 393.554   1
   9   6  -5 1175.71 154.617   8
   9   6  -4 1261.51 168.913   8
  -9   6   4 1623.66 410.614   1
   9   6  -3 1170.17 156.685   8
  -9   6   3 537.197 237.152   1
  -9   6   2 301.396 200.123   1
  -9   6   1 4064.54 596.931   1
  -9  -6   0 4174.52 583.713   2
  -9   6   0 4623.05 610.210   1
  -9   6  -1 603.973 239.664   1
  -9  -6  -1 426.482 238.438   2
  -9  -6  -2 7442.16 752.317   2
  -9  -6  -2 7897.34 355.562   4
  -9   6  -3 607.154 309.060   3
  -9   6  -3 632.691 161.274   6
  -9  -6  -3 380.930 105.623   4
  -9  -6  -3 238.242 184.455   2
  -9   6  -4 1416.56 456.399   3
  -9   6  -4 1086.25 190.311   6
  -9  -6  -4 833.977 142.254   4
  -9  -6  -4 719.284 246.252   2
  -9   6  -4 1016.24 290.834   2
  -9  -6  -5 7191.28 375.335   4
  -9   6  -5 7750.21 795.280   2
  -9   6  -5 7206.28 414.719   6
  -9  -6  -5 6717.09 727.539   2
  -9   6  -5 7420.41 932.957   3
  -9  -6  -6 23333.4 1359.10   2
  -9  -6  -6 24136.5 678.467   4
  -9   6  -6 22740.7 1433.09   2
  -9   6  -6 22452.9 718.900   6
  -9   6  -6 23041.3 1671.03   3
  -9  -6  -7 6690.09 370.866   4
  -9   6  -7 6415.47 418.725   6
  -9   6  -7 6209.50 808.709   2
  -9  -6  -8 4044.55 300.171   4
  -9   6  -8 4280.98 340.572   6
  -9   6  -9 1208.85 219.746   6
  -9  -6  -9 1257.34 182.312   4
  -9   6 -10 391.453 164.452   6
  -9  -6 -10 20.1922 91.0194   4
  -9  -6 -11 787.380 139.590   4
  -9  -6 -12 6934.59 353.725   4
  -9  -6 -13 285.585 92.6973   4
  -9  -6 -14 663.313 109.020   4
  -9  -6 -15 1255.00 117.931   4
   9  -7 -17 172.970 70.4747   7
   9  -7 -16 301.580 85.7591   7
   9  -7 -15 914.041 143.811   7
   9  -7 -14 952.546 155.413   7
   9  -7 -13 114.146 85.3050   7
   9   7 -13 289.218 99.7372   6
   9  -7 -12 1058.66 174.813   7
   9   7 -12 954.571 145.827   6
   9  -7 -11 2228.56 249.678   7
   9   7 -11 2883.71 244.055   6
   9   7 -10 2066.45 215.308   6
   9  -7 -10 2178.63 241.857   7
   9   7  -9 9699.40 474.987   8
   9  -7  -9 10062.0 484.703   7
  -9   7   9 9363.96 1083.44   1
   9   7  -8 734.013 164.835   8
   9  -7  -8 960.861 164.342   7
  -9   7   8 1027.57 404.534   1
   9   7  -7 707.579 157.582   8
   9  -7  -7 687.163 154.914   7
  -9   7   7 745.571 335.922   1
   9   7  -6 12233.0 491.535   8
   9  -7  -6 11723.1 500.877   7
  -9   7   5 553.111 285.035   1
   9   7  -5 854.439 161.548   8
  -9   7   4 2560.46 518.919   1
   9   7  -4 2059.07 207.824   8
   9   7  -3 2269.84 218.533   8
  -9   7   3 2093.89 448.074   1
   9   7  -2 6196.98 344.646   8
  -9   7   2 5734.86 730.249   1
  -9   7   1 885.922 325.298   1
   9   7  -1 439.679 120.914   8
  -9   7   0 6593.71 749.155   1
  -9  -7   0 6819.83 737.135   2
  -9  -7  -1 10192.4 888.719   2
  -9   7  -2 1451.84 460.488   3
  -9  -7  -2 2289.16 439.882   2
  -9  -7  -2 2413.60 206.142   4
  -9  -7  -3 4781.90 596.454   2
  -9  -7  -3 5371.52 301.591   4
  -9   7  -3 5268.63 330.546   6
  -9   7  -3 5483.82 846.048   3
  -9  -7  -4 11553.8 918.677   2
  -9  -7  -4 11174.4 453.744   4
  -9   7  -4 10814.6 478.108   6
  -9   7  -4 11225.8 1208.15   3
  -9   7  -5 705.903 352.769   3
  -9   7  -5 476.916 148.780   6
  -9  -7  -5 995.637 158.544   4
  -9   7  -6 1356.32 493.447   3
  -9   7  -6 1374.51 217.235   6
  -9  -7  -6 990.853 163.243   4
  -9  -7  -7 14212.9 532.806   4
  -9   7  -7 12779.1 565.597   6
  -9  -7  -8 3963.49 284.623   4
  -9   7  -8 4228.52 340.902   6
  -9   7  -9 1226.36 218.487   6
  -9  -7  -9 821.017 147.538   4
  -9   7 -10 1144.43 226.581   6
  -9  -7 -10 345.928 117.063   4
  -9  -7 -11 5397.30 311.624   4
  -9  -7 -12 1433.20 158.815   4
  -9  -7 -13 1208.26 140.821   4
  -9  -7 -14 115.047 57.7453   4
   9   7  15 161.395 45.7790   5
  -9  -7 -15 318.541 59.3674   4
   9  -8 -17 283.900 65.9752   7
   9  -8 -16 63.6982 64.5444   7
   9  -8 -15 174.311 77.1137   7
   9  -8 -14 489.839 115.184   7
   9   8 -14 773.354 125.961   6
   9  -8 -13 907.234 145.523   7
   9   8 -13 929.754 145.746   6
   9  -8 -12 210.369 96.5004   7
   9   8 -12 336.777 103.358   6
   9  -8 -11 565.924 141.941   7
   9   8 -11 370.303 121.799   6
   9  -8 -10 658.910 134.251   7
   9   8 -10 181.174 104.752   6
   9   8  -9 592.361 150.231   8
   9  -8  -9 1258.85 188.239   7
   9   8  -8 13331.8 546.741   8
   9  -8  -8 13039.0 537.241   7
  -9   8   8 12578.1 1299.42   1
   9   8  -7 380.203 128.975   8
   9  -8  -7 552.493 127.715   7
  -9   8   7 682.679 317.808   1
   9   8  -6 4515.52 322.572   8
   9  -8  -6 4422.27 309.166   7
  -9   8   6 4639.59 769.549   1
   9   8  -5 4804.32 330.171   8
  -9   8   5 5753.35 820.095   1
   9   8  -4 6198.32 353.332   8
  -9   8   4 5232.52 760.115   1
   9   8  -3 562.546 127.877   8
  -9   8   3 815.065 322.207   1
   9   8  -2 1422.79 179.871   8
  -9   8   2 1297.72 412.730   1
   9   8  -1 464.725 113.145   8
   9   8  -1 396.217 88.0760   5
  -9  -8   1 358.441 204.104   2
   9   8   0 1941.51 201.244   8
  -9  -8   0 1527.35 351.716   2
   9   8   0 1755.96 186.133   5
  -9   8  -1 811.100 338.113   3
   9   8   1 523.699 140.209   8
  -9   8  -2 339.588 294.773   3
  -9   8  -3 4197.97 306.412   6
  -9   8  -3 4827.93 856.397   3
  -9  -8  -4 6185.61 335.348   4
  -9   8  -4 6035.38 371.146   6
  -9   8  -4 5932.66 931.586   3
  -9  -8  -5 15669.9 523.640   4
  -9   8  -5 14192.8 588.487   6
  -9   8  -5 14951.7 1479.18   3
  -9  -8  -6 3250.10 256.817   4
  -9   8  -6 3185.24 302.560   6
  -9   8  -7 972.617 205.338   6
  -9  -8  -7 491.097 116.780   4
  -9   8  -8 221.267 152.622   6
  -9  -8  -8 74.5687 99.9465   4
  -9   8  -9 1349.54 221.333   6
  -9  -8  -9 958.240 150.659   4
  -9  -8 -10 2372.65 211.778   4
  -9   8 -10 2040.74 260.265   6
  -9  -8 -11 620.607 122.636   4
  -9  -8 -12 1694.50 158.891   4
  -9  -8 -13 545.783 94.3229   4
   9   8  14 221.718 60.8089   5
  -9  -8 -14 348.598 65.6137   4
   9  -9 -16 1809.92 133.060   7
   9  -9 -15 317.752 72.2394   7
   9  -9 -14 1723.76 164.893   7
   9   9 -14 2238.00 181.622   6
   9  -9 -13 126.276 75.6215   7
   9   9 -13 213.471 104.789   6
   9  -9 -12 47.6883 73.3897   7
   9   9 -12 143.370 96.2057   6
   9  -9 -11 240.355 98.4829   7
   9   9 -11 115.887 103.548   6
   9  -9 -10 621.296 124.760   7
   9   9 -10 672.602 143.389   6
   9   9  -9 2420.39 267.256   8
   9  -9  -9 2063.12 215.256   7
   9   9  -9 2609.50 246.631   6
   9   9  -8 2423.04 256.671   8
   9   9  -7 4409.19 330.988   8
   9   9  -6 1886.79 220.673   8
  -9   9   6 1873.98 483.406   1
   9   9  -5 1142.94 180.334   8
  -9   9   5 1159.18 411.696   1
  -9   9   4 1924.57 490.699   1
   9   9  -4 2265.28 231.907   8
  -9   9   3-133.839 189.524   1
   9   9  -3 506.214 121.576   8
   9   9  -2 862.049 151.840   8
  -9   9   1 395.740 236.755   3
   9   9  -1 146.283 75.1301   5
   9   9  -1 91.5242 88.6114   8
   9   9   0 1990.41 210.156   8
   9   9   0 2190.78 201.460   5
   9   9   1 564.505 134.470   8
   9   9   1 519.722 121.815   5
   9   9   2 2206.05 225.042   8
  -9   9  -2 2886.66 699.671   3
  -9   9  -3 1354.49 466.992   3
   9   9   3 1353.21 187.709   8
  -9   9  -4 15331.5 584.340   6
  -9   9  -4 16211.4 1572.95   3
  -9   9  -5 2412.76 263.685   6
  -9   9  -6 6683.61 417.628   6
  -9   9  -7 1029.71 206.751   6
  -9  -9  -7 920.008 148.753   4
  -9  -9  -8 1918.64 187.341   4
  -9   9  -8 1892.90 243.742   6
  -9   9  -9 427.292 145.247   6
  -9  -9  -9 688.127 127.729   4
  -9   9 -10 954.064 187.909   6
  -9  -9 -10 659.948 114.266   4
  -9  -9 -11 192.312 80.9881   4
  -9  -9 -12 1162.04 117.797   4
   9   9  12 1023.08 123.021   5
   9   9  13 639.629 89.8826   5
   9  10 -14 458.368 97.6803   6
   9  10 -13 193.568 83.3106   6
   9  10 -12 552.447 130.850   6
   9  10 -11 501.384 136.337   6
   9  10 -10 324.825 117.107   6
   9  10  -9 674.029 152.032   6
   9  10  -8 247.033 110.197   8
   9  10  -7 215.966 131.600   8
   9  10  -6 1326.18 209.556   8
   9  10  -5 529.289 146.614   8
   9  10  -4 1294.13 189.884   8
  -9  10   3 4705.42 827.726   3
   9  10  -3 4608.68 332.658   8
   9  10  -2 616.393 120.482   5
  -9  10   2 668.226 342.542   3
   9  10  -2 530.399 130.235   8
   9  10  -1 2946.49 262.078   8
  -9  10   1 2832.30 668.982   3
   9  10  -1 3018.93 237.345   5
   9  10   0 15263.5 565.923   8
   9  10   0 15959.5 536.454   5
  -9  10  -1 1489.33 535.667   3
   9  10   1 1257.71 168.456   5
   9  10   1 992.137 155.302   8
   9  10   2 1111.37 179.465   8
   9  10   2 845.150 142.034   5
   9  10   3 2896.18 244.750   8
   9  10   3 3146.14 257.726   5
   9  10   4 765.235 146.983   5
  -9  10  -4 822.532 167.881   6
   9  10   4 551.336 124.218   8
  -9  10  -5 4227.28 326.312   6
   9  10   5 4225.69 283.334   8
   9  10   6 1135.87 162.665   8
  -9  10  -6 1979.01 241.957   6
   9  10   7 819.660 125.819   8
  -9  10  -7 1276.36 211.565   6
   9  10   8 885.315 120.145   8
  -9  10  -8 794.137 166.577   6
  -9  10  -9 1614.39 219.982   6
   9  10   9 1628.20 171.081   5
   9  10  10 22.5315 62.5203   5
   9  10  11 124.697 57.4177   5
   9  10  12 139.573 51.9557   5
[truncated: 178,037 more chars]
