# Supplementary material for: Switchable protection and exposure of a sensitive squaraine dye within a redox active rotaxane
Source: Commun Chem. 2024 Oct 4;7:229. doi: 10.1038/s42004-024-01312-1 (PMC11452610; doi:10.1038/s42004-024-01312-1)
Supplement: Supplementary file 7 — Supplementary Data 5 [file 42004_2024_1312_MOESM7_ESM.txt]

62
Ax_chrg_minus1.xyz
  C       0.009705     -0.190127      0.210508
  C      -1.091511      0.215728     -0.659196
  C      -0.168987      1.054880     -1.414216
  C      -3.261761     -0.877481      0.029330
  C      -4.884625     -0.107643     -1.455979
  C       0.932173      0.649224     -0.544373
  O      -0.288784      1.796155     -2.386697
  O       0.129526     -0.931516      1.182890
  C       2.300275      0.927238     -0.456700
  C       4.724561      0.977422      0.254117
  C       4.455577      1.779687     -0.834802
  C       3.100952      1.746268     -1.230870
  C      -2.460017     -0.060601     -0.746004
  H       2.708231      2.311025     -2.065262
  H      -2.869675     -1.442022      0.864172
  H      -5.366026     -1.497461      0.142406
  S       3.270264      0.179997      0.801516
  N      -6.067921      0.108829     -2.082768
  S      -3.429292      0.687060     -2.004535
  C      -4.616580     -0.909203     -0.366309
  H       6.384610      3.469410      0.558077
  H       5.204245      2.369706     -1.342610
  N       5.907983      0.762462      0.881228
  H       7.310398      2.899256      1.947595
  C      -7.258512     -0.547146     -1.578971
  H      -7.474673     -2.025475     -3.147799
  H      -6.549705     -2.597018     -1.758306
  H      -8.301456     -2.436127     -1.645126
  H      -8.250233      3.538239     -0.337964
  C      -7.399604     -1.984715     -2.060316
  H      -7.257168     -0.504000     -0.486757
  H      -8.120764      0.035886     -1.897489
  C       7.097577      1.420958      0.378274
  H       8.136600      3.311991      0.445082
  H       6.709599     -3.518009     -0.234253
  C       7.235623      2.858667      0.860085
  H       7.960789      0.839593      0.697185
  H       7.096994      1.378119     -0.713975
  C      -6.186622      1.032902     -3.185085
  C      -5.651084      2.099883      0.896844
  H      -6.856458      4.393536     -0.978674
  C      -6.296772      2.488940     -2.759652
  H      -5.336132      0.930805     -3.867580
  H      -7.064945      0.752961     -3.769489
  C       6.028264     -0.164592      1.980889
  C       5.497325     -1.223363     -2.104099
  H       5.177156     -0.066430      2.663176
  C       6.142019     -1.619100      1.551175
  H       8.100797     -2.655991     -0.871626
  C       7.114355     -2.515895     -0.424868
  H       6.905591      0.115695      2.566614
  O      -7.457512      2.669328     -1.972135
  H      -5.394826      2.780651     -2.212259
  H      -6.349609      3.119708     -3.654720
  C      -7.264607      3.393383     -0.785024
  C       6.238310     -1.821373     -1.370801
  H       4.836828     -0.690229     -2.748212
  C      -6.390347      2.698365      0.162196
  H      -4.992049      1.566298      1.542092
  O       7.303991     -1.794313      0.764257
  H       6.195336     -2.252571      2.444305
  H       5.241288     -1.911040      1.001888
62
Ax_chrg_0.xyz
  C      -0.004879     -0.204423      0.209533
  C      -1.084955      0.230630     -0.670020
  C      -0.155809      1.064928     -1.420193
  C      -3.232911     -0.851721      0.020471
  C      -4.846124     -0.059617     -1.447517
  C       0.924153      0.630215     -0.540345
  O      -0.260821      1.810769     -2.382519
  O       0.100114     -0.950111      1.171978
  C       2.277014      0.885755     -0.438915
  C       4.683299      0.927010      0.244414
  C       4.403158      1.752174     -0.857079
  C       3.070974      1.719056     -1.224597
  C      -2.438371     -0.022762     -0.769243
  H       2.662622      2.288782     -2.047831
  H      -2.824370     -1.419872      0.844693
  H      -5.310391     -1.475201      0.163911
  S       3.251078      0.124623      0.802713
  N      -6.023570      0.135421     -2.036917
  S      -3.412934      0.737229     -2.011151
  C      -4.565943     -0.882201     -0.344082
  H       6.312873      3.458505      0.606741
  H       5.147012      2.348887     -1.361584
  N       5.859992      0.733436      0.835852
  H       7.230254      2.834670      1.979881
  C      -7.209563     -0.551241     -1.538472
  H      -7.405163     -1.965704     -3.167438
  H      -6.487002     -2.587027     -1.793710
  H      -8.239731     -2.432827     -1.686600
  H      -8.268093      3.539311     -0.357377
  C      -7.336400     -1.966195     -2.079142
  H      -7.191709     -0.545408     -0.447940
  H      -8.073663      0.042865     -1.826729
  C       7.044686      1.427006      0.343915
  H       8.066449      3.312297      0.503246
  H       6.737412     -3.512084     -0.211895
  C       7.164194      2.839967      0.891428
  H       7.910354      0.835073      0.631917
  H       7.029978      1.426071     -0.746670
  C      -6.167739      1.026779     -3.172299
  C      -5.679597      2.155869      0.940640
  H      -6.876490      4.391148     -1.008179
  C      -6.307444      2.485040     -2.767776
  H      -5.317218      0.919402     -3.852100
  H      -7.044018      0.709900     -3.738447
  C       6.004181     -0.162678      1.967479
  C       5.545560     -1.268991     -2.154796
  H       5.150983     -0.062035      2.644947
  C       6.151328     -1.618338      1.556306
  H       8.130134     -2.651416     -0.848588
  C       7.138412     -2.511395     -0.414336
  H       6.877238      0.155042      2.538126
  O      -7.462916      2.644874     -1.971554
  H      -5.407318      2.812401     -2.237443
  H      -6.385005      3.094293     -3.674756
  C      -7.279588      3.393130     -0.796916
  C       6.270544     -1.836900     -1.382467
  H       4.903295     -0.768149     -2.842134
  C      -6.407855      2.721668      0.169852
  H      -5.034403      1.656924      1.626619
  O       7.312045     -1.769893      0.766015
  H       6.225898     -2.232103      2.460482
  H       5.255453     -1.946049      1.019003
62
Ax_chrg_plus1.xyz
  C      -0.007379     -0.212844      0.210868
  C      -1.093493      0.221296     -0.680416
  C      -0.151827      1.052497     -1.439934
  C      -3.236213     -0.854788      0.026862
  C      -4.826299     -0.046767     -1.459226
  C       0.934151      0.618965     -0.548182
  O      -0.255898      1.784543     -2.400722
  O       0.096579     -0.944479      1.171969
  C       2.270997      0.865971     -0.438207
  C       4.661178      0.911041      0.249390
  C       4.383987      1.738234     -0.881318
  C       3.073993      1.706529     -1.246526
  C      -2.431822     -0.019707     -0.785720
  H       2.662847      2.265848     -2.074551
  H      -2.824330     -1.417547      0.852180
  H      -5.299932     -1.460397      0.177469
  S       3.229128      0.110952      0.817973
  N      -5.991215      0.133601     -2.028887
  S      -3.391561      0.742243     -2.036447
  C      -4.548469     -0.876922     -0.330849
  H       6.286574      3.467342      0.631753
  H       5.134055      2.327428     -1.385066
  N       5.823645      0.741209      0.827253
  H       7.179269      2.811357      2.008080
  C      -7.187159     -0.555756     -1.530741
  H      -7.376836     -1.919490     -3.204192
  H      -6.479786     -2.588186     -1.836845
  H      -8.231698     -2.411360     -1.743686
  H      -8.191583      3.513805     -0.298287
  C      -7.318100     -1.950160     -2.116249
  H      -7.156591     -0.576538     -0.442716
  H      -8.041466      0.058847     -1.801084
  C       7.016767      1.441173      0.337079
  H       8.040786      3.307866      0.553020
  H       6.715446     -3.489331     -0.197642
  C       7.128946      2.838487      0.919623
  H       7.874959      0.836037      0.616213
  H       6.994909      1.458572     -0.751246
  C      -6.152125      1.018215     -3.178167
  C      -5.564277      2.169430      0.951802
  H      -6.825668      4.371309     -0.995914
  C      -6.297244      2.473090     -2.762850
  H      -5.305741      0.907790     -3.860150
  H      -7.033243      0.687638     -3.726330
  C       5.984047     -0.141401      1.978121
  C       5.435009     -1.305951     -2.153532
  H       5.131121     -0.039275      2.653181
  C       6.147097     -1.594707      1.564037
  H       8.073291     -2.611568     -0.886059
  C       7.090937     -2.485419     -0.427845
  H       6.857393      0.198093      2.533247
  O      -7.423216      2.610092     -1.925895
  H      -5.382429      2.815351     -2.268122
  H      -6.414993      3.075535     -3.669141
  C      -7.214238      3.373035     -0.762925
  C       6.185395     -1.842101     -1.382550
  H       4.774090     -0.841344     -2.849129
  C      -6.311809      2.716707      0.185881
  H      -4.905759      1.694714      1.642828
  O       7.281438     -1.719911      0.736572
  H       6.263066     -2.196358      2.471067
  H       5.239987     -1.945722      1.061280
62
Ax_chrg_2.xyz
  C      -0.017046     -0.208933      0.228719
  C      -1.108453      0.237208     -0.681725
  C      -0.140007      1.067817     -1.445080
  C      -3.236273     -0.836952      0.041115
  C      -4.808941     -0.027869     -1.465448
  C       0.951224      0.622255     -0.534116
  O      -0.232474      1.788798     -2.397417
  O       0.075543     -0.930220      1.180835
  C       2.266376      0.850544     -0.413805
  C       4.648584      0.896750      0.260513
  C       4.369873      1.729619     -0.893841
  C       3.078103      1.703719     -1.249486
  C      -2.424354      0.011708     -0.798971
  H       2.657845      2.257712     -2.076177
  H      -2.815256     -1.390380      0.867799
  H      -5.284288     -1.437694      0.198792
  S       3.215063      0.093882      0.842980
  N      -5.958741      0.127179     -2.029609
  S      -3.374386      0.768106     -2.054876
  C      -4.529373     -0.858852     -0.309946
  H       6.275690      3.467290      0.658743
  H       5.124495      2.312279     -1.398620
  N       5.797059      0.744325      0.828088
  H       7.156090      2.784929      2.032070
  C      -7.160710     -0.567187     -1.531095
  H      -7.328192     -1.912652     -3.223284
  H      -6.445928     -2.593722     -1.850536
  H      -8.199020     -2.413180     -1.775564
  H      -8.130822      3.469956     -0.261716
  C      -7.280312     -1.953288     -2.135550
  H      -7.127213     -0.596116     -0.444503
  H      -8.010217      0.053354     -1.800766
  C       6.998212      1.444131      0.335283
  H       8.029580      3.292846      0.588519
  H       6.644677     -3.461380     -0.217671
  C       7.111349      2.828770      0.944324
  H       7.849002      0.825630      0.605616
  H       6.967896      1.476257     -0.751318
  C      -6.133696      1.000719     -3.193713
  C      -5.473082      2.160118      0.945971
  H      -6.788313      4.338207     -0.992434
  C      -6.292487      2.454512     -2.775756
  H      -5.288273      0.889929     -3.875589
  H      -7.015240      0.652856     -3.728660
  C       5.971319     -0.131708      1.990412
  C       5.325120     -1.283763     -2.153634
  H       5.123403     -0.025602      2.669921
  C       6.136364     -1.583819      1.569080
  H       7.985320     -2.585459     -0.942728
  C       7.015894     -2.458928     -0.458506
  H       6.850015      0.217717      2.528990
  O      -7.392373      2.569924     -1.905372
  H      -5.368674      2.818367     -2.313981
  H      -6.448870      3.045541     -3.683051
  C      -7.163153      3.337982     -0.748008
  C       6.087726     -1.813251     -1.389694
  H       4.657716     -0.834207     -2.853283
  C      -6.235391      2.690863      0.182606
  H      -4.805882      1.709615      1.645217
  O       7.239093     -1.693020      0.701454
  H       6.292302     -2.176702      2.475236
  H       5.215195     -1.949720      1.103651
62
Ax_chrg_0_ts_A.xyz
C     0.1993672   -0.3744885    0.3117043 
C    -0.9637738   -0.3991701    1.2107653 
C    -0.0575625   -0.2550304    2.3686669 
C    -4.5858421   -0.6714533    1.5050332 
C    -2.3071970   -0.5149705    1.0298145 
C     1.0681938   -0.2448539    1.4578397 
O    -0.2188184   -0.1779688    3.5745018 
O     0.3336895   -0.4365745   -0.9007973 
C     2.4608516   -0.1260473    1.6095641 
C     4.9300388   -0.0275663    1.2114780 
C     4.5807783    0.0767044    2.5425545 
C     3.1966595    0.0288852    2.7676696 
C    -4.6061621   -0.7613509    0.0892300 
H     2.7421363    0.0750400    3.7471728 
H    -5.4727928   -0.7018247    2.1182747 
H    -3.0992737   -0.4387529    3.0605107 
S     3.4990504   -0.1646434    0.2246470 
H    -6.8978665    0.9303525    0.9620722 
S    -3.0074132   -0.6844089   -0.5724735 
C    -3.3220127   -0.5317587    2.0068508 
H     6.8198839    1.6818415    2.9336178 
H     5.3116108    0.1488379    3.3337548 
N     6.1900006    0.0441130    0.6719976 
H     8.2095967    0.7237671    2.4089265 
H    -8.5334559    0.3464068    0.6647836 
H    -4.7440318   -0.2985812   -2.4651289 
H    -3.4219770    2.6204819   -0.3910670 
C    -5.6705087    2.5726120   -0.6811734 
N    -5.6668752   -0.8824881   -0.6852888 
O    -7.6133692    1.2154181   -0.9692496 
H    -6.4600030   -0.5669030   -2.5652578 
C    -7.1232459    2.5279216   -0.8639419 
C     6.9059001    1.3166009    0.7850258 
H     8.1548732    2.4619334    2.1043316 
H     5.8498155    0.3731328   -4.1748794 
C     7.5538176    1.5521904    2.1392696 
H     7.6823628    1.3145173    0.0213537 
H     6.2380132    2.1468943    0.5375089 
C    -4.4785328    2.5908890   -0.5277455 
H    -7.6048945    3.0792491   -0.0474607 
H    -6.1351796   -3.0409320   -2.3365904 
H    -7.3889247    3.0404259   -1.7903594 
C    -7.0048396   -0.9308276   -0.1093409 
H    -7.0093240   -1.5486871    0.7892400 
C     6.5853442   -0.8671616   -0.3840013 
C     2.8720610    0.9159642   -3.1088160 
H     6.3339598   -1.8894650   -0.0900064 
C     6.0002947   -0.6407881   -1.7723949 
H     5.8365002    2.0431141   -3.6231161 
C     5.5247318    1.0309488   -3.3582122 
H     7.6746779   -0.8289641   -0.4418335 
H    -4.3880518   -2.8102332   -2.2126235 
H    -7.6540253   -1.4314856   -0.8274669 
C    -7.5403125    0.4515388    0.2154652 
C    -5.5439705   -0.9666944   -2.1375512 
C     4.0634449    0.9788423   -3.2542743 
H     1.8174310    0.8531035   -2.9660680 
H    -5.2293626   -2.3973122   -3.7046951 
C    -5.3078892   -2.3892615   -2.6180643 
O     6.1594781    0.7059233   -2.1486762 
H     6.5187359   -1.3123470   -2.4715664 
H     4.9433648   -0.9298173   -1.7972785 
62
Ax_chrg_0_ts_B.xyz
C     0.1537522   -0.4002984   -0.3189829 
C    -0.9674329   -0.8416900    0.5509474 
C     0.0446426   -1.3240067    1.5417687 
C    -4.5537106   -1.1333164    1.0045398 
C    -2.3072859   -0.8140373    0.4547083 
C     1.0891016   -0.8907814    0.6510819 
O    -0.0469208   -1.8567558    2.6325267 
O     0.1825773    0.1525411   -1.4078034 
C     2.5331432   -0.9116042    0.6798498 
C     4.9471085   -0.2510343    0.9029417 
C     4.7666323   -1.4694859    0.2882020 
C     3.4010544   -1.8199174    0.1545158 
C    -4.6725343   -0.4893412   -0.2671142 
H     3.0678278   -2.7285256   -0.3288609 
H    -5.4008740   -1.4462278    1.5943205 
H    -2.9637996   -1.7552084    2.3212254 
S     3.4131932    0.4314127    1.3526102 
H    -6.7802166    0.5666978    1.5678939 
S    -3.1234779   -0.1318717   -0.9513201 
C    -3.2643820   -1.2985826    1.3888325 
H     5.1026584    1.0830449    3.6308838 
H     5.5734873   -2.0838112   -0.0835629 
N     6.1064993    0.4259029    1.1301680 
H     6.8656406    1.0992446    3.7024900 
H    -8.4675896    0.2775627    1.1537447 
H    -4.9511282    1.1977392   -2.2154551 
H    -3.2678992    2.5843480    1.0068655 
C    -5.5256453    2.7694022    0.9015097 
N    -5.7861854   -0.1781470   -0.8829818 
O    -7.5727927    1.8250203    0.1149161 
H    -6.6872893    1.0737565   -2.2569007 
C    -6.9844976    2.8814711    0.8315247 
C     6.0765050    1.7204898    1.7864653 
H     5.9619328    2.6147887    3.7446492 
H     6.4807340    1.6891146   -3.3272031 
C     5.9941099    1.6182623    3.3027943 
H     6.9831008    2.2553133    1.5105808 
H     5.2496688    2.3253725    1.3955894 
C    -4.3294770    2.6631226    0.9530240 
H    -7.3884297    2.9595003    1.8478658 
H    -6.5460463   -1.1880735   -3.3301461 
H    -7.2532221    3.8033650    0.3127624 
C    -7.0855003   -0.4794309   -0.2862650 
H    -7.0717210   -1.4679668    0.1721989 
C     7.2679484    0.0646910    0.3428923 
C     3.5591818    1.2396121   -2.0791558 
H     7.4873804   -1.0013151    0.4490035 
C     7.1148284    0.3836724   -1.1349369 
H     6.0831783    3.1800784   -2.4884514 
C     6.0675634    2.0922867   -2.3937677 
H     8.1295066    0.5883384    0.7581429 
H    -4.7811950   -1.1054440   -3.2929338 
H    -7.8121139   -0.5265400   -1.0966700 
C    -7.4953164    0.5620277    0.7383259 
C    -5.7770803    0.4838521   -2.1875085 
C     4.6829052    1.6342388   -2.2438840 
H     2.5632131    0.8822384   -1.9301746 
H    -5.6981153    0.0308921   -4.2792257 
C    -5.6928122   -0.5098978   -3.3337269 
O     6.8645371    1.7654293   -1.2850705 
H     8.0296727    0.0919775   -1.6660946 
H     6.2936511   -0.2090270   -1.5509199 
62
Ax_chrg_2_ts_A.xyz
C     0.3264484   -0.0878673    0.1346525 
C    -0.7900330   -0.4118452    1.0429199 
C     0.1398443   -0.5620744    2.1882550 
C    -4.3488917   -0.9207557    1.4053242 
C    -2.1186549   -0.5442178    0.8621919 
C     1.2973446   -0.2499147    1.2696217 
O     0.0431907   -0.8224128    3.3492279 
O     0.4266464    0.1854759   -1.0254067 
C     2.6270834   -0.1906832    1.3990239 
C     5.0498985    0.0219798    1.0624432 
C     4.7155862   -0.3669262    2.3887854 
C     3.3799241   -0.4785978    2.5891753 
C    -4.4189672   -0.6785526   -0.0243387 
H     2.9070876   -0.7598367    3.5190212 
H    -5.2124313   -1.1465842    2.0115542 
H    -2.8222284   -0.9997715    2.9122311 
S     3.6763607    0.2322793    0.0571634 
H    -6.7478847    0.6144410    1.3211883 
S    -2.8420042   -0.3521555   -0.7070810 
C    -3.0980605   -0.8506639    1.8787069 
H     5.4972268    2.5170550    2.0965788 
H     5.4807583   -0.5418805    3.1294830 
N     6.3269468    0.2469526    0.6383903 
H     7.1362563    2.0152515    2.5345763 
H    -8.3647817    0.1169416    0.8319349 
H    -4.6363562    0.2255143   -2.4327659 
H    -3.2838733    2.7184338    0.6178959 
C    -5.5104269    2.6365738    0.1937728 
N    -5.4813755   -0.6997455   -0.7496485 
O    -7.3836772    1.3417705   -0.5200347 
H    -6.3657538   -0.0079147   -2.4859266 
C    -6.9486490    2.6069639   -0.0813431 
C     6.6587942    1.6749711    0.4525469 
H     6.8703124    3.4781070    1.5824010 
H     5.7159176   -0.2983501   -4.0764738 
C     6.5285422    2.4565210    1.7449728 
H     7.6940145    1.6930295    0.1143278 
H     6.0513689    2.1313725   -0.3340854 
C    -4.3293259    2.6593042    0.4169594 
H    -7.4945476    2.9387658    0.8088112 
H    -6.0571479   -2.4946203   -2.7311579 
H    -7.1796738    3.3135168   -0.8798027 
C    -6.8098520   -0.9418247   -0.1644303 
H    -6.7566961   -1.7407944    0.5721748 
C     6.8969639   -0.7231148   -0.3065598 
C     2.6966620   -1.0433514   -3.2946623 
H     7.0380068   -1.6766147    0.2057429 
C     6.1086551   -0.9768479   -1.5804500 
H     4.9145984    1.2202599   -3.6882806 
C     5.0574560    0.1927341   -3.3495624 
H     7.8896052   -0.3424585   -0.5442206 
H    -4.3010330   -2.2825468   -2.6775843 
H    -7.4501232   -1.2925064   -0.9713014 
C    -7.3591720    0.3302716    0.4574299 
C    -5.4314964   -0.4853623   -2.2046076 
C     3.7649238   -0.4942664   -3.3259023 
H     1.7508032   -1.5341451   -3.2726159 
H    -5.2364681   -1.6004911   -4.0082028 
C    -5.2428592   -1.8014297   -2.9385102 
O     5.6671985    0.2625256   -2.0838618 
H     6.7660040   -1.4915838   -2.2926714 
H     5.2614992   -1.6490805   -1.3943405 
62
Ax_chrg_2_ts_B.xyz
C     0.1091513   -0.3278386   -0.3233037 
C    -1.0058876   -0.8245545    0.5345207 
C     0.0087913   -1.3019614    1.5300261 
C    -4.5718026   -1.1606733    1.0021003 
C    -2.3358838   -0.8149233    0.4332939 
C     1.0681753   -0.8071175    0.6584828 
O    -0.0640427   -1.8519923    2.5941899 
O     0.1412503    0.2416635   -1.3837100 
C     2.4699576   -0.7645531    0.6804440 
C     4.8274079   -0.0797225    0.8148831 
C     4.6536737   -1.3704611    0.1639897 
C     3.3625959   -1.7361050    0.1067247 
C    -4.7001619   -0.5010661   -0.2720977 
H     2.9927686   -2.6510757   -0.3305720 
H    -5.4161390   -1.4854809    1.5895995 
H    -2.9819600   -1.7909217    2.3026359 
S     3.2736971    0.5827822    1.3353882 
H    -6.8064479    0.5438834    1.5775151 
S    -3.1544621   -0.1226984   -0.9627899 
C    -3.2899140   -1.3251781    1.3776205 
H     5.4044039    0.9879282    3.6645569 
H     5.4747015   -1.9669090   -0.2049661 
N     5.9291038    0.5417810    1.0013139 
H     7.1547092    0.9826902    3.3892240 
H    -8.4932263    0.2705290    1.1514734 
H    -4.9875625    1.1777569   -2.2201692 
H    -3.2717585    2.5748345    1.0369521 
C    -5.5297736    2.7448424    0.9118037 
N    -5.8105700   -0.1983788   -0.8758501 
O    -7.5733296    1.8042883    0.1121574 
H    -6.7250023    1.0519911   -2.2444278 
C    -6.9877888    2.8607410    0.8324785 
C     5.9986442    1.8123546    1.7452217 
H     6.3183269    2.4969897    3.7278945 
H     6.6144435    1.5895835   -3.2596991 
C     6.2333255    1.5378527    3.2210127 
H     6.8126354    2.3861864    1.3115801 
H     5.0819381    2.3775688    1.5794725 
C    -4.3336263    2.6426640    0.9728300 
H    -7.3987368    2.9401506    1.8455725 
H    -6.5918063   -1.2171159   -3.3068566 
H    -7.2503593    3.7823420    0.3103885 
C    -7.1120669   -0.5048548   -0.2756354 
H    -7.0926535   -1.4911496    0.1854410 
C     7.2006448    0.0369286    0.4492433 
C     3.6459815    1.2270864   -2.1154675 
H     7.2940606   -1.0314495    0.6310264 
C     7.2480517    0.3509823   -1.0398891 
H     6.2057304    3.1034578   -2.4631705 
C     6.1827412    2.0190006   -2.3494337 
H     7.9992965    0.5372818    0.9911599 
H    -4.8261354   -1.1321906   -3.2881220 
H    -7.8357423   -0.5550995   -1.0877838 
C    -7.5157163    0.5451747    0.7426484 
C    -5.8132443    0.4643128   -2.1844380 
C     4.7928664    1.5754084   -2.2144954 
H     2.6174779    0.9425626   -2.0757353 
H    -5.7549579   -0.0010513   -4.2692501 
C    -5.7392196   -0.5387443   -3.3224979 
O     6.9549564    1.7139028   -1.2103041 
H     8.2462668    0.0991283   -1.4094234 
H     6.5344482   -0.2888944   -1.5715315 
156
stoppered_Ax_chrg_minus1.xyz
C     9.7752418    4.5857907   -1.4594528 
C     0.4618247   -1.8560109    0.5287107 
C     4.1252455   -1.2275616   -0.6119324 
C    -2.6237949   -2.1163563    2.0943719 
C    -0.8771860   -2.2858555    0.1341747 
C    -1.3717280   -2.0181862    1.4788536 
C    -0.0320608   -1.5905764    1.8746809 
O    -1.3952989   -2.7003732   -0.8991960 
O     0.4847763   -1.1727242    2.9071869 
C     1.7003530   -1.7196812   -0.1063156 
N    -6.4011710   -2.7931810    2.4209832 
N     5.4275652   -0.8490895   -0.5357360 
C    -7.0092983   -3.1340108    1.1578535 
C    -7.2794108   -2.6444648    3.5648987 
C     6.0225983   -0.3801242    0.6930153 
C     6.2787350   -0.9651344   -1.7041634 
C     5.8452201    1.1324416    0.8439232 
C     6.8467598   -2.3641138   -1.8962438 
C    -7.8077832   -1.2275160    3.7387556 
C    -7.0592993   -4.6485468    0.9470553 
O     6.4556437    1.6678223    1.9940871 
C     7.8683173    1.6019160    2.0327249 
C     8.5277398    2.2123590    0.8435867 
O    -7.7087017   -4.9856866   -0.2600102 
C    -9.0507725   -5.4027655   -0.1223984 
C    -9.9510036   -4.3464423    0.4234924 
S     3.0840006   -1.1080066    0.7863536 
C     3.4300068   -1.7206196   -1.6954881 
C     2.0736398   -1.9930767   -1.4087218 
S    -4.0118146   -2.6641878    1.1671213 
C    -5.0831902   -2.4835466    2.5353764 
C    -4.3918343   -2.0315091    3.6385887 
C    -3.0157298   -1.8284110    3.3879201 
N   -10.3167829   -4.3000129    1.7260405 
N   -11.0228424   -3.2486825    1.9389978 
N   -11.1336627   -2.5950238    0.7877286 
C   -10.4795317   -3.2435814   -0.1946078 
N     8.9998946    1.4744276   -0.1891530 
N     9.4782946    2.2517544   -1.0904645 
N     9.3301299    3.5031430   -0.6689895 
C     8.7358759    3.5313650    0.5392580 
C     9.1271617    5.8061194   -1.3914300 
C     9.5736077    6.8666668   -2.1683725 
C    10.6497463    6.7254121   -3.0351445 
C    11.2964444    5.4880411   -3.0686897 
C    10.8721605    4.4241260   -2.2973844 
C    11.2410586    7.8947206   -3.8326140 
C    11.4886922    7.5454492   -5.3069421 
C    10.2937050    9.0994343   -3.9244607 
C    12.5326105    8.2016781   -3.0597362 
C    12.4389687    8.7625975   -1.7841679 
C    13.5658541    8.9720013   -1.0074886 
C    14.8200623    8.6049392   -1.4814446 
C    14.9241416    8.0215830   -2.7333426 
C    13.7902191    7.8197013   -3.5132655 
C    10.8799489    6.4664837   -5.9381606 
C    11.0478805    6.2463969   -7.3013990 
C    11.8249072    7.1057403   -8.0602305 
C    12.4220523    8.2001698   -7.4451306 
C    12.2461484    8.4194996   -6.0894924 
C     8.9868186    8.9003009   -4.3745742 
C     8.1220592    9.9651966   -4.5630562 
C     8.5518091   11.2656150   -4.3256017 
C     9.8548419   11.4797393   -3.9073648 
C    10.7173900   10.4064409   -3.7110011 
C   -11.8541185   -1.3818777    0.7134930 
C   -12.9955303   -1.2064976    1.4755053 
C   -13.6854371   -0.0039763    1.4066740 
C   -13.2600170    1.0301491    0.5812936 
C   -12.1249892    0.8112920   -0.2014203 
C   -11.4137490   -0.3706720   -0.1301517 
C   -14.0513295    2.3303515    0.3884274 
C   -15.1206237    2.5474260    1.4686328 
C   -13.1740343    3.5837905    0.5191210 
C   -14.6436366    2.1540866   -1.0178570 
C   -14.1533972    2.8240442   -2.1330235 
C   -14.6501912    2.5562383   -3.4045222 
C   -15.6444196    1.6090318   -3.5844695 
C   -16.1288207    0.9173909   -2.4800860 
C   -15.6258855    1.1813267   -1.2175704 
C   -14.7416070    2.4998051    2.8121175 
C   -15.6456488    2.7759796    3.8236885 
C   -16.9539291    3.1302522    3.5148401 
C   -17.3354550    3.2095329    2.1858162 
C   -16.4262404    2.9224281    1.1728903 
C   -13.7083035    4.8201503    0.1494136 
C   -12.9946379    5.9928423    0.3277246 
C   -11.7292905    5.9613019    0.9029705 
C   -11.1992490    4.7452745    1.3003898 
C   -11.9166383    3.5682936    1.1118484 
H    -8.0155394   -2.7125097    1.1379732 
H    -6.4768992   -2.6569775    0.3304973 
H    -8.1145166   -3.3358534    3.4354958 
H    -6.7564712   -2.9725872    4.4652500 
H     5.6020875   -0.9054885    1.5557623 
H     7.0817702   -0.6438468    0.6695548 
H     5.7216489   -0.6527629   -2.5903265 
H     7.0929371   -0.2465678   -1.5925132 
H     4.7827153    1.3682911    0.9304467 
H     6.2043127    1.6231488   -0.0693925 
H     6.0553134   -3.1035433   -2.0200859 
H     7.4793670   -2.3970179   -2.7837053 
H     7.4551960   -2.6598791   -1.0404991 
H    -8.4629264   -1.1718651    4.6083629 
H    -6.9967979   -0.5130965    3.8808416 
H    -8.3857821   -0.9138060    2.8679398 
H    -6.0385655   -5.0380810    0.8971594 
H    -7.5402234   -5.1267618    1.8090436 
H     8.1624935    2.1344100    2.9375817 
H     8.2256082    0.5719757    2.1378338 
H    -9.3787842   -5.6963128   -1.1200907 
H    -9.1212632   -6.2871009    0.5216522 
H     3.8736144   -1.8902528   -2.6657620 
H     1.3763056   -2.3842491   -2.1365204 
H    -4.8521533   -1.8356592    4.5961200 
H    -2.3200788   -1.4679370    4.1330243 
H   -10.4545222   -2.9024264   -1.2155587 
H     8.5394517    4.4389345    1.0838155 
H     8.2664174    5.9463497   -0.7508095 
H     9.0535132    7.8100263   -2.0819581 
H    12.1651911    5.3478078   -3.6990193 
H    11.3991029    3.4811707   -2.3398952 
H    11.4705437    9.0373473   -1.3841346 
H    13.4637743    9.4168560   -0.0259477 
H    15.7025902    8.7655025   -0.8759045 
H    15.8906706    7.7159063   -3.1129930 
H    13.9063171    7.3514647   -4.4810670 
H    10.2556017    5.7822409   -5.3798396 
H    10.5627451    5.3973383   -7.7655752 
H    11.9589557    6.9328613   -9.1201604 
H    13.0216399    8.8900633   -8.0250385 
H    12.7027613    9.2913999   -5.6373809 
H     8.6357362    7.8985566   -4.5907209 
H     7.1115977    9.7795626   -4.9039819 
H     7.8790531   12.1002609   -4.4741461 
H    10.2119248   12.4864972   -3.7321968 
H    11.7312328   10.6101366   -3.3947994 
H   -13.3576034   -1.9988659    2.1158927 
H   -14.5796964    0.1003857    2.0044883 
H   -11.7768610    1.5788736   -0.8804546 
H   -10.5173679   -0.4917975   -0.7244972 
H   -13.3693118    3.5615480   -2.0303403 
H   -14.2503024    3.0941521   -4.2545047 
H   -16.0337035    1.4032627   -4.5731198 
H   -16.8962048    0.1639737   -2.6033906 
H   -16.0037288    0.6139219   -0.3757006 
H   -13.7213060    2.2507601    3.0776255 
H   -15.3256051    2.7222692    4.8563699 
H   -17.6623166    3.3496551    4.3031030 
H   -18.3456528    3.4986319    1.9256995 
H   -16.7547615    3.0054077    0.1460415 
H   -14.7013067    4.8722896   -0.2800672 
H   -13.4305375    6.9357129    0.0232128 
H   -11.1698793    6.8767007    1.0458519 
H   -10.2220203    4.7023854    1.7639776 
H   -11.4763368    2.6389506    1.4465318 
156
stoppered_Ax_chrg_0.xyz
  C       9.965862      4.597144     -1.441661
  C       0.432254     -1.504804      0.472387
  C       4.079542     -0.858332     -0.579235
  C      -2.649244     -1.887575      1.935313
  C      -0.890262     -1.913252      0.010183
  C      -1.402733     -1.732268      1.361077
  C      -0.079982     -1.326399      1.824968
  O      -1.383138     -2.261315     -1.052052
  O       0.412431     -0.978770      2.887333
  C       1.670631     -1.339165     -0.114575
  N      -6.368748     -2.633106      2.249893
  N       5.368100     -0.525577     -0.505589
  C      -6.985932     -2.967803      0.983207
  C      -7.244163     -2.577966      3.414848
  C       5.987197     -0.109544      0.736918
  C       6.220835     -0.597649     -1.687081
  C       5.862138      1.405972      0.917381
  C       6.778389     -1.992281     -1.918509
  C      -7.835419     -1.195862      3.637184
  C      -6.988054     -4.479677      0.743702
  O       6.507785      1.889815      2.067043
  C       7.917868      1.759294      2.093073
  C       8.595375      2.323418      0.891846
  O      -7.666373     -4.803022     -0.447368
  C      -8.988725     -5.272495     -0.275802
  C      -9.908479     -4.261683      0.320541
  S       3.052086     -0.795660      0.816782
  C       3.371189     -1.288172     -1.712134
  C       2.040298     -1.549534     -1.441217
  S      -4.022688     -2.403348      0.976744
  C      -5.074770     -2.327393      2.353270
  C      -4.378972     -1.921498      3.501790
  C      -3.038299     -1.680575      3.256162
  N     -10.198745     -4.228927      1.642693
  N     -10.950314     -3.218596      1.894626
  N     -11.167171     -2.579523      0.750399
  C     -10.535104     -3.194328     -0.267512
  N       9.001837      1.551098     -0.143823
  N       9.516979      2.290731     -1.056444
  N       9.459063      3.550717     -0.639259
  C       8.885980      3.624337      0.577208
  C       9.394415      5.855518     -1.382050
  C       9.901172      6.879089     -2.171555
  C      10.962032      6.663341     -3.041926
  C      11.531076      5.388201     -3.066742
  C      11.045937      4.359814     -2.283289
  C      11.619941      7.786404     -3.853518
  C      11.841321      7.407367     -5.324676
  C      10.746269      9.044743     -3.955845
  C      12.930121      8.022912     -3.087262
  C      12.874717      8.602732     -1.817953
  C      14.014647      8.751864     -1.046409
  C      15.242710      8.303799     -1.519134
  C      15.307237      7.701153     -2.764550
  C      14.160779      7.560084     -3.539462
  C      11.165643      6.361418     -5.943261
  C      11.316117      6.117239     -7.304425
  C      12.142475      6.919217     -8.073882
  C      12.807162      7.981384     -7.471654
  C      12.648618      8.225240     -6.118057
  C       9.428505      8.919237     -4.400734
  C       8.628446     10.031830     -4.599080
  C       9.135896     11.306711     -4.376896
  C      10.450483     11.447022     -3.963588
  C      11.247875     10.326249     -3.757257
  C     -11.969667     -1.416914      0.714318
  C     -13.073507     -1.312696      1.541826
  C     -13.847057     -0.160806      1.507532
  C     -13.543081      0.892013      0.652646
  C     -12.443123      0.744166     -0.194159
  C     -11.649372     -0.385847     -0.158878
  C     -14.433421      2.131996      0.499117
  C     -15.451559      2.282567      1.638511
  C     -13.640919      3.445094      0.572616
  C     -15.091539      1.902123     -0.869744
  C     -14.717138      2.597581     -2.013804
  C     -15.266174      2.284921     -3.253192
  C     -16.197166      1.266472     -3.371682
  C     -16.564723      0.549625     -2.238668
  C     -16.010019      0.858971     -1.008557
  C     -14.992594      2.277103      2.957703
  C     -15.854336      2.495963      4.018935
  C     -17.201166      2.749054      3.785320
  C     -17.664063      2.786350      2.480558
  C     -16.796358      2.557056      1.417670
  C     -14.283200      4.637676      0.231953
  C     -13.645724      5.859371      0.363633
  C     -12.349163      5.922016      0.861732
  C     -11.710748      4.749651      1.229845
  C     -12.352329      3.523283      1.088349
  H      -8.003744     -2.578285      0.996879
  H      -6.481630     -2.450473      0.163394
  H      -8.041222     -3.305862      3.257387
  H      -6.696229     -2.916485      4.293801
  H       5.548459     -0.643977      1.583637
  H       7.034053     -0.413398      0.695250
  H       5.663820     -0.247776     -2.556480
  H       7.035173      0.112898     -1.541112
  H       4.810312      1.677461      1.024899
  H       6.224864      1.902451      0.008863
  H       5.984487     -2.720502     -2.084857
  H       7.423749     -1.991472     -2.796527
  H       7.372052     -2.325062     -1.066557
  H      -8.492783     -1.210137      4.505961
  H      -7.059368     -0.450853      3.812531
  H      -8.426760     -0.874575      2.778801
  H      -5.957744     -4.833755      0.651056
  H      -7.423751     -4.992531      1.609396
  H       8.243452      2.286966      2.989613
  H       8.225285      0.714441      2.207928
  H      -9.337507     -5.556391     -1.268885
  H      -9.003468     -6.172087      0.349995
  H       3.817181     -1.409138     -2.687178
  H       1.334515     -1.893457     -2.184479
  H      -4.840377     -1.796378      4.469166
  H      -2.340981     -1.351300      4.013947
  H     -10.591760     -2.859438     -1.289284
  H       8.759472      4.545521      1.119704
  H       8.547573      6.054268     -0.738370
  H       9.440740      7.853567     -2.092223
  H      12.386247      5.188779     -3.699639
  H      11.513344      3.385679     -2.319013
  H      11.926078      8.940417     -1.418703
  H      13.942830      9.213103     -0.069760
  H      16.135227      8.417091     -0.917557
  H      16.252167      7.332819     -3.142936
  H      14.245229      7.074828     -4.502161
  H      10.501514      5.722877     -5.376748
  H      10.778497      5.294799     -7.758609
  H      12.262924      6.727232     -9.132156
  H      13.446342      8.627131     -8.060041
  H      13.159005      9.072237     -5.676158
  H       9.017531      7.937972     -4.604974
  H       7.607746      9.903313     -4.935809
  H       8.513868     12.178461     -4.533232
  H      10.867545     12.432455     -3.800120
  H      12.272970     10.472339     -3.445491
  H     -13.342583     -2.122143      2.206227
  H     -14.709941     -0.112385      2.156384
  H     -12.189191      1.527173     -0.896943
  H     -10.783612     -0.451409     -0.805076
  H     -13.984341      3.390822     -1.959550
  H     -14.956800      2.844217     -4.126810
  H     -16.627072      1.025505     -4.335235
  H     -17.280786     -0.258583     -2.314478
  H     -16.295869      0.271842     -0.144250
  H     -13.942867      2.106851      3.164287
  H     -15.471702      2.476740      5.031343
  H     -17.877002      2.923177      4.612504
  H     -18.706397      2.997144      2.278471
  H     -17.189292      2.604916      0.411432
  H     -15.301341      4.615997     -0.137046
  H     -14.165357      6.766676      0.083410
  H     -11.849066      6.875897      0.968144
  H     -10.706939      4.779655      1.633798
  H     -11.827500      2.630077      1.398723
156
stoppered_Ax_chrg_plus1.xyz
  C       9.969062      4.639176     -1.360854
  C       0.505384     -1.505937      0.592019
  C       4.148531     -0.882041     -0.379667
  C      -2.611769     -1.881627      1.983104
  C      -0.822072     -1.901231      0.098452
  C      -1.365342     -1.729452      1.450579
  C      -0.037420     -1.335844      1.945903
  O      -1.297481     -2.232434     -0.966468
  O       0.436614     -1.004881      3.011131
  C       1.743175     -1.346269      0.042424
  N      -6.306936     -2.603433      2.234389
  N       5.419963     -0.572663     -0.304022
  C      -6.912047     -2.957635      0.959600
  C      -7.212277     -2.555969      3.388360
  C       6.043789     -0.161548      0.944947
  C       6.294099     -0.640018     -1.481689
  C       5.941085      1.360135      1.109781
  C       6.858140     -2.034932     -1.682657
  C      -7.830315     -1.181186      3.565820
  C      -6.913813     -4.477068      0.755632
  O       6.641594      1.833091      2.226459
  C       8.054283      1.716622      2.178605
  C       8.665509      2.311695      0.957952
  O      -7.599648     -4.813736     -0.422292
  C      -8.926138     -5.272011     -0.236070
  C      -9.840377     -4.239757      0.330053
  S       3.107512     -0.825978      1.009107
  C       3.443677     -1.299365     -1.548110
  C       2.129150     -1.551027     -1.304393
  S      -3.960122     -2.379896      0.982733
  C      -5.032184     -2.317693      2.346894
  C      -4.348103     -1.921790      3.534642
  C      -3.025150     -1.682975      3.322198
  N     -10.096815     -4.140067      1.656139
  N     -10.857479     -3.128397      1.873511
  N     -11.114442     -2.555791      0.702856
  C     -10.498636     -3.214595     -0.297222
  N       8.962275      1.575401     -0.139803
  N       9.443830      2.337563     -1.052046
  N       9.474048      3.575982     -0.572835
  C       8.992383      3.613015      0.684175
  C       9.465740      5.916570     -1.195771
  C       9.960072      6.956746     -1.972240
  C      10.940194      6.739659     -2.931530
  C      11.442940      5.442705     -3.062717
  C      10.969347      4.397553     -2.295303
  C      11.584320      7.865991     -3.750358
  C      11.582818      7.575417     -5.258290
  C      10.814447      9.191054     -3.650105
  C      12.999487      7.950058     -3.157894
  C      13.147691      8.371757     -1.834166
  C      14.388309      8.389554     -1.220661
  C      15.516687      7.963628     -1.912512
  C      15.379975      7.516578     -3.215875
  C      14.132083      7.508009     -3.831475
  C      10.810503      6.576467     -5.839203
  C      10.770915      6.413977     -7.220690
  C      11.501021      7.251333     -8.046924
  C      12.262163      8.267314     -7.479428
  C      12.291866      8.430613     -6.105377
  C       9.459484      9.207415     -3.990219
  C       8.734363     10.386498     -3.995982
  C       9.354761     11.590396     -3.681538
  C      10.704199     11.592708     -3.371006
  C      11.427004     10.403814     -3.357121
  C     -11.941450     -1.412188      0.624753
  C     -13.033195     -1.290378      1.465720
  C     -13.832222     -0.158288      1.387927
  C     -13.565358      0.856768      0.476702
  C     -12.476275      0.690537     -0.380620
  C     -11.657716     -0.419627     -0.303719
  C     -14.487631      2.066311      0.276519
  C     -15.481317      2.259757      1.430814
  C     -13.725180      3.398832      0.256096
  C     -15.172068      1.743166     -1.060184
  C     -14.830948      2.370947     -2.252854
  C     -15.399787      1.974136     -3.458667
  C     -16.317764      0.937663     -3.494189
  C     -16.651992      0.288092     -2.311450
  C     -16.077536      0.681114     -1.114654
  C     -14.993065      2.328249      2.737558
  C     -15.834155      2.589963      3.805730
  C     -17.189323      2.812662      3.590482
  C     -17.681657      2.776730      2.296429
  C     -16.834570      2.504823      1.227107
  C     -14.399534      4.553845     -0.146132
  C     -13.788537      5.795168     -0.098371
  C     -12.486911      5.916688      0.374904
  C     -11.816507      4.783284      0.803502
  C     -12.431590      3.536753      0.746441
  H      -7.926279     -2.562226      0.963489
  H      -6.393910     -2.454713      0.141007
  H      -7.986551     -3.302868      3.213768
  H      -6.675150     -2.872296      4.279682
  H       5.590866     -0.686493      1.788376
  H       7.083522     -0.485676      0.900595
  H       5.744976     -0.297856     -2.356601
  H       7.098056      0.076966     -1.316996
  H       4.898023      1.643625      1.260525
  H       6.269602      1.844740      0.182773
  H       6.071930     -2.765051     -1.873739
  H       7.529726     -2.029737     -2.539922
  H       7.426953     -2.363240     -0.812809
  H      -8.514897     -1.203440      4.412231
  H      -7.073647     -0.421798      3.760881
  H      -8.399385     -0.879662      2.686203
  H      -5.883858     -4.830948      0.661870
  H      -7.342939     -4.972931      1.634009
  H       8.418215      2.229503      3.068427
  H       8.374321      0.672422      2.258559
  H      -9.275625     -5.581905     -1.220693
  H      -8.941704     -6.153177      0.414729
  H       3.907085     -1.406734     -2.516350
  H       1.426745     -1.881112     -2.056090
  H      -4.832019     -1.813256      4.492688
  H      -2.336766     -1.364845      4.091830
  H     -10.587995     -2.936764     -1.333670
  H       8.947230      4.510091      1.277540
  H       8.681007      6.119550     -0.478855
  H       9.554506      7.944901     -1.809456
  H      12.236941      5.239294     -3.769926
  H      11.384656      3.406673     -2.414937
  H      12.279981      8.687761     -1.267745
  H      14.473930      8.729748     -0.196622
  H      16.487770      7.973455     -1.434781
  H      16.244723      7.167095     -3.765249
  H      14.060390      7.141211     -4.845985
  H      10.216428      5.912097     -5.226910
  H      10.160355      5.627150     -7.644773
  H      11.473191      7.122919     -9.121194
  H      12.828740      8.940006     -8.110489
  H      12.873528      9.243271     -5.687394
  H       8.959995      8.285648     -4.263372
  H       7.683521     10.367050     -4.254991
  H       8.791571     12.514571     -3.688297
  H      11.207840     12.522284     -3.138645
  H      12.481381     10.444238     -3.121457
  H     -13.273535     -2.071452      2.173707
  H     -14.685293     -0.095685      2.048468
  H     -12.251084      1.442761     -1.125505
  H     -10.801520     -0.499523     -0.960982
  H     -14.109210      3.176082     -2.263095
  H     -15.116215      2.481885     -4.371627
  H     -16.763102      0.631120     -4.431752
  H     -17.357433     -0.532842     -2.321951
  H     -16.337499      0.145234     -0.209846
  H     -13.936702      2.182811      2.928589
  H     -15.428874      2.627756      4.808757
  H     -17.849064      3.019927      4.422995
  H     -18.731198      2.962835      2.107850
  H     -17.250281      2.495662      0.228932
  H     -15.421960      4.487346     -0.497451
  H     -14.332804      6.672000     -0.424999
  H     -12.007454      6.886102      0.415581
  H     -10.808092      4.860071      1.189373
  H     -11.882056      2.675835      1.102093
156
stoppered_Ax_chrg_2.xyz
  C       9.861353      4.621943     -1.274555
  C       0.622731     -1.634723      0.805548
  C       4.265732     -1.030737     -0.050650
  C      -2.558479     -1.962232      2.073375
  C      -0.701858     -2.043157      0.261372
  C      -1.310801     -1.835053      1.601151
  C       0.014918     -1.429489      2.147007
  O      -1.130893     -2.394296     -0.800971
  O       0.442540     -1.078423      3.209628
  C       1.861904     -1.487906      0.316427
  N      -6.241212     -2.612183      2.254908
  N       5.515820     -0.720195      0.042420
  C      -6.828906     -2.998374      0.975556
  C      -7.184225     -2.518586      3.385315
  C       6.112041     -0.259762      1.292937
  C       6.431337     -0.814120     -1.111258
  C       5.999149      1.270525      1.388442
  C       7.013223     -2.209896     -1.231805
  C      -7.795235     -1.133706      3.480145
  C      -6.866807     -4.527330      0.833989
  O       6.723327      1.786214      2.465879
  C       8.137865      1.710380      2.369785
  C       8.687077      2.301958      1.119153
  O      -7.562048     -4.882427     -0.328700
  C      -8.902761     -5.297025     -0.128377
  C      -9.788905     -4.217962      0.392356
  S       3.187002     -0.943267      1.316235
  C       3.589123     -1.487568     -1.247643
  C       2.288385     -1.734689     -1.040968
  S      -3.875729     -2.467937      1.042723
  C      -4.982024     -2.354556      2.384908
  C      -4.317065     -1.934731      3.601915
  C      -3.006496     -1.717632      3.423997
  N     -10.012373     -4.033517      1.715551
  N     -10.753902     -2.999254      1.887648
  N     -11.032100     -2.496294      0.690292
  C     -10.448832     -3.223896     -0.281368
  N       8.943901      1.558965      0.015689
  N       9.377184      2.317707     -0.923033
  N       9.414969      3.560245     -0.455793
  C       8.987649      3.603992      0.820359
  C       9.343773      5.892185     -1.104291
  C       9.790759      6.932633     -1.910027
  C      10.739728      6.723054     -2.900851
  C      11.255319      5.430537     -3.039044
  C      10.827857      4.385496     -2.245218
  C      11.291469      7.831185     -3.811403
  C      10.876328      7.613760     -5.276607
  C      10.728943      9.210930     -3.428650
  C      12.819018      7.769739     -3.637615
  C      13.342066      7.823971     -2.341763
  C      14.704736      7.754219     -2.111208
  C      15.586811      7.607563     -3.176150
  C      15.082300      7.529624     -4.462587
  C      13.710992      7.609271     -4.690543
  C      10.154942      6.513839     -5.723482
  C       9.786140      6.393100     -7.060904
  C      10.131930      7.371565     -7.976318
  C      10.842400      8.484886     -7.540479
  C      11.198289      8.605146     -6.208826
  C       9.370348      9.457963     -3.649902
  C       8.801447     10.682101     -3.345300
  C       9.585373     11.707214     -2.827218
  C      10.936429     11.485203     -2.625157
  C      11.502400     10.248383     -2.923223
  C     -11.844173     -1.346186      0.562823
  C     -12.891669     -1.139264      1.441175
  C     -13.675643      0.000566      1.315419
  C     -13.439124      0.936714      0.317229
  C     -12.392841      0.683747     -0.573878
  C     -11.588362     -0.431608     -0.450637
  C     -14.298392      2.190640      0.094244
  C     -15.455711      2.279425      1.102974
  C     -13.488448      3.479852      0.309966
  C     -14.802232      2.061599     -1.353166
  C     -14.545827      2.998158     -2.346667
  C     -14.990859      2.799107     -3.650933
  C     -15.699007      1.658004     -3.985524
  C     -15.949349      0.704695     -3.004443
  C     -15.497219      0.902392     -1.711739
  C     -15.144637      2.465448      2.453498
  C     -16.136289      2.584325      3.411182
  C     -17.475625      2.542338      3.039050
  C     -17.798640      2.384297      1.702569
  C     -16.797417      2.254469      0.743632
  C     -14.155347      4.704078      0.202632
  C     -13.497943      5.902885      0.414282
  C     -12.151345      5.909823      0.762353
  C     -11.484363      4.704807      0.896544
  C     -12.147653      3.500956      0.672878
  H      -7.830504     -2.574935      0.948162
  H      -6.278937     -2.539285      0.152780
  H      -7.953445     -3.269406      3.209088
  H      -6.674050     -2.802219      4.301643
  H       5.640877     -0.754513      2.143667
  H       7.152125     -0.583623      1.279230
  H       5.903849     -0.510557     -2.011980
  H       7.218036     -0.080117     -0.939592
  H       4.957437      1.550874      1.552797
  H       6.300358      1.716314      0.433639
  H       6.242932     -2.953879     -1.433034
  H       7.720798     -2.222698     -2.058982
  H       7.547469     -2.501511     -0.328122
  H      -8.511248     -1.125429      4.299835
  H      -7.041315     -0.372804      3.678381
  H      -8.329207     -0.861502      2.570079
  H      -5.845332     -4.907133      0.751514
  H      -7.305493     -4.979277      1.730746
  H       8.515894      2.248154      3.238398
  H       8.489835      0.677001      2.455733
  H      -9.257309     -5.635888     -1.101226
  H      -8.941070     -6.150711      0.556641
  H       4.086288     -1.614058     -2.196716
  H       1.602644     -2.086609     -1.797675
  H      -4.830165     -1.801342      4.541490
  H      -2.328434     -1.388262      4.197615
  H     -10.559274     -3.009987     -1.330812
  H       8.958737      4.505886      1.407401
  H       8.584192      6.090548     -0.359494
  H       9.373378      7.913836     -1.739576
  H      12.021280      5.231518     -3.777886
  H      11.252733      3.399656     -2.372772
  H      12.673528      7.920778     -1.494613
  H      15.079217      7.806981     -1.096927
  H      16.652902      7.546579     -2.999789
  H      15.752178      7.400745     -5.303067
  H      13.355527      7.531114     -5.707838
  H       9.852487      5.734131     -5.039373
  H       9.220390      5.526366     -7.377858
  H       9.846096      7.276704     -9.015871
  H      11.113255      9.265922     -8.239327
  H      11.735277      9.489931     -5.888622
  H       8.743879      8.681121     -4.071840
  H       7.744931     10.839597     -3.520604
  H       9.145828     12.668293     -2.593751
  H      11.565770     12.275737     -2.236886
  H      12.563071     10.118810     -2.763437
  H     -13.111685     -1.859883      2.216554
  H     -14.493337      0.126784      2.009606
  H     -12.189956      1.375923     -1.381151
  H     -10.764958     -0.575507     -1.138157
  H     -13.984692      3.895219     -2.127521
  H     -14.773124      3.545131     -4.404457
  H     -16.045977      1.504644     -4.999148
  H     -16.491662     -0.199551     -3.249338
  H     -15.687550      0.136871     -0.968902
  H     -14.108207      2.523665      2.764173
  H     -15.863584      2.719006      4.450050
  H     -18.254344      2.641164      3.784162
  H     -18.835365      2.364895      1.391773
  H     -17.089476      2.145729     -0.290988
  H     -15.209346      4.721870     -0.047462
  H     -14.039582      6.834897      0.315513
  H     -11.635093      6.845325      0.934634
  H     -10.440331      4.688961      1.181960
  H     -11.594165      2.581887      0.802415
299
sqRot_chrg_minus1.xyz
C    -0.0974776   -6.2465178   -0.9890003 
C     3.4828366   -0.0188197   -0.3988597 
C     4.3668467   -2.6727331   -3.0992944 
C     3.1871425    2.2582293    2.2058902 
C     2.5934808    1.0738680   -0.0443060 
C     3.3212771    1.3144968    1.1813574 
C     4.2263922    0.2277738    0.8307363 
O     1.6060552    1.6079500   -0.5786531 
O     5.2214576   -0.2783021    1.3528268 
C     3.6096933   -0.8856318   -1.4864652 
N     1.5301347    5.0919108    4.2346301 
N     5.0416680   -3.6712335   -3.7309107 
C     0.1456920    5.2659346    3.8770676 
C     2.1584958    6.0366986    5.1362249 
C     6.0605240   -4.4378219   -3.0597350 
C     4.7109984   -3.9839119   -5.1063226 
C     5.5175797   -5.5972924   -2.2452524 
C     5.3132198   -2.9999778   -6.1000920 
C     3.0952347    7.0182944    4.4449217 
C    -0.0890340    6.2236969    2.7129728 
O     4.9396097   -6.5420580   -3.1163402 
C     4.4331688   -7.6771296   -2.4682276 
C     3.1521164   -7.4146523   -1.7421270 
O    -1.4707833    6.2181784    2.4622707 
C    -1.8839667    7.0702103    1.4283100 
C    -3.2775617    6.6813470    1.0807282 
S     4.8570740   -2.1181162   -1.5155091 
C     3.2915796   -1.9426885   -3.5571277 
C     2.8732041   -0.9433538   -2.6534865 
S     1.7537217    3.2620637    2.2534933 
C     2.2925341    4.1025346    3.6801692 
C     3.5228985    3.6325181    4.0772924 
C     4.0176408    2.5948658    3.2534853 
N    -4.1906499    7.5129488    0.5366573 
N    -5.2850342    6.8670087    0.3317802 
N    -5.1061717    5.6185008    0.7419556 
C    -3.8576910    5.4526474    1.2244589 
N     2.8203650   -8.0472163   -0.5952266 
N     1.6506559   -7.6686193   -0.2174632 
N     1.2039412   -6.7863059   -1.1010486 
C     2.1123183   -6.5902969   -2.0804538 
C    -0.3857706   -5.0050676   -1.5299377 
C    -1.6896767   -4.5320938   -1.5074905 
C    -2.7232517   -5.2746429   -0.9491289 
C    -2.3881253   -6.4816093   -0.3360673 
C    -1.0987120   -6.9792046   -0.3645395 
C    -4.1640453   -4.7548772   -0.8930984 
C    -4.2651081   -4.1298334    0.5047221 
C    -4.4983873   -3.7718455   -2.0269802 
C    -5.2023118   -5.8627796   -1.1304731 
C    -4.9261937   -6.9710633   -1.9261671 
C    -5.9146541   -7.8977075   -2.2333755 
C    -7.2064855   -7.7293713   -1.7589636 
C    -7.5016297   -6.6150113   -0.9841922 
C    -6.5118291   -5.6933465   -0.6823536 
C    -3.8268328   -2.8273661    0.7289563 
C    -3.8637588   -2.2643179    1.9937343 
C    -4.3077221   -3.0095807    3.0749727 
C    -4.7030092   -4.3241859    2.8767368 
C    -4.6801610   -4.8779102    1.6040679 
C    -4.0565317   -4.0233364   -3.3261323 
C    -4.4516279   -3.2240955   -4.3879687 
C    -5.3203566   -2.1611414   -4.1792884 
C    -5.7912865   -1.9203577   -2.8981977 
C    -5.3862053   -2.7167276   -1.8362387 
C    -6.1184890    4.6439858    0.5957050 
C    -5.8000657    3.3093184    0.7603651 
C    -6.7672830    2.3343098    0.5781093 
C    -8.0727828    2.6633256    0.2434188 
C    -8.3680170    4.0180241    0.0686160 
C    -7.4158426    5.0050310    0.2476329 
C    -9.1374937    1.6079427   -0.0833609 
C    -9.2970155    1.7458354   -1.6050335 
C    -8.7062700    0.1949026    0.3393709 
C   -10.4488261    1.8247237    0.6823179 
C   -10.5561698    2.6774424    1.7746526 
C   -11.7418237    2.7703179    2.4970257 
C   -12.8416983    2.0080446    2.1413806 
C   -12.7412396    1.1362333    1.0627481 
C   -11.5570938    1.0407111    0.3523843 
C   -10.4217627    2.2946341   -2.2084931 
C   -10.4774282    2.4762951   -3.5873234 
C    -9.4066030    2.1160249   -4.3875678 
C    -8.2656558    1.5886655   -3.7935874 
C    -8.2117645    1.4185689   -2.4217308 
C    -8.7795724   -0.9053927   -0.5062595 
C    -8.4254832   -2.1752654   -0.0605171 
C    -7.9833079   -2.3660985    1.2372032 
C    -7.9368939   -1.2795939    2.1021528 
C    -8.3126007   -0.0226825    1.6621328 
H    -0.2940775    4.2943765    3.6313053 
H    -0.3958858    5.6321050    4.7527304 
H     1.3626689    6.5804841    5.6460836 
H     2.6988711    5.4953939    5.9189547 
H     6.7665001   -4.8092569   -3.8053297 
H     6.6480025   -3.7944882   -2.3963331 
H     5.0706794   -4.9896768   -5.3162657 
H     3.6244185   -4.0283589   -5.2228377 
H     4.7811616   -5.2243546   -1.5249873 
H     6.3385652   -6.0505171   -1.6715689 
H     6.4024562   -3.0120596   -6.0448438 
H     5.0241817   -3.2626748   -7.1183772 
H     4.9783909   -1.9808927   -5.9065857 
H     3.8907652    6.4985939    3.9105643 
H     2.5572684    7.6385445    3.7271845 
H     3.5588499    7.6779402    5.1791945 
H     0.2666624    7.2306550    2.9709941 
H     0.4716030    5.8986073    1.8257691 
H     4.2685211   -8.4279004   -3.2448627 
H     5.1572485   -8.1041980   -1.7620317 
H    -1.8409939    8.1269511    1.7222834 
H    -1.2376718    6.9610131    0.5453264 
H     2.8231941   -2.1036858   -4.5171672 
H     2.0550712   -0.2652346   -2.8489049 
H     4.0634356    4.0177563    4.9302888 
H     4.9682488    2.1080076    3.4144984 
H    -3.4877071    4.5286713    1.6278230 
H     1.9509964   -5.9335571   -2.9176134 
H     0.3919286   -4.3981884   -1.9764402 
H    -1.8869403   -3.5628629   -1.9434521 
H    -3.1499261   -7.0707258    0.1566962 
H    -0.8812567   -7.9395821    0.0808289 
H    -3.9327980   -7.1247045   -2.3264196 
H    -5.6684652   -8.7524580   -2.8502473 
H    -7.9762973   -8.4524856   -1.9949234 
H    -8.5076653   -6.4603682   -0.6154268 
H    -6.7661252   -4.8244207   -0.0897087 
H    -3.4546283   -2.2261101   -0.0901143 
H    -3.5347337   -1.2419772    2.1197107 
H    -4.3285503   -2.5756889    4.0665600 
H    -5.0323488   -4.9273868    3.7135043 
H    -4.9948503   -5.9060099    1.4794907 
H    -3.4017724   -4.8619945   -3.5259603 
H    -4.0853043   -3.4402430   -5.3834046 
H    -5.6324929   -1.5386858   -5.0080121 
H    -6.4887249   -1.1126465   -2.7141826 
H    -5.7828023   -2.5041531   -0.8530120 
H    -4.7995540    2.9784232    0.9933175 
H    -6.4574266    1.3044844    0.6858605 
H    -9.3653397    4.3199990   -0.2258963 
H    -7.6832870    6.0420727    0.1034737 
H    -9.7137519    3.2782738    2.0886146 
H   -11.7960469    3.4431180    3.3432697 
H   -13.7652792    2.0828391    2.7005725 
H   -13.5865613    0.5225466    0.7787958 
H   -11.4949577    0.3371314   -0.4689347 
H   -11.2721101    2.5976316   -1.6135672 
H   -11.3672156    2.9052805   -4.0298295 
H    -9.4518340    2.2532580   -5.4600531 
H    -7.4117476    1.3214599   -4.4032183 
H    -7.3020996    1.0362767   -1.9741264 
H    -9.1164686   -0.7927842   -1.5276495 
H    -8.4898396   -3.0104116   -0.7469105 
H    -7.6774720   -3.3458341    1.5816633 
H    -7.6065218   -1.4132326    3.1239359 
H    -8.2882844    0.8048972    2.3607927 
C    -0.0827468   -3.7321146    3.5625327 
C    -0.4845193   -2.4504468    2.8326850 
C    -0.7702088   -4.9368329    2.8892963 
C    -0.5227269   -3.7274123    5.0358604 
C    -0.5245109   -6.2691567    3.5888989 
C    -0.2256986   -5.0429961    5.7452018 
C    -0.9201539   -6.2100904    5.0573234 
C    -0.8978114   -1.3029772    3.4926135 
C    -1.1083565   -0.1021641    2.8191426 
C    -0.9274094   -0.0798716    1.4407950 
C    -0.5547148   -1.2284874    0.7406672 
C    -0.3222570   -2.3890639    1.4532052 
C    -0.4102710   -1.2063409   -0.7516287 
N    -1.0492084    1.1224821    0.7087327 
C    -1.4996177    1.1319751    3.5736978 
C     3.5368954    4.2593547   -2.5625185 
C     2.9300375    4.9652005   -1.5193870 
C     3.6609880    5.8525588   -0.7365534 
C     5.0263319    5.9865567   -0.9847764 
C     5.6754987    5.2404268   -1.9592742 
C     4.8997379    4.4039187   -2.7564921 
C     2.7457742    3.3205667   -3.4255236 
C     3.0306250    6.5874652    0.4067872 
N     1.5805214    4.6510931   -1.2231282 
C     7.1998173    5.1896096   -2.0906287 
C     7.5542101    3.8042677   -1.5335202 
C     7.8912824    6.3108500   -1.2954432 
C     7.6117316    5.3812566   -3.5640701 
C     9.4056363    6.3082575   -1.4678349 
C     9.1221029    5.3948287   -3.7802300 
C     9.7974725    6.4623671   -2.9306613 
C     7.5409468    3.5915428   -0.1582497 
C     7.6975525    2.3295643    0.3952625 
C     7.8481536    1.2377436   -0.4598428 
C     7.8629035    1.4069389   -1.8413295 
C     7.7326063    2.6955748   -2.3526301 
C     7.9714880    0.2323171   -2.7672732 
N     7.9487558   -0.0551592    0.1092524 
C     7.6907773    2.1395974    1.8831427 
C    -2.2222643    1.7211216    0.4359453 
C    -2.1015455    2.9130492   -0.4590119 
C    -0.9564788    3.6909621   -0.4464994 
C    -0.7977933    4.7115278   -1.3749830 
C    -1.8336271    5.0014807   -2.2519014 
C    -3.0124219    4.2522340   -2.2649982 
C    -3.1214519    3.1995609   -1.3632522 
O    -3.3003042    1.3216897    0.8513591 
C     0.5139956    5.4154020   -1.5355678 
O     0.5954729    6.5534833   -1.9712295 
C     6.5112477   -3.8660973    2.8037193 
C     7.8338157   -3.4853924    2.1990906 
C     8.9297364   -4.3215649    2.3774241 
C    10.1307764   -3.9644727    1.7875486 
C    10.1987456   -2.7924828    1.0527542 
C     9.0495238   -2.0192623    0.9384068 
N     7.9003700   -2.3651821    1.4971124 
O     6.4088219   -4.8887256    3.4666813 
C     9.1043124   -0.7249318    0.1755691 
O    10.1560425   -0.3451925   -0.3196804 
C    -4.0901119    4.5630547   -3.2983852 
N     5.5007882   -3.0297160    2.5423514 
C     3.4686746   -4.3204010    2.2271474 
C     4.1586356   -3.3129695    2.8952971 
C     3.5221797   -2.5277935    3.8573831 
C     2.1770393   -2.7517161    4.1077999 
C     1.4440193   -3.7263264    3.4326437 
C     2.1210095   -4.5170122    2.5156356 
C     4.1328758   -5.1414163    1.1683152 
C     4.2632226   -1.4339583    4.5668283 
C    -4.5366067    6.0231641   -3.1577866 
C    -3.5074044    4.3429732   -4.7017635 
C    -5.3186085    3.6668516   -3.1438581 
H    -1.8450647   -4.7292151    2.8822508 
H    -0.4954014   -5.0215152    1.8372479 
H    -0.0588227   -2.9084541    5.5882313 
H    -1.6022912   -3.5421325    5.0674735 
H     0.5296706   -6.5525881    3.5128023 
H    -1.0884355   -7.0490811    3.0703901 
H     0.8556819   -5.2163804    5.7638267 
H    -0.5444923   -4.9707606    6.7880255 
H    -2.0055346   -6.0812053    5.1374996 
H    -0.6793404   -7.1510578    5.5583439 
H    -1.0377277   -1.3094594    4.5660808 
H     0.0151317   -3.2601598    0.9068234 
H    -1.3718031   -1.0281932   -1.2404710 
H     0.2743689   -0.4307935   -1.0895737 
H    -0.0182660   -2.1540243   -1.1136546 
H    -0.2136845    1.4087010    0.2038416 
H    -2.5508932    1.3797451    3.4171496 
H    -1.3444017    1.0013951    4.6443401 
H    -0.9102627    1.9917891    3.2517173 
H     5.5863611    6.6586719   -0.3477486 
H     5.3670834    3.7981804   -3.5226544 
H     1.8657418    3.8041205   -3.8535186 
H     3.3550242    2.9487375   -4.2480257 
H     2.3978977    2.4562453   -2.8582619 
H     3.7582004    7.2235672    0.9096504 
H     2.2007299    7.2171346    0.0847472 
H     2.6446685    5.8820809    1.1444767 
H     1.4291233    3.6739248   -0.9893052 
H     7.4949615    7.2706290   -1.6452913 
H     7.6504787    6.2599094   -0.2331397 
H     7.1554595    4.6310012   -4.2111229 
H     7.1978260    6.3404063   -3.8932436 
H     9.8371412    7.1159025   -0.8716705 
H     9.8196552    5.3757819   -1.0707364 
H     9.3305564    5.5634657   -4.8396045 
H     9.5444203    4.4156993   -3.5358592 
H    10.8830143    6.4106133   -3.0447789 
H     9.4935831    7.4542696   -3.2831898 
H     7.3705000    4.4194063    0.5180752 
H     7.7340121    2.8074618   -3.4296528 
H     7.7808112    0.5318670   -3.7973401 
H     8.9638356   -0.2199165   -2.7324684 
H     7.2491761   -0.5421445   -2.5044878 
H     7.1340285   -0.4214589    0.5982093 
H     8.6335037    1.7180817    2.2384519 
H     7.5357017    3.0882708    2.3952502 
H     6.8970693    1.4583223    2.1897351 
H    -0.1851614    3.5037314    0.2879189 
H    -1.6953063    5.8045448   -2.9653548 
H    -3.9975078    2.5661154   -1.3631766 
H     8.8411139   -5.2276083    2.9591350 
H    11.0044713   -4.5919489    1.9003504 
H    11.1197550   -2.4815945    0.5812449 
H     5.6800388   -2.1739803    2.0199180 
H     1.6787433   -2.0937576    4.8094074 
H     1.5941896   -5.2795499    1.9552137 
H     4.7922422   -5.9018372    1.5895140 
H     3.3928142   -5.6520900    0.5575466 
H     4.7326223   -4.5125471    0.5108942 
H     5.1517120   -1.8122381    5.0759138 
H     4.5932383   -0.6673396    3.8648563 
H     3.6288357   -0.9534630    5.3104399 
H    -5.2957411    6.2561183   -3.9071882 
H    -4.9670063    6.2152701   -2.1747195 
H    -3.7118496    6.7224211   -3.3016642 
H    -2.6558707    4.9957443   -4.8987258 
H    -4.2632590    4.5513148   -5.4617479 
H    -3.1753021    3.3115600   -4.8331605 
H    -5.0803549    2.6120964   -3.2956502 
H    -5.7899858    3.7692360   -2.1645592 
H    -6.0654386    3.9358757   -3.8919269 
299
sqRot_chrg_0.xyz
  C      -1.087320     -5.299475     -2.242665
  C       3.994822     -0.251362     -0.335707
  C       5.198814     -3.465232     -2.058437
  C       3.470462      2.455027      1.719385
  C       3.012282      0.823641     -0.266093
  C       3.699985      1.371368      0.887959
  C       4.688929      0.308523      0.815115
  O       2.036672      1.167064     -0.930641
  O       5.663107     -0.041118      1.467993
  C       4.221885     -1.378571     -1.090784
  N       1.625676      5.329221      3.411522
  N       5.989183     -4.489034     -2.387381
  C       0.218413      5.331086      3.072909
  C       2.142394      6.351012      4.314480
  C       5.451108     -5.716368     -2.965887
  C       7.389264     -4.516685     -1.983999
  C       5.266624     -5.717018     -4.485599
  C       7.616263     -5.155620     -0.622999
  C       2.924697      7.443445      3.603248
  C      -0.118962      6.103200      1.802364
  O       4.000922     -5.293810     -4.939526
  C       2.979525     -6.274760     -4.926786
  C       1.966732     -6.064956     -3.850876
  O      -1.497622      5.939743      1.608485
  C      -2.005020      6.597875      0.477243
  C      -3.432457      6.205583      0.336780
  S       5.722466     -2.265087     -0.922833
  C       3.898818     -3.196305     -2.514563
  C       3.378342     -2.032199     -1.988143
  S       1.934977      3.286766      1.702500
  C       2.456932      4.398657      2.923314
  C       3.782691      4.148974      3.293093
  C       4.324343      3.053618      2.635195
  N      -4.373449      6.999376     -0.216362
  N      -5.501412      6.379208     -0.232470
  N      -5.314357      5.186009      0.315438
  C      -4.029218      5.027101      0.691359
  N       2.173392     -6.382868     -2.550005
  N       1.125526     -6.106345     -1.865966
  N       0.212981     -5.614802     -2.696769
  C       0.696939     -5.566033     -3.955097
  C      -1.872602     -4.404923     -2.949057
  C      -3.177502     -4.164893     -2.543567
  C      -3.720780     -4.799606     -1.433533
  C      -2.882547     -5.637803     -0.697959
  C      -1.588570     -5.908132     -1.098756
  C      -5.141430     -4.526916     -0.928983
  C      -4.917656     -3.598260      0.272773
  C      -6.056525     -3.909149     -1.996894
  C      -5.898628     -5.815136     -0.569346
  C      -5.535657     -7.066250     -1.056186
  C      -6.314306     -8.189595     -0.797844
  C      -7.476756     -8.082524     -0.052332
  C      -7.864245     -6.833583      0.419381
  C      -7.088957     -5.718040      0.153535
  C      -4.505941     -2.284681      0.042280
  C      -4.221104     -1.425939      1.088168
  C      -4.323399     -1.871883      2.399122
  C      -4.697204     -3.181314      2.643685
  C      -4.988118     -4.039031      1.588762
  C      -6.115371     -4.484327     -3.267625
  C      -7.016987     -4.036055     -4.219064
  C      -7.907676     -3.015022     -3.911080
  C      -7.880470     -2.458375     -2.642662
  C      -6.961754     -2.896416     -1.696294
  C      -6.376419      4.263108      0.443074
  C      -6.104508      2.906798      0.396490
  C      -7.135227      1.994785      0.560095
  C      -8.446699      2.410457      0.755969
  C      -8.698952      3.783267      0.748472
  C      -7.680715      4.709404      0.612387
  C      -9.616417      1.421181      0.810835
  C     -10.189794      1.520235     -0.609843
  C      -9.174705     -0.001409      1.182552
  C     -10.636895      1.751064      1.907545
  C     -10.314516      2.525268      3.017299
  C     -11.225839      2.710458      4.050814
  C     -12.477145      2.118104      3.997189
  C     -12.803260      1.323114      2.904924
  C     -11.889857      1.136233      1.880638
  C     -11.334136      2.249150     -0.912591
  C     -11.757398      2.401806     -2.228863
  C     -11.039397      1.833811     -3.268480
  C      -9.878894      1.124612     -2.981194
  C      -9.458694      0.981319     -1.670017
  C      -9.684615     -1.130162      0.550676
  C      -9.343745     -2.406710      0.984746
  C      -8.484090     -2.576067      2.057437
  C      -7.980952     -1.456540      2.706869
  C      -8.336365     -0.188162      2.283100
  H      -0.133016      4.299577      2.974445
  H      -0.330029      5.760828      3.911369
  H       1.288507      6.781550      4.834763
  H       2.757604      5.875595      5.081232
  H       6.166042     -6.501934     -2.720016
  H       4.521246     -5.985436     -2.460433
  H       7.939413     -5.061532     -2.751841
  H       7.784421     -3.498620     -2.003435
  H       5.474246     -6.729561     -4.849713
  H       6.006663     -5.056540     -4.943551
  H       7.289328     -6.195507     -0.610574
  H       8.677997     -5.135037     -0.377302
  H       7.083404     -4.623182      0.162780
  H       2.303260      7.967247      2.876873
  H       3.280335      8.173383      4.330048
  H       3.793650      7.043369      3.080838
  H       0.149462      7.161782      1.916951
  H       0.449894      5.715870      0.944700
  H       2.470524     -6.236719     -5.892437
  H       3.406340     -7.278980     -4.831529
  H      -1.921317      7.688682      0.565485
  H      -1.447892      6.306362     -0.424453
  H       3.394421     -3.810041     -3.241219
  H       2.398366     -1.649238     -2.234033
  H       4.320686      4.730866      4.025396
  H       5.329908      2.693973      2.800137
  H      -3.657531      4.136590      1.165134
  H       0.123536     -5.229597     -4.801660
  H      -1.487670     -3.884289     -3.815886
  H      -3.764671     -3.463896     -3.119840
  H      -3.248047     -6.110957      0.204497
  H      -0.979237     -6.597482     -0.531368
  H      -4.642616     -7.187113     -1.654029
  H      -6.004663     -9.150530     -1.188334
  H      -8.080563     -8.957050      0.152125
  H      -8.777844     -6.728209      0.990700
  H      -7.419051     -4.749587      0.507023
  H      -4.397346     -1.924206     -0.973471
  H      -3.896921     -0.415338      0.875794
  H      -4.092478     -1.206132      3.220193
  H      -4.760042     -3.550290      3.659861
  H      -5.266693     -5.059802      1.813182
  H      -5.456765     -5.305803     -3.521257
  H      -7.032539     -4.494722     -5.199422
  H      -8.620570     -2.669468     -4.648478
  H      -8.588107     -1.684218     -2.374874
  H      -6.975857     -2.447969     -0.711521
  H      -5.100095      2.548371      0.218328
  H      -6.889750      0.942089      0.518884
  H      -9.711899      4.148709      0.858612
  H      -7.903684      5.766969      0.639756
  H      -9.341743      2.991094      3.098842
  H     -10.947861      3.320229      4.900879
  H     -13.188545      2.265057      4.799418
  H     -13.770712      0.840371      2.852880
  H     -12.159002      0.492713      1.052276
  H     -11.911775      2.715750     -0.126361
  H     -12.654110      2.971893     -2.434871
  H     -11.371175      1.949205     -4.292027
  H      -9.294050      0.691017     -3.782761
  H      -8.535582      0.451025     -1.470326
  H     -10.362602     -1.031652     -0.286651
  H      -9.754995     -3.266933      0.471571
  H      -8.208003     -3.566768      2.394601
  H      -7.309674     -1.572257      3.546927
  H      -7.951888      0.668824      2.822200
  C      -0.383313     -3.360248      2.978114
  C      -0.711042     -2.137291      2.120783
  C      -1.076895     -4.605037      2.392576
  C      -0.897493     -3.206984      4.420890
  C      -0.890317     -5.869837      3.223592
  C      -0.672740     -4.453081      5.268715
  C      -1.356831     -5.667671      4.657841
  C      -1.054652     -0.911555      2.670240
  C      -1.179397      0.238965      1.896493
  C      -0.964153      0.135430      0.525975
  C      -0.687514     -1.096993     -0.069489
  C      -0.556831     -2.209833      0.740091
  C      -0.517671     -1.211232     -1.555233
  N      -0.892703      1.284861     -0.292996
  C      -1.521039      1.543075      2.549821
  C       4.707814      3.724605     -2.656990
  C       3.906688      4.560643     -1.872038
  C       4.477619      5.498114     -1.015017
  C       5.868532      5.578311     -0.952073
  C       6.693309      4.740631     -1.688732
  C       6.083893      3.824559     -2.543449
  C       4.093665      2.721680     -3.590364
  C       3.644631      6.384526     -0.140776
  N       2.508108      4.357553     -1.908545
  C       8.217107      4.721432     -1.530791
  C       8.506477      3.380570     -0.846915
  C       8.728647      5.904791     -0.690968
  C       8.880198      4.853286     -2.917679
  C      10.249193      5.939668     -0.588850
  C      10.404192      4.901359     -2.862231
  C      10.893799      6.030070     -1.965316
  C       8.297920      3.238224      0.522187
  C       8.372119      2.006980      1.156562
  C       8.634672      0.872424      0.386776
  C       8.884847      0.977448     -0.979148
  C       8.831653      2.238111     -1.567580
  C       9.164795     -0.231876     -1.820374
  N       8.555901     -0.397042      1.006396
  C       8.160325      1.898354      2.637809
  C      -1.903688      2.121106     -0.581956
  C      -1.510627      3.296623     -1.420102
  C      -0.205740      3.762255     -1.418797
  C       0.175957      4.788346     -2.273412
  C      -0.780659      5.385934     -3.082615
  C      -2.113229      4.968970     -3.071305
  C      -2.457759      3.914384     -2.231536
  O      -3.054314      1.938461     -0.211957
  C       1.596255      5.253572     -2.349228
  O       1.892423      6.349582     -2.793610
  C       6.189970     -4.157850      3.025953
  C       7.647744     -3.879593      2.777967
  C       8.591481     -4.830394      3.146854
  C       9.924589     -4.572243      2.875088
  C      10.267834     -3.384050      2.251919
  C       9.253165     -2.491853      1.928261
  N       7.977373     -2.740213      2.187560
  O       5.842172     -5.179367      3.596101
  C       9.602164     -1.190918      1.256392
  O      10.761756     -0.922823      0.981580
  C      -3.118223      5.646683     -3.996085
  N       5.345599     -3.225061      2.562386
  C       3.217832     -4.244013      1.935215
  C       3.937263     -3.321446      2.691972
  C       3.284235     -2.452229      3.568842
  C       1.903191     -2.522492      3.669428
  C       1.148322     -3.433906      2.934622
  C       1.832351     -4.284449      2.076992
  C       3.888047     -5.179077      0.974699
  C       4.057386     -1.454911      4.381719
  C      -3.118411      7.158969     -3.737184
  C      -2.709278      5.375387     -5.450390
  C      -4.540177      5.126444     -3.787579
  H      -2.144231     -4.372924      2.321343
  H      -0.760660     -4.792840      1.366808
  H      -0.446220     -2.349427      4.921190
  H      -1.971740     -2.996881      4.372970
  H       0.161892     -6.170319      3.225551
  H      -1.442430     -6.689226      2.755242
  H       0.401008     -4.644580      5.367180
  H      -1.048347     -4.272664      6.278917
  H      -2.441917     -5.514640      4.669582
  H      -1.160460     -6.561513      5.255092
  H      -1.201359     -0.812892      3.737807
  H      -0.296508     -3.148848      0.268552
  H      -1.407496     -0.868755     -2.086374
  H       0.322678     -0.617711     -1.918672
  H      -0.345134     -2.247300     -1.841939
  H       0.002016      1.410314     -0.749151
  H      -2.586083      1.763744      2.455497
  H      -1.279181      1.523108      3.611978
  H      -0.979745      2.374802      2.098751
  H       6.294711      6.301250     -0.269115
  H       6.689572      3.140743     -3.124896
  H       3.563772      1.931437     -3.054497
  H       3.373485      3.186230     -4.265995
  H       4.859174      2.241362     -4.197650
  H       4.244581      6.803283      0.665654
  H       3.211462      7.214382     -0.700350
  H       2.819725      5.833026      0.311487
  H       2.204833      3.409783     -1.732603
  H       8.385038      6.831289     -1.163835
  H       8.297279      5.905956      0.310764
  H       8.559710      4.059537     -3.593905
  H       8.511417      5.782594     -3.364662
  H      10.548449      6.791185      0.026843
  H      10.605987      5.043395     -0.071383
  H      10.795435      5.023632     -3.875159
  H      10.796368      3.948788     -2.494123
  H      11.982936      6.004914     -1.881069
  H      10.637958      6.993211     -2.420566
  H       8.038336      4.099390      1.124645
  H       9.011545      2.297847     -2.633500
  H       9.112787      0.011406     -2.880743
  H      10.156477     -0.640271     -1.621349
  H       8.442316     -1.025458     -1.623978
  H       7.638082     -0.693829      1.320004
  H       7.287288      1.289267      2.872451
  H       9.016258      1.435677      3.132446
  H       8.015870      2.882539      3.082454
  H       0.509288      3.343945     -0.725464
  H      -0.469074      6.187502     -3.740486
  H      -3.472865      3.543643     -2.203813
  H       8.286918     -5.748930      3.627039
  H      10.687377     -5.290432      3.143197
  H      11.297295     -3.151035      2.021467
  H       5.742500     -2.381211      2.166860
  H       1.409844     -1.815055      4.324094
  H       1.291017     -4.991361      1.460466
  H       4.719001     -4.697578      0.461984
  H       4.288986     -6.055870      1.486654
  H       3.187025     -5.524034      0.215407
  H       3.397710     -0.910052      5.055392
  H       4.827443     -1.937230      4.986440
  H       4.560278     -0.721626      3.749555
  H      -3.833513      7.650924     -4.399399
  H      -3.406237      7.381927     -2.708607
  H      -2.143096      7.611144     -3.921047
  H      -3.413671      5.850670     -6.135901
  H      -2.702387      4.305247     -5.664688
  H      -1.716494      5.768084     -5.675275
  H      -4.627687      4.060048     -4.002808
  H      -4.894856      5.301966     -2.770268
  H      -5.220558      5.648072     -4.462125
299
sqRot_chrg_plus1.xyz
C    -1.3190143    5.6858740    1.5336151 
C     3.2989313    0.4610994    0.8441762 
C     3.6768975    3.2078088    3.4746652 
C     3.5670863   -1.9147319   -1.6258302 
C     2.4979725   -0.7035475    0.4365208 
C     3.4415865   -0.9634447   -0.6526106 
C     4.2288179    0.2077607   -0.2580666 
O     1.4916235   -1.2467539    0.8431791 
O     5.2350611    0.7594872   -0.6608685 
C     3.2428978    1.3738782    1.8542441 
N     2.8602617   -4.7992814   -3.9616768 
N     4.1571085    4.2030203    4.1708670 
C     1.5600513   -5.4283277   -3.7698590 
C     3.7111318   -5.3305998   -5.0355124 
C     5.3561776    4.9228054    3.7573136 
C     3.4817059    4.6619272    5.3897028 
C     5.0552088    5.9841010    2.7147023 
C     3.9071108    3.8585953    6.6052214 
C     4.8686448   -6.1708393   -4.5223081 
C     1.6912947   -6.8321255   -3.1710621 
O     4.1471770    6.9155862    3.2532998 
C     3.2538572    7.4828858    2.3273488 
C     2.0305433    6.6449414    2.1242164 
O     0.4368653   -7.4433766   -3.0210429 
C    -0.1453268   -7.4129929   -1.7329923 
C    -1.0546781   -6.2509086   -1.5196311 
S     4.4442653    2.6342035    2.0277781 
C     2.5110431    2.4411460    3.7887862 
C     2.2871452    1.4422840    2.8990247 
S     2.3656410   -3.1575333   -1.8886404 
C     3.2778380   -3.7914524   -3.2280217 
C     4.4904450   -3.0665320   -3.4236166 
C     4.6321326   -2.0369002   -2.5451660 
N    -0.6267070   -4.9694233   -1.4826304 
N    -1.6289092   -4.1843573   -1.3324125 
N    -2.7237758   -4.9318925   -1.2538668 
C    -2.4159498   -6.2364429   -1.3649938 
N     2.0587040    5.2927383    2.0798986 
N     0.8750112    4.8429401    1.8748049 
N     0.0569406    5.8838959    1.7783751 
C     0.7348685    7.0410323    1.9298413 
C    -2.0177309    6.5714885    0.7273179 
C    -3.3527973    6.3347242    0.4534580 
C    -4.0173554    5.2272620    0.9763490 
C    -3.2907575    4.3542687    1.7799369 
C    -1.9557724    4.5784667    2.0680872 
C    -5.4349218    4.8825196    0.5093999 
C    -5.1579505    4.1901239   -0.8323870 
C    -6.1935156    3.9952672    1.5044626 
C    -6.3590653    6.1004042    0.3904686 
C    -7.5084643    6.0216206   -0.3963295 
C    -8.4259490    7.0595631   -0.4337982 
C    -8.2231453    8.2014612    0.3309481 
C    -7.0994267    8.2816360    1.1387095 
C    -6.1810849    7.2392318    1.1706811 
C    -5.2098832    4.8813013   -2.0386264 
C    -4.8473907    4.2676891   -3.2314938 
C    -4.4132469    2.9524369   -3.2365346 
C    -4.3239393    2.2650682   -2.0342638 
C    -4.6844579    2.8779518   -0.8475717 
C    -7.0363156    2.9724428    1.0821236 
C    -7.8004383    2.2526180    1.9896527 
C    -7.7492731    2.5554467    3.3410083 
C    -6.9308983    3.5903129    3.7742733 
C    -6.1653197    4.3024363    2.8643217 
C    -4.0013245   -4.3411157   -1.0894937 
C    -4.4915806   -3.4876279   -2.0591318 
C    -5.7268303   -2.8814448   -1.8812936 
C    -6.4889974   -3.1271963   -0.7454196 
C    -5.9895012   -4.0299954    0.1948114 
C    -4.7541512   -4.6280761    0.0377894 
C    -7.9152653   -2.5894231   -0.5685423 
C    -8.7542142   -3.8187053   -0.9501488 
C    -8.1704958   -2.0787280    0.8545188 
C    -8.2309746   -1.3570566   -1.4261102 
C    -7.3295120   -0.2929072   -1.4840306 
C    -7.6447482    0.8727440   -2.1651980 
C    -8.8793127    1.0138054   -2.7844587 
C    -9.7957646   -0.0225775   -2.7061888 
C    -9.4735989   -1.1933325   -2.0316907 
C    -8.8743710   -4.1689631   -2.2958937 
C    -9.5234169   -5.3305365   -2.6811030 
C   -10.0558032   -6.1848928   -1.7234926 
C    -9.9179632   -5.8644007   -0.3823939 
C    -9.2695952   -4.6955714   -0.0008174 
C    -9.4720249   -1.9810922    1.3446825 
C    -9.7243552   -1.4476151    2.5991713 
C    -8.6793945   -0.9740024    3.3812893 
C    -7.3888514   -1.0123055    2.8791378 
C    -7.1381922   -1.5571697    1.6277222 
H     0.9359395   -4.8053654   -3.1310742 
H     1.0729996   -5.4820660   -4.7449219 
H     3.0661515   -5.9266312   -5.6781315 
H     4.0670650   -4.5004104   -5.6455667 
H     5.7948006    5.3704557    4.6483317 
H     6.0982817    4.2225564    3.3671470 
H     3.7317503    5.7118304    5.5135912 
H     2.4050707    4.6207372    5.2346676 
H     4.6608715    5.5114298    1.8117521 
H     6.0022287    6.4658120    2.4436828 
H     3.6458844    2.8048680    6.5076722 
H     4.9820305    3.9300749    6.7712853 
H     3.4045511    4.2501709    7.4884794 
H     5.5479536   -5.6000332   -3.8896262 
H     4.5241360   -7.0338346   -3.9543676 
H     5.4413402   -6.5384051   -5.3724123 
H     2.2781744   -7.4645536   -3.8418680 
H     2.2322844   -6.7795548   -2.2197624 
H     2.9575088    8.4603259    2.7116622 
H     3.7501053    7.6673697    1.3661231 
H    -0.7229016   -8.3321796   -1.6234039 
H     0.6300511   -7.4327084   -0.9599225 
H     1.8870050    2.6321859    4.6471178 
H     1.4645319    0.7457234    2.9641224 
H     5.2021619   -3.2940115   -4.2014133 
H     5.4736434   -1.3606627   -2.5302382 
H    -3.1572612   -7.0172527   -1.3462806 
H     0.2642679    8.0092787    1.9154964 
H    -1.5229740    7.4239816    0.2802155 
H    -3.8681537    7.0169775   -0.2093482 
H    -3.7594227    3.4702027    2.1898259 
H    -1.4141390    3.8861388    2.6964826 
H    -7.6993890    5.1343179   -0.9864475 
H    -9.3052061    6.9729703   -1.0592982 
H    -8.9374810    9.0139710    0.3024277 
H    -6.9317085    9.1569587    1.7531041 
H    -5.3228539    7.3271305    1.8237250 
H    -5.5300121    5.9143894   -2.0644250 
H    -4.9013989    4.8286218   -4.1560141 
H    -4.1297696    2.4715139   -4.1639155 
H    -3.9600889    1.2477685   -2.0089878 
H    -4.5827565    2.3133727    0.0709341 
H    -7.1045900    2.7166352    0.0336661 
H    -8.4269644    1.4450549    1.6336667 
H    -8.3407478    1.9926229    4.0513304 
H    -6.8876341    3.8464949    4.8253084 
H    -5.5441585    5.1132367    3.2247214 
H    -3.9218283   -3.3055670   -2.9591442 
H    -6.0917399   -2.2239112   -2.6580164 
H    -6.5738072   -4.2720456    1.0730239 
H    -4.3718409   -5.3035305    0.7915310 
H    -6.3692762   -0.3595861   -0.9853623 
H    -6.9168611    1.6727272   -2.2102954 
H    -9.1248413    1.9242094   -3.3158740 
H   -10.7693683    0.0733825   -3.1694752 
H   -10.2148937   -1.9792020   -1.9793304 
H    -8.4508189   -3.5302316   -3.0609503 
H    -9.6079437   -5.5717714   -3.7329483 
H   -10.5635552   -7.0930783   -2.0211668 
H   -10.3126799   -6.5251565    0.3787144 
H    -9.1675939   -4.4838004    1.0549299 
H   -10.3060878   -2.3228267    0.7448574 
H   -10.7425244   -1.3986210    2.9636509 
H    -8.8748722   -0.5610793    4.3625986 
H    -6.5677372   -0.6043302    3.4537215 
H    -6.1233595   -1.5441473    1.2518286 
C    -0.2746374    3.6560167   -2.9253766 
C    -0.7558982    2.3743301   -2.2432838 
C    -0.9206572    4.8638223   -2.2161699 
C    -0.7177590    3.7075391   -4.4011679 
C    -0.6902257    6.2112357   -2.8947819 
C    -0.4067728    5.0372471   -5.0750430 
C    -1.1033128    6.1843289   -4.3584615 
C    -0.7132114    2.2666557   -0.8592116 
C    -1.1222778    1.1259019   -0.1832792 
C    -1.5904390    0.0368352   -0.9293710 
C    -1.6140413    0.1031398   -2.3231509 
C    -1.1993273    1.2690902   -2.9543927 
C    -2.1203477   -1.0416649   -3.1478722 
N    -1.9374653   -1.1736575   -0.2941806 
C    -1.0136096    1.1012696    1.3103731 
C     3.5719014   -3.4196375    3.0927938 
C     2.7698989   -4.2169554    2.2708662 
C     3.3379168   -5.1963310    1.4614310 
C     4.7231332   -5.3503204    1.4732878 
C     5.5540425   -4.5516457    2.2476121 
C     4.9456566   -3.5973587    3.0606890 
C     2.9623100   -2.3828998    3.9906806 
C     2.5000799   -6.0544730    0.5670770 
N     1.3875426   -3.9293799    2.2180419 
C     7.0837352   -4.6376599    2.1696001 
C     7.5092420   -3.4332098    1.3192541 
C     7.5447108   -5.9719610    1.5552701 
C     7.6872361   -4.5887579    3.5904059 
C     9.0606416   -6.1422925    1.5454140 
C     9.2050808   -4.7271083    3.6025142 
C     9.6461780   -6.0271159    2.9455920 
C     7.6813679   -3.5342130   -0.0561068 
C     7.9411082   -2.4276038   -0.8602473 
C     8.0051445   -1.1727593   -0.2591019 
C     7.8607681   -1.0330075    1.1222705 
C     7.6290212   -2.1670945    1.8863735 
C     7.9364081    0.3185316    1.7690795 
N     8.1388356   -0.0014185   -1.0406390 
C     8.1485424   -2.6067771   -2.3346329 
C    -2.7769750   -1.3091925    0.7647703 
C    -2.5152550   -2.5132948    1.6214665 
C    -1.2626025   -3.1072723    1.6321030 
C    -0.9817429   -4.1453180    2.5134256 
C    -1.9843809   -4.6119533    3.3505175 
C    -3.2512492   -4.0259449    3.3738886 
C    -3.4897779   -2.9618761    2.5116527 
O    -3.6345692   -0.4952072    1.0597813 
C     0.3891329   -4.7362620    2.6347828 
O     0.5757697   -5.8427167    3.1139218 
C     6.3541515    3.9585220   -3.1414822 
C     7.7584952    3.4256297   -3.0327066 
C     8.8139127    4.1153395   -3.6151095 
C    10.0815686    3.5605795   -3.5372996 
C    10.2527096    2.3447357   -2.8943297 
C     9.1365808    1.7351474   -2.3368271 
N     7.9278709    2.2715776   -2.4060622 
O     6.1173898    4.9854250   -3.7562795 
C     9.2708449    0.4162037   -1.6236455 
O    10.3320973   -0.1842787   -1.5983112 
C    -4.3029005   -4.5667642    4.3373679 
N     5.4338596    3.1959268   -2.5367504 
C     3.3848063    4.3737617   -1.9254295 
C     4.0346636    3.3807967   -2.6485952 
C     3.3177663    2.4972480   -3.4597506 
C     1.9427458    2.6361622   -3.5371188 
C     1.2537789    3.6251201   -2.8364249 
C     1.9977048    4.4757975   -2.0313145 
C     4.1466622    5.3109029   -1.0401651 
C     4.0234045    1.4149422   -4.2218790 
C    -3.7562353   -4.5258834    5.7707469 
C    -5.5948265   -3.7542008    4.3014752 
C    -4.6284379   -6.0169716    3.9569527 
H    -1.9976469    4.6716986   -2.1729911 
H    -0.6016880    4.9219942   -1.1750176 
H    -0.2672960    2.8984398   -4.9783511 
H    -1.7998631    3.5423874   -4.4344968 
H     0.3614499    6.5044772   -2.8291315 
H    -1.2545576    6.9751647   -2.3531207 
H     0.6750725    5.2083713   -5.0836458 
H    -0.7210345    4.9916002   -6.1206195 
H    -2.1883296    6.0480775   -4.4302108 
H    -0.8737582    7.1386224   -4.8388844 
H    -0.3190544    3.0817382   -0.2642394 
H    -1.2472673    1.2946441   -4.0352259 
H    -3.1740322   -1.2324457   -2.9385124 
H    -2.0282590   -0.8237865   -4.2110157 
H    -1.5858505   -1.9740610   -2.9579830 
H    -1.5362090   -2.0246298   -0.6685823 
H    -0.3166072    1.8699432    1.6438639 
H    -1.9762458    1.3007648    1.7832081 
H    -0.6555899    0.1398271    1.6789098 
H     5.1430923   -6.1064425    0.8234065 
H     5.5453597   -2.9499870    3.6863966 
H     3.7217880   -1.9117758    4.6122445 
H     2.4708653   -1.5900258    3.4243329 
H     2.2074046   -2.8131436    4.6506527 
H     3.1171393   -6.5206729   -0.2005868 
H     2.0099016   -6.8542858    1.1246184 
H     1.7176585   -5.4753876    0.0746288 
H     1.1657204   -2.9805574    1.9514053 
H     7.1014020   -6.7808133    2.1458679 
H     7.1626720   -6.1070077    0.5426224 
H     7.4036744   -3.6810867    4.1227725 
H     7.2465067   -5.4127237    4.1616320 
H     9.3062911   -7.1135346    1.1092945 
H     9.5172433   -5.3896083    0.8957237 
H     9.5613502   -4.6813341    4.6343680 
H     9.6586452   -3.8778751    3.0816198 
H    10.7364364   -6.0888431    2.9097550 
H     9.3050161   -6.8729085    3.5526942 
H     7.5990651   -4.4954405   -0.5461973 
H     7.5222118   -2.0342850    2.9549508 
H     7.1140419    0.9607160    1.4490675 
H     7.8816373    0.2342557    2.8533592 
H     8.8629465    0.8382748    1.5205083 
H     7.3401441    0.6190662   -1.0783571 
H     9.2121027   -2.6451603   -2.5766202 
H     7.7002760   -3.5367720   -2.6830966 
H     7.7264713   -1.7875348   -2.9168260 
H    -0.4992169   -2.7452891    0.9599805 
H    -1.7551575   -5.4325348    4.0187863 
H    -4.4497475   -2.4658164    2.5122023 
H     8.6460111    5.0563527   -4.1188355 
H    10.9280497    4.0685497   -3.9787855 
H    11.2264189    1.8815099   -2.8248205 
H     5.7621142    2.3532610   -2.0827432 
H     1.3940076    1.9255831   -4.1433117 
H     1.5055263    5.2365525   -1.4396114 
H     3.4760592    5.8059469   -0.3399925 
H     4.9076981    4.7845242   -0.4634556 
H     4.6564785    6.0822070   -1.6198137 
H     4.7692639    1.8195601   -4.9082132 
H     4.5478587    0.7304825   -3.5533175 
H     3.3183271    0.8249108   -4.8049595 
H    -4.5062760   -4.9019449    6.4691096 
H    -2.8631766   -5.1395586    5.8927146 
H    -3.5048202   -3.5059729    6.0667487 
H    -6.0699873   -3.7638195    3.3194393 
H    -5.4315901   -2.7119696    4.5807379 
H    -6.3118061   -4.1725084    5.0092985 
H    -5.3665467   -6.4337327    4.6449583 
H    -5.0454223   -6.0784040    2.9495538 
H    -3.7466440   -6.6582588    3.9912757 
299
sqRot_chrg_2.xyz
C    -1.2545638    5.5895404    1.5877316 
C     3.2203653    0.5300113    0.7682357 
C     3.7127753    3.2074599    3.4123291 
C     3.5025634   -1.9386025   -1.6096077 
C     2.3878191   -0.6296684    0.3575723 
C     3.3748671   -0.9581140   -0.7035553 
C     4.1909558    0.2199670   -0.3022741 
O     1.3655638   -1.1353495    0.7285625 
O     5.2156004    0.7245680   -0.6744743 
C     3.1956134    1.4418574    1.7570911 
N     2.8459768   -4.8688059   -3.8527254 
N     4.2585417    4.1101735    4.1476244 
C     1.5363579   -5.4947992   -3.6789481 
C     3.7199719   -5.4467025   -4.8977655 
C     5.4831630    4.8028120    3.7377684 
C     3.6412605    4.5416701    5.4155889 
C     5.1714696    5.9064753    2.7409280 
C     4.0672052    3.6432464    6.5608812 
C     4.8403073   -6.2886768   -4.3142302 
C     1.6536286   -6.9258542   -3.1342377 
O     4.2295740    6.7798942    3.3096958 
C     3.3229192    7.3595282    2.4034154 
C     2.1010738    6.5184991    2.2010235 
O     0.3859178   -7.4954063   -2.9752587 
C    -0.1863320   -7.4508104   -1.6809509 
C    -1.0939485   -6.2858430   -1.4776066 
S     4.4420563    2.6451125    1.9265345 
C     2.4903068    2.4839118    3.7149353 
C     2.2187351    1.5310761    2.8163759 
S     2.2910199   -3.1741453   -1.8485396 
C     3.2398436   -3.8608046   -3.1475096 
C     4.4899508   -3.1474772   -3.3381224 
C     4.6199294   -2.1055436   -2.5073674 
N    -0.6660850   -5.0039675   -1.4483812 
N    -1.6694665   -4.2180323   -1.3051567 
N    -2.7635460   -4.9647668   -1.2249097 
C    -2.4557087   -6.2695480   -1.3266571 
N     2.1140530    5.1657878    2.1791671 
N     0.9259283    4.7246443    1.9655381 
N     0.1235424    5.7712893    1.8415895 
C     0.8114960    6.9225874    1.9827504 
C    -1.9256230    6.4628923    0.7453871 
C    -3.2610857    6.2422870    0.4624095 
C    -3.9525309    5.1629339    1.0098069 
C    -3.2539012    4.3045243    1.8526049 
C    -1.9186819    4.5145645    2.1525992 
C    -5.3699761    4.8334853    0.5310941 
C    -5.0882475    4.1171650   -0.7973835 
C    -6.1573876    3.9739569    1.5283522 
C    -6.2694822    6.0662879    0.3813246 
C    -7.4111924    5.9956370   -0.4172967 
C    -8.3072638    7.0506043   -0.4838156 
C    -8.0900906    8.2019638    0.2626449 
C    -6.9740038    8.2748315    1.0815167 
C    -6.0770385    7.2152448    1.1427992 
C    -5.1108269    4.7931542   -2.0133280 
C    -4.7475922    4.1561089   -3.1935860 
C    -4.3442359    2.8311507   -3.1765167 
C    -4.2860035    2.1578633   -1.9645845 
C    -4.6436542    2.7949597   -0.7897286 
C    -7.0112058    2.9591298    1.1085516 
C    -7.7990851    2.2641574    2.0151571 
C    -7.7605186    2.5833431    3.3631493 
C    -6.9323981    3.6119092    3.7932646 
C    -6.1442068    4.3001747    2.8841048 
C    -4.0415774   -4.3705752   -1.0709764 
C    -4.5179864   -3.5131184   -2.0442352 
C    -5.7520392   -2.9020742   -1.8775393 
C    -6.5261823   -3.1453558   -0.7489285 
C    -6.0401932   -4.0518613    0.1946513 
C    -4.8065416   -4.6567763    0.0481534 
C    -7.9522128   -2.6018316   -0.5891956 
C    -8.7901399   -3.8230314   -0.9973624 
C    -8.2290996   -2.1024590    0.8338635 
C    -8.2474897   -1.3586370   -1.4385555 
C    -7.3343675   -0.3040147   -1.4829339 
C    -7.6345067    0.8712915   -2.1544762 
C    -8.8645940    1.0312362   -2.7777163 
C    -9.7924252    0.0039325   -2.7131198 
C    -9.4857666   -1.1760712   -2.0478995 
C    -8.9034006   -4.1512579   -2.3490599 
C    -9.5509018   -5.3063750   -2.7561441 
C   -10.0884838   -6.1756736   -1.8151897 
C    -9.9573594   -5.8770147   -0.4682626 
C    -9.3104749   -4.7149374   -0.0647156 
C    -9.5367062   -2.0130167    1.3088509 
C    -9.8070066   -1.4780288    2.5590612 
C    -8.7745219   -0.9964746    3.3527811 
C    -7.4771711   -1.0317854    2.8678378 
C    -7.2088867   -1.5768815    1.6202556 
H     0.9196093   -4.8917814   -3.0143488 
H     1.0567659   -5.5013836   -4.6585550 
H     3.0763326   -6.0468503   -5.5360062 
H     4.1014385   -4.6368400   -5.5167008 
H     5.9450576    5.2037959    4.6375911 
H     6.1924413    4.0918000    3.3099665 
H     3.9587100    5.5664108    5.5824976 
H     2.5610903    4.5664582    5.2918421 
H     4.8085167    5.4722136    1.8049246 
H     6.1121637    6.4197320    2.5130287 
H     3.7317505    2.6160570    6.4188302 
H     5.1497474    3.6386560    6.6837952 
H     3.6254222    4.0192720    7.4818778 
H     5.5255884   -5.7058552   -3.6989757 
H     4.4647471   -7.1164826   -3.7153582 
H     5.4168892   -6.7086305   -5.1362778 
H     2.2013222   -7.5501512   -3.8432992 
H     2.2196758   -6.9226367   -2.1960195 
H     3.0253188    8.3281043    2.8076975 
H     3.8067201    7.5637191    1.4404764 
H    -0.7626348   -8.3685812   -1.5574850 
H     0.5954133   -7.4626616   -0.9144256 
H     1.8837162    2.6858896    4.5834786 
H     1.3654186    0.8712767    2.8626606 
H     5.2112971   -3.4125879   -4.0952364 
H     5.4647709   -1.4338929   -2.4853092 
H    -3.1967565   -7.0505102   -1.3055565 
H     0.3516651    7.8953632    1.9464307 
H    -1.4093561    7.2918342    0.2787132 
H    -3.7555617    6.9133474   -0.2271211 
H    -3.7447391    3.4446135    2.2869210 
H    -1.4011611    3.8378766    2.8174377 
H    -7.6127057    5.1018980   -0.9940322 
H    -9.1810103    6.9702053   -1.1177734 
H    -8.7876777    9.0277797    0.2113615 
H    -6.7955317    9.1578717    1.6816347 
H    -5.2241213    7.2985918    1.8033839 
H    -5.4089535    5.8322119   -2.0569200 
H    -4.7778630    4.7060016   -4.1257676 
H    -4.0619798    2.3311396   -4.0940894 
H    -3.9520217    1.1310717   -1.9222822 
H    -4.5672130    2.2403267    0.1371595 
H    -7.0699633    2.6896932    0.0629811 
H    -8.4343919    1.4627602    1.6610886 
H    -8.3698248    2.0388211    4.0728541 
H    -6.8991422    3.8820309    4.8411359 
H    -5.5168130    5.1071810    3.2422257 
H    -3.9391454   -3.3330509   -2.9388084 
H    -6.1069782   -2.2428939   -2.6574357 
H    -6.6339516   -4.2924601    1.0668708 
H    -4.4361368   -5.3367090    0.8038956 
H    -6.3770593   -0.3850828   -0.9807650 
H    -6.8978770    1.6636989   -2.1891983 
H    -9.0979562    1.9490541   -3.3017978 
H   -10.7628058    0.1145348   -3.1798771 
H   -10.2355451   -1.9545244   -2.0057259 
H    -8.4758439   -3.5005996   -3.1016810 
H    -9.6301880   -5.5305668   -3.8121465 
H   -10.5952345   -7.0785981   -2.1300510 
H   -10.3562221   -6.5498091    0.2800037 
H    -9.2137152   -4.5199312    0.9948249 
H   -10.3618487   -2.3597944    0.6997669 
H   -10.8298458   -1.4334890    2.9107858 
H    -8.9843519   -0.5806308    4.3298934 
H    -6.6650385   -0.6203904    3.4527219 
H    -6.1899630   -1.5592120    1.2561470 
C    -0.2152800    3.5718722   -2.8827799 
C    -0.7124169    2.2925566   -2.2077652 
C    -0.8748395    4.7816047   -2.1889022 
C    -0.6339419    3.6179278   -4.3668526 
C    -0.6450516    6.1278574   -2.8707297 
C    -0.3174405    4.9465553   -5.0399882 
C    -1.0337798    6.0918147   -4.3406756 
C    -0.7267321    2.1938140   -0.8223954 
C    -1.1762139    1.0627401   -0.1549925 
C    -1.6241114   -0.0281828   -0.9114035 
C    -1.5879197    0.0278686   -2.3060474 
C    -1.1350316    1.1844613   -2.9274003 
C    -2.0797061   -1.1126150   -3.1454134 
N    -2.0118158   -1.2294601   -0.2848738 
C    -1.1468213    1.0599241    1.3426898 
C     3.4942691   -3.2528241    3.0196720 
C     2.6789334   -4.0975236    2.2572008 
C     3.2419476   -5.0746181    1.4401057 
C     4.6308233   -5.1964707    1.4077509 
C     5.4709524   -4.3675741    2.1381733 
C     4.8697450   -3.3956812    2.9366072 
C     2.8945659   -2.2162373    3.9247320 
C     2.4032693   -5.9731781    0.5872572 
N     1.2885224   -3.8623064    2.2763411 
C     6.9997113   -4.4626454    2.0572031 
C     7.4519619   -3.2546117    1.2273380 
C     7.4505045   -5.7934773    1.4279942 
C     7.5919622   -4.4417094    3.4843092 
C     8.9647414   -5.9775793    1.4249619 
C     9.1079857   -4.5973729    3.5075129 
C     9.5407683   -5.8903689    2.8312314 
C     7.6282005   -3.3398830   -0.1493785 
C     7.9404392   -2.2326636   -0.9335728 
C     8.0535419   -0.9910097   -0.3106010 
C     7.8995824   -0.8669195    1.0711575 
C     7.6140735   -2.0026949    1.8150271 
C     8.0309337    0.4691228    1.7408487 
N     8.2374968    0.1852485   -1.0708795 
C     8.1498029   -2.3935268   -2.4098622 
C    -2.8690056   -1.3535767    0.7642014 
C    -2.6109334   -2.5455272    1.6377800 
C    -1.3550701   -3.1304273    1.6597375 
C    -1.0658543   -4.1540670    2.5540685 
C    -2.0652941   -4.6222723    3.3934599 
C    -3.3373934   -4.0458073    3.4051403 
C    -3.5828810   -2.9920039    2.5313572 
O    -3.7312449   -0.5383560    1.0376570 
C     0.3140630   -4.7218860    2.6641130 
O     0.5314402   -5.8409778    3.0906414 
C     6.4006743    4.0924245   -3.1213032 
C     7.8157813    3.5818738   -3.0511396 
C     8.8550199    4.2876568   -3.6417128 
C    10.1277666    3.7397546   -3.5930659 
C    10.3214415    2.5171086   -2.9683757 
C     9.2207145    1.8932415   -2.3980190 
N     8.0079091    2.4222282   -2.4425961 
O     6.1308577    5.1464060   -3.6685747 
C     9.3613019    0.5680007   -1.6972436 
O    10.4044230   -0.0600690   -1.7166657 
C    -4.3897266   -4.5863832    4.3677742 
N     5.5088480    3.2639480   -2.5536754 
C     3.4327479    4.3667765   -1.8943271 
C     4.1029916    3.3928121   -2.6256180 
C     3.3990325    2.4732068   -3.4102612 
C     2.0191465    2.5672568   -3.4655848 
C     1.3118023    3.5512117   -2.7749036 
C     2.0413972    4.4250993   -1.9823040 
C     4.1710533    5.3395780   -1.0279160 
C     4.1261134    1.4145726   -4.1865081 
C    -3.8511272   -4.5288155    5.8035641 
C    -5.6881671   -3.7847622    4.3175089 
C    -4.7005119   -6.0422579    3.9964326 
H    -1.9511080    4.5841938   -2.1566334 
H    -0.5679810    4.8476377   -1.1445463 
H    -0.1707963    2.8091856   -4.9343415 
H    -1.7147431    3.4483976   -4.4174162 
H     0.4021752    6.4323694   -2.7894314 
H    -1.2255687    6.8883578   -2.3415829 
H     0.7633450    5.1240304   -5.0302663 
H    -0.6127075    4.8942512   -6.0906283 
H    -2.1164462    5.9483548   -4.4304626 
H    -0.8021115    7.0456298   -4.8206972 
H    -0.3593163    3.0141385   -0.2175022 
H    -1.1403510    1.2021145   -4.0091848 
H    -3.1446551   -1.2823345   -2.9787638 
H    -1.9402582   -0.9016489   -4.2044960 
H    -1.5712255   -2.0539921   -2.9313214 
H    -1.6290680   -2.0902313   -0.6574898 
H    -0.4662255    1.8317137    1.7015804 
H    -2.1301434    1.2770754    1.7612096 
H    -0.8231242    0.1027950    1.7527584 
H     5.0443777   -5.9651370    0.7684654 
H     5.4768513   -2.7199395    3.5243155 
H     3.6676224   -1.6988560    4.4898139 
H     2.3341523   -1.4552050    3.3765973 
H     2.1975440   -2.6582417    4.6382374 
H     3.0068613   -6.4106405   -0.2077254 
H     1.9816904   -6.7969021    1.1649525 
H     1.5690391   -5.4370464    0.1323620 
H     1.0152908   -2.9030923    2.1366804 
H     6.9976340   -6.6055974    2.0063832 
H     7.0714699   -5.9130917    0.4119184 
H     7.3108055   -3.5401596    4.0285904 
H     7.1370420   -5.2700405    4.0375431 
H     9.2032866   -6.9445652    0.9759977 
H     9.4337043   -5.2201257    0.7898651 
H     9.4538383   -4.5751966    4.5435753 
H     9.5771770   -3.7441658    3.0076386 
H    10.6305401   -5.9614514    2.8017313 
H     9.1876753   -6.7429918    3.4215773 
H     7.5181896   -4.2906723   -0.6543535 
H     7.5102638   -1.8832324    2.8854148 
H     7.2525109    1.1628149    1.4168148 
H     7.9487894    0.3722310    2.8220788 
H     8.9882447    0.9423461    1.5184722 
H     7.4777447    0.8501040   -1.0867160 
H     9.2130710   -2.4315717   -2.6517633 
H     7.7040026   -3.3197131   -2.7717019 
H     7.7333227   -1.5648308   -2.9843704 
H    -0.5932289   -2.7772058    0.9818082 
H    -1.8313197   -5.4332615    4.0718500 
H    -4.5471760   -2.5045418    2.5253442 
H     8.6723512    5.2339281   -4.1303259 
H    10.9622640    4.2595502   -4.0433166 
H    11.3003393    2.0618235   -2.9220064 
H     5.8877587    2.3997401   -2.1937756 
H     1.4833907    1.8379294   -4.0612199 
H     1.5360559    5.1801228   -1.3945150 
H     3.5028327    5.7682122   -0.2825651 
H     5.0046202    4.8657335   -0.5084163 
H     4.5853099    6.1610452   -1.6142914 
H     4.8186077    1.8468106   -4.9107306 
H     4.7208844    0.7670442   -3.5387890 
H     3.4288956    0.7801963   -4.7309744 
H    -4.6022707   -4.9048904    6.5006058 
H    -2.9541878   -5.1345895    5.9359926 
H    -3.6094896   -3.5045098    6.0922768 
H    -6.1580492   -3.8068376    3.3330408 
H    -5.5356362   -2.7389667    4.5894281 
H    -6.4053781   -4.2036435    5.0246183 
H    -5.4423954   -6.4581633    4.6807579 
H    -5.1068550   -6.1155368    2.9854556 
H    -3.8145006   -6.6767618    4.0454682 
299
triazRot_chrg_minus1.xyz
C    -0.0078847    1.8258538    2.5196270 
C     4.1572561   -4.6574266   -2.7570177 
C     5.6238586   -3.6875570    0.7036355 
C     2.1703815   -5.5293514   -5.4582431 
C     4.3735191   -4.7824353   -4.1965568 
C     3.0078204   -5.2635437   -4.3677971 
C     2.8042907   -5.1693689   -2.9269517 
O     5.3097953   -4.5670871   -4.9623977 
O     1.8794099   -5.4163922   -2.1599202 
C     4.8810634   -4.1984310   -1.6530819 
N     1.1086053   -6.2354822   -9.0927090 
N     5.6977687   -3.5677351    2.0604901 
C     2.2501652   -6.3575251   -9.9666513 
C    -0.2149285   -6.4623792   -9.6315810 
C     4.7391494   -4.2257402    2.9244338 
C     6.9258908   -3.0785719    2.6538893 
C     3.5093010   -3.3869331    3.2386646 
C     8.0204115   -4.1325340    2.7615223 
C    -0.7150993   -7.8866803   -9.4318297 
C     2.7803348   -5.0225081  -10.4624547 
O     3.8463423   -2.2139195    3.9472784 
C     3.9789332   -1.0551277    3.1531426 
C     2.6794246   -0.4438991    2.7627983 
O     1.7805313   -4.3664549  -11.2127118 
C     1.5979496   -3.0039691  -10.9020499 
C     0.9914774   -2.7775514   -9.5582888 
S     4.1852540   -4.3296517   -0.0472323 
C     6.5597539   -3.3486586   -0.2493991 
C     6.1397118   -3.6362845   -1.5680607 
S     2.8304602   -5.7333185   -7.0681842 
C     1.2492870   -5.9903039   -7.7625986 
C     0.2763470   -5.9043626   -6.7903969 
C     0.7949860   -5.6439406   -5.5025876 
N     1.7179049   -2.4254962   -8.4712411 
N     0.9430292   -2.3017296   -7.4562117 
N    -0.2941789   -2.5696652   -7.8537834 
C    -0.3168141   -2.8745767   -9.1654758 
N     1.9521628   -0.8649234    1.6968586 
N     0.9068552   -0.1330761    1.5787330 
N     0.9231227    0.7678258    2.5550516 
C     2.0155615    0.6103746    3.3262498 
C     0.3604538    3.0891484    2.9433853 
C    -0.4747975    4.1662064    2.6903832 
C    -1.6709161    4.0060128    2.0008479 
C    -2.0819279    2.7011376    1.7231176 
C    -1.2642743    1.6148623    1.9707609 
C    -2.5495644    5.1822854    1.5581209 
C    -1.8185518    6.5319576    1.6680201 
C    -2.8849159    5.1140837    0.0570828 
C    -3.7959963    5.0974769    2.4464008 
C    -3.6896639    5.4048725    3.8043925 
C    -4.7846275    5.3130546    4.6469079 
C    -6.0106214    4.8769760    4.1612186 
C    -6.1175924    4.5206602    2.8276248 
C    -5.0201213    4.6293764    1.9809687 
C    -0.5707548    6.6723109    1.0530024 
C     0.1037472    7.8804274    1.0563293 
C    -0.4670964    8.9982497    1.6543973 
C    -1.7194114    8.8847099    2.2336965 
C    -2.3883171    7.6641329    2.2381044 
C    -3.8228591    6.0104185   -0.4613717 
C    -4.0940088    6.0631974   -1.8177871 
C    -3.4141680    5.2312776   -2.7001062 
C    -2.4654676    4.3543842   -2.2033457 
C    -2.2033484    4.2978035   -0.8388910 
C    -1.3884673   -2.4371108   -6.9710668 
C    -2.5170963   -3.2292841   -7.1386585 
C    -3.6147543   -3.0337522   -6.3217381 
C    -3.6245939   -2.0477041   -5.3334584 
C    -2.4593430   -1.3157743   -5.1479820 
C    -1.3490189   -1.4971915   -5.9578076 
C    -4.8497954   -1.9100343   -4.4205958 
C    -4.8166647   -0.6270405   -3.5746219 
C    -6.1632919   -1.7614706   -5.2034662 
C    -4.7947850   -3.1797098   -3.5573823 
C    -3.7047597   -3.3400162   -2.7019342 
C    -3.5582693   -4.4772115   -1.9283976 
C    -4.4976166   -5.4983584   -2.0063935 
C    -5.5663409   -5.3692736   -2.8792122 
C    -5.7112027   -4.2212285   -3.6522991 
C    -5.0901965   -0.6164988   -2.2126693 
C    -5.1627235    0.5809945   -1.5079920 
C    -4.9471144    1.7893904   -2.1466557 
C    -4.6846814    1.7921912   -3.5114459 
C    -4.6379924    0.6017152   -4.2149548 
C    -6.2105495   -1.4522685   -6.5583358 
C    -7.4232683   -1.2266849   -7.2021723 
C    -8.6150397   -1.3009661   -6.5012081 
C    -8.5817750   -1.5868382   -5.1409154 
C    -7.3720940   -1.8021496   -4.5033532 
H     3.0635079   -6.8981159   -9.4702634 
H     1.9637356   -6.9772400  -10.8187954 
H    -0.9110106   -5.7496182   -9.1816159 
H    -0.1898117   -6.2196969  -10.6929954 
H     4.4161232   -5.1790518    2.4907198 
H     5.2435979   -4.4813970    3.8587155 
H     7.2794190   -2.2203244    2.0779251 
H     6.6836304   -2.6926031    3.6444724 
H     2.8422549   -3.9801177    3.8715362 
H     2.9554518   -3.1563694    2.3230157 
H     8.9164902   -3.7040111    3.2116532 
H     7.7007700   -4.9672820    3.3873481 
H     8.2924572   -4.5293750    1.7834414 
H    -1.7185803   -7.9982861   -9.8441613 
H    -0.0648367   -8.6029165   -9.9361688 
H    -0.7548763   -8.1524907   -8.3752816 
H     3.1059946   -4.4173759   -9.6106361 
H     3.6654504   -5.1993271  -11.0861727 
H     4.5476035   -0.3355107    3.7462747 
H     4.5615076   -1.2557952    2.2496850 
H     2.5422178   -2.4496688  -10.9601555 
H     0.9408226   -2.6032830  -11.6752708 
H     7.5273990   -2.9278137   -0.0174009 
H     6.7440787   -3.4485649   -2.4443189 
H    -0.7793287   -6.0208101   -6.9873249 
H     0.1819587   -5.4895158   -4.6250726 
H    -1.2217470   -3.0878953   -9.7079289 
H     2.2280039    1.2251099    4.1825153 
H     1.3131207    3.2605438    3.4260676 
H    -0.1449829    5.1463984    3.0050347 
H    -3.0486182    2.5252688    1.2672449 
H    -1.5853037    0.6143312    1.7135953 
H    -2.7375001    5.7226693    4.2122716 
H    -4.6822602    5.5784125    5.6912178 
H    -6.8654918    4.8027994    4.8205737 
H    -7.0575488    4.1552587    2.4343141 
H    -5.1383201    4.3435782    0.9446034 
H    -0.1174521    5.8238094    0.5551433 
H     1.0743697    7.9533176    0.5816557 
H     0.0560576    9.9455829    1.6570567 
H    -2.1895929    9.7477506    2.6873499 
H    -3.3689002    7.6174589    2.6908602 
H    -4.3472211    6.6863118    0.2030445 
H    -4.8320288    6.7628723   -2.1887797 
H    -3.6210510    5.2738391   -3.7617361 
H    -1.9241608    3.7004405   -2.8747584 
H    -1.4526484    3.6032474   -0.4882187 
H    -2.5443640   -4.0040800   -7.8941363 
H    -4.4790176   -3.6711589   -6.4602394 
H    -2.3966064   -0.5762982   -4.3630349 
H    -0.4631512   -0.8993542   -5.7988157 
H    -2.9392864   -2.5801627   -2.6410199 
H    -2.7046627   -4.5512591   -1.2672321 
H    -4.3927395   -6.3890534   -1.3996567 
H    -6.2967549   -6.1636721   -2.9675739 
H    -6.5501191   -4.1588103   -4.3316038 
H    -5.2508506   -1.5445984   -1.6813665 
H    -5.3901358    0.5606784   -0.4489288 
H    -4.9810621    2.7215401   -1.5971164 
H    -4.5241097    2.7278551   -4.0310728 
H    -4.4609671    0.6324490   -5.2832556 
H    -5.3003295   -1.3705961   -7.1359410 
H    -7.4264023   -0.9883784   -8.2581218 
H    -9.5588867   -1.1293349   -7.0022652 
H    -9.5018447   -1.6337595   -4.5723581 
H    -7.3709750   -1.9965355   -3.4379341 
C    -4.1668286   -2.6210159    2.4454526 
C    -3.6761037   -1.6580154    3.5305254 
C    -5.4673080   -2.1372246    1.7804083 
C    -4.4873075   -3.9950069    3.0687877 
C    -5.9939280   -3.1169551    0.7383487 
C    -5.0221469   -5.0062726    2.0584150 
C    -6.2638699   -4.4845640    1.3487243 
C    -4.2086736   -0.3877389    3.7099696 
C    -3.6684935    0.5098066    4.6261202 
C    -2.5822455    0.1107862    5.4014873 
C    -2.0373527   -1.1674570    5.2688263 
C    -2.5929333   -2.0206500    4.3262172 
C    -0.8744840   -1.6283896    6.0943520 
N    -2.0630072    1.0279167    6.3482020 
C    -4.2243284    1.8950284    4.7501026 
C     3.1905099    5.1511744    6.4020805 
C     3.5981593    3.9383188    6.9569774 
C     4.1993106    2.9606590    6.1556267 
C     4.4430446    3.2408051    4.8192472 
C     4.1025544    4.4638811    4.2426952 
C     3.4343888    5.3776856    5.0479660 
C     2.5483529    6.2365736    7.2134906 
C     4.6116437    1.6418347    6.7403987 
N     3.5462487    3.7038607    8.3544182 
C     4.6033645    4.8265771    2.8398975 
C     4.4456960    3.6279617    1.9007823 
C     6.0891668    5.2340173    2.9994932 
C     3.8851031    6.0672909    2.2729193 
C     6.7238499    5.7208436    1.7000200 
C     4.4654486    6.5270695    0.9399290 
C     5.9410300    6.8787604    1.0916682 
C     3.2751028    3.4508997    1.1690243 
C     3.0962506    2.3826679    0.3034112 
C     4.1127835    1.4284379    0.1945547 
C     5.2962872    1.5623724    0.9136034 
C     5.4424210    2.6698461    1.7466253 
C     6.4056647    0.5611983    0.7913552 
N     3.8849867    0.3161702   -0.6420463 
C     1.8537982    2.2895382   -0.5343810 
C    -0.8400053    1.5988205    6.2583173 
C    -0.5325817    2.6367899    7.2893985 
C     0.7966905    2.7866181    7.6698215 
C     1.1228981    3.6971707    8.6577146 
C     0.1296149    4.4828092    9.2426589 
C    -1.1910792    4.4049987    8.8254622 
C    -1.5015003    3.4565388    7.8485231 
O    -0.0164092    1.2899581    5.4212625 
C     2.5032720    3.7761652    9.2131579 
O     2.6779069    3.8560129   10.4198797 
C     0.4925532   -2.5450963   -2.2518575 
C     1.7666580   -2.0884473   -2.8978743 
C     2.0094766   -2.3475305   -4.2402274 
C     3.1748323   -1.8504265   -4.7998053 
C     4.0301803   -1.0825231   -4.0246713 
C     3.6728745   -0.8392118   -2.7056596 
N     2.5802801   -1.3501215   -2.1632178 
O    -0.4338715   -2.9585152   -2.9219950 
C     4.4259813    0.1473126   -1.8623282 
O     5.3799040    0.7735464   -2.2943647 
C    -2.2910236    5.2981522    9.3867428 
N     0.4589377   -2.3841051   -0.9149412 
C    -1.7045258   -1.5191924   -0.2554087 
C    -0.7242755   -2.5076480   -0.1573452 
C    -0.8699097   -3.5727415    0.7249308 
C    -2.0195059   -3.6429701    1.5055394 
C    -3.0079417   -2.6698066    1.4466730 
C    -2.8272593   -1.6216534    0.5504393 
C    -1.5240740   -0.3362729   -1.1568536 
C     0.2177185   -4.5928783    0.8740954 
C    -1.7642657    6.2667421   10.4446815 
C    -2.8972566    6.1187701    8.2412092 
C    -3.3795607    4.4271722   10.0272318 
H    -6.2238963   -2.0048525    2.5618092 
H    -5.3438149   -1.1545510    1.3218677 
H    -3.6222074   -4.4114472    3.5868613 
H    -5.2423511   -3.8327333    3.8456357 
H    -5.2689222   -3.2222405   -0.0745287 
H    -6.9067530   -2.7129120    0.2928871 
H    -4.2531287   -5.2327698    1.3142336 
H    -5.2431585   -5.9451305    2.5724480 
H    -7.0899084   -4.4090196    2.0649068 
H    -6.5815152   -5.1871553    0.5744442 
H    -5.0502550   -0.0551555    3.1166240 
H    -2.1368945   -2.9950996    4.2015618 
H     0.0644964   -1.2809522    5.6620949 
H    -0.9230595   -1.2508046    7.1160610 
H    -0.8401061   -2.7165064    6.1382487 
H    -2.6698883    1.3073965    7.1022693 
H    -3.4629146    2.6460298    4.5349748 
H    -5.0409360    2.0566293    4.0494627 
H    -4.6118194    2.1029084    5.7502375 
H     4.9373237    2.4845372    4.2220194 
H     3.1303012    6.3362019    4.6506162 
H     2.6628851    7.2012975    6.7213550 
H     1.4782475    6.0629408    7.3389503 
H     2.9835307    6.3222547    8.2094227 
H     4.9397039    0.9558142    5.9604467 
H     5.4397324    1.7469275    7.4445994 
H     3.7948741    1.1640303    7.2839002 
H     4.4453657    3.6287292    8.8139175 
H     6.1264686    6.0402618    3.7394427 
H     6.6729622    4.4177824    3.4301704 
H     2.8060773    5.9089379    2.2000239 
H     4.0115799    6.8928535    2.9780361 
H     7.7542010    6.0262058    1.8983200 
H     6.7793332    4.8995786    0.9801381 
H     3.9068849    7.3978438    0.5871382 
H     4.3432634    5.7517887    0.1787754 
H     6.3679002    7.1576113    0.1254103 
H     6.0342854    7.7578990    1.7386375 
H     2.4733057    4.1733493    1.2424404 
H     6.3771415    2.7645527    2.2854654 
H     6.0285607   -0.4458737    0.6115812 
H     7.0604671    0.8049344   -0.0468351 
H     7.0171523    0.5438548    1.6934392 
H     3.0714558   -0.2569958   -0.4488351 
H     2.0922706    2.2975465   -1.5999233 
H     1.2839337    1.3814908   -0.3392941 
H     1.1927192    3.1330044   -0.3356359 
H     1.5502447    2.1596322    7.2132980 
H     0.4164329    5.1761317   10.0210784 
H    -2.5263999    3.3783894    7.5037748 
H     1.3053732   -2.9144809   -4.8305235 
H     3.4018536   -2.0557300   -5.8370325 
H     4.9341327   -0.6575353   -4.4375968 
H     1.3040822   -2.0942642   -0.4401151 
H    -2.1102300   -4.4763776    2.1911606 
H    -3.5561793   -0.8237136    0.4946104 
H    -0.5588267    0.1395046   -0.9802306 
H    -1.5641936   -0.6205930   -2.2094185 
H    -2.3038284    0.4064405   -0.9950514 
H    -0.1381531   -5.4690279    1.4166653 
H     0.6211156   -4.9082803   -0.0866950 
H     1.0549940   -4.1757687    1.4390795 
H    -1.3405484    5.7451065   11.3046942 
H    -1.0027596    6.9383747   10.0442889 
H    -2.5833727    6.8863302   10.8119669 
H    -3.6867040    6.7720900    8.6169358 
H    -3.3398508    5.4812501    7.4744344 
H    -2.1434676    6.7432082    7.7587177 
H    -3.8380048    3.7436611    9.3108537 
H    -2.9750664    3.8294202   10.8456217 
H    -4.1758608    5.0549267   10.4315101 
299
triazRot_chrg_0.xyz
  C       2.471121      0.557427      0.642313
  C      -4.669274     -4.992909      2.906799
  C      -1.422986     -5.175002      4.977569
  C      -7.283858     -5.353160      0.730536
  C      -6.098202     -4.738466      2.957709
  C      -6.210146     -5.156700      1.563286
  C      -4.763223     -5.380466      1.509241
  O      -6.902242     -4.367374      3.801273
  O      -3.963101     -5.764939      0.670518
  C      -3.633511     -4.975174      3.829726
  N     -10.896451     -5.582985     -0.425348
  N      -0.138137     -5.376994      5.298623
  C     -11.844759     -5.138888      0.577536
  C     -11.435499     -6.080169     -1.684632
  C       0.838933     -5.854004      4.340054
  C       0.318576     -5.148128      6.661704
  C       1.591402     -4.721522      3.658618
  C       0.082069     -6.344376      7.569413
  C     -11.563405     -7.594385     -1.707371
  C     -12.253114     -3.683285      0.390989
  O       0.718093     -3.876894      2.949873
  C       0.261418     -2.731415      3.620445
  C       0.833228     -1.514459      2.979338
  O     -11.131810     -2.832610      0.364186
  C     -10.771368     -2.404345     -0.931444
  C      -9.447318     -1.733662     -0.901527
  S      -2.008097     -5.420805      3.362634
  C      -2.449715     -4.745267      5.824406
  C      -3.672769     -4.635877      5.173970
  S      -8.909911     -5.035029      1.287939
  C      -9.579965     -5.557611     -0.214816
  C      -8.572110     -5.950071     -1.114799
  C      -7.306894     -5.825924     -0.582160
  N      -8.275733     -2.386091     -0.699115
  N      -7.305423     -1.557263     -0.798310
  N      -7.814921     -0.354631     -1.066727
  C      -9.160146     -0.418560     -1.135814
  N       0.819773     -0.293726      3.550602
  N       1.379791      0.554635      2.758616
  N       1.766037     -0.101762      1.670206
  C       1.437212     -1.403391      1.756973
  C       2.237136      0.237745     -0.688435
  C       2.890302      0.953187     -1.675097
  C       3.787406      1.984287     -1.371655
  C       4.029224      2.243460     -0.029289
  C       3.384756      1.537959      0.974046
  C       4.395793      2.822679     -2.513059
  C       5.499379      2.055137     -3.261993
  C       3.238579      3.140933     -3.474818
  C       5.018374      4.118173     -1.961390
  C       4.476663      5.381365     -2.167800
  C       5.085252      6.519744     -1.646733
  C       6.255491      6.419247     -0.914986
  C       6.816720      5.163992     -0.712782
  C       6.206951      4.035324     -1.230769
  C       5.581758      0.666214     -3.286198
  C       6.541002      0.013967     -4.056108
  C       7.456017      0.738223     -4.801718
  C       7.390991      2.124257     -4.782828
  C       6.422883      2.768946     -4.029309
  C       3.306968      2.930352     -4.845313
  C       2.225793      3.229209     -5.671031
  C       1.058867      3.747165     -5.139333
  C       0.976823      3.959350     -3.767834
  C       2.047130      3.651756     -2.949177
  C      -6.977821      0.747609     -1.341882
  C      -7.448519      1.770341     -2.150234
  C      -6.624575      2.837901     -2.460972
  C      -5.316230      2.903743     -1.995320
  C      -4.863143      1.860457     -1.188385
  C      -5.682933      0.799694     -0.843122
  C      -4.342408      3.963412     -2.521485
  C      -3.630246      3.205569     -3.651764
  C      -5.051133      5.236878     -3.004962
  C      -3.386236      4.513429     -1.456373
  C      -2.250876      5.218524     -1.859420
  C      -1.416491      5.829982     -0.938562
  C      -1.719123      5.780646      0.416558
  C      -2.864616      5.118849      0.826445
  C      -3.685721      4.484344     -0.098621
  C      -4.307933      2.952954     -4.845456
  C      -3.733535      2.192064     -5.849571
  C      -2.464901      1.651712     -5.680384
  C      -1.794174      1.873016     -4.490114
  C      -2.376048      2.633194     -3.483698
  C      -4.663287      5.911138     -4.158042
  C      -5.247300      7.122836     -4.508827
  C      -6.228085      7.686791     -3.708516
  C      -6.609874      7.032982     -2.543238
  C      -6.020878      5.828642     -2.194521
  H     -12.733998     -5.770430      0.523775
  H     -11.426879     -5.293530      1.574352
  H     -12.413069     -5.618562     -1.825336
  H     -10.816985     -5.727835     -2.511101
  H       1.552827     -6.496371      4.860068
  H       0.351645     -6.487523      3.594912
  H       1.383404     -4.917753      6.615257
  H      -0.162666     -4.254184      7.061010
  H       2.296596     -5.155946      2.945692
  H       2.183986     -4.161212      4.392084
  H      -0.978313     -6.584124      7.648340
  H       0.603324     -7.227326      7.198194
  H       0.454621     -6.131614      8.571163
  H     -11.987524     -7.916669     -2.657951
  H     -10.594798     -8.079972     -1.588807
  H     -12.220043     -7.944799     -0.910580
  H     -12.858585     -3.576095     -0.516889
  H     -12.893509     -3.398335      1.230137
  H      -0.831391     -2.703581      3.564024
  H       0.519640     -2.733566      4.684844
  H     -10.725061     -3.246151     -1.631422
  H     -11.516266     -1.704866     -1.330784
  H      -2.312939     -4.533379      6.873659
  H      -4.585213     -4.322792      5.662049
  H      -8.767921     -6.312356     -2.112152
  H      -6.401518     -6.078419     -1.115656
  H      -9.791721      0.431999     -1.325323
  H       1.642036     -2.116717      0.979466
  H       1.515203     -0.522266     -0.961639
  H       2.650561      0.730109     -2.707201
  H       4.715802      3.016945      0.276826
  H       3.597574      1.767650      2.008311
  H       3.575729      5.509054     -2.749222
  H       4.637059      7.488272     -1.826978
  H       6.731984      7.304598     -0.514556
  H       7.738173      5.063098     -0.154003
  H       6.667992      3.070927     -1.057894
  H       4.887030      0.067427     -2.712465
  H       6.568664     -1.068096     -4.072884
  H       8.205874      0.230798     -5.393816
  H       8.092455      2.709890     -5.362607
  H       6.386405      3.850149     -4.049682
  H       4.198885      2.519511     -5.296437
  H       2.305753      3.047420     -6.734959
  H       0.215381      3.973034     -5.778144
  H       0.069389      4.356617     -3.332697
  H       1.954650      3.813915     -1.881527
  H      -8.443586      1.737969     -2.573093
  H      -7.018449      3.607837     -3.109675
  H      -3.843503      1.847478     -0.825342
  H      -5.297391      0.006752     -0.217088
  H      -2.020345      5.306050     -2.914121
  H      -0.536718      6.359996     -1.281141
  H      -1.075216      6.264108      1.139589
  H      -3.131964      5.095020      1.874167
  H      -4.567980      3.972586      0.260803
  H      -5.303024      3.351219     -4.998857
  H      -4.280098      2.019150     -6.767785
  H      -2.011760      1.061052     -6.465869
  H      -0.804176      1.461626     -4.337872
  H      -1.836032      2.772398     -2.557957
  H      -3.893838      5.502272     -4.799141
  H      -4.928011      7.624318     -5.413453
  H      -6.686212      8.627950     -3.983521
  H      -7.365635      7.464829     -1.899707
  H      -6.321280      5.347523     -1.271769
  C       7.346212      3.365730      3.500837
  C       7.497152      2.359983      2.355052
  C       8.021576      4.712956      3.191374
  C       8.066168      2.781702      4.736300
  C       7.958920      5.675577      4.370757
  C       8.086326      3.720922      5.940303
  C       8.665709      5.084217      5.583893
  C       8.371366      2.539011      1.289728
  C       8.475914      1.605441      0.258028
  C       7.678579      0.467593      0.306866
  C       6.798573      0.248201      1.368938
  C       6.733440      1.194601      2.376973
  C       5.895657     -0.949045      1.399792
  N       7.695972     -0.465524     -0.760015
  C       9.398226      1.841000     -0.901531
  C       1.568153     -3.737626     -1.277591
  C       2.360725     -3.190318     -2.295482
  C       1.790336     -2.407023     -3.297685
  C       0.412278     -2.193236     -3.261490
  C      -0.397369     -2.683591     -2.246693
  C       0.211121     -3.455836     -1.257819
  C       2.180680     -4.598936     -0.211023
  C       2.599912     -1.753962     -4.376994
  N       3.757453     -3.360214     -2.206146
  C      -1.880182     -2.323063     -2.126483
  C      -1.948874     -1.362627     -0.935402
  C      -2.715213     -3.605823     -1.936759
  C      -2.399492     -1.631825     -3.400935
  C      -4.226725     -3.383165     -1.949266
  C      -3.894126     -1.352619     -3.362252
  C      -4.686772     -2.639391     -3.193415
  C      -2.511997     -1.694259      0.288191
  C      -2.488963     -0.821513      1.376441
  C      -1.873733      0.415511      1.217909
  C      -1.271726      0.774695      0.007776
  C      -1.325981     -0.120587     -1.045537
  C      -0.593004      2.104011     -0.145742
  N      -1.780678      1.330711      2.287097
  C      -3.104087     -1.231234      2.679799
  C       8.315988     -1.665667     -0.693277
  C       7.850340     -2.664969     -1.701910
  C       6.498708     -2.760172     -1.987224
  C       6.032004     -3.750992     -2.844338
  C       6.940819     -4.610892     -3.443492
  C       8.308471     -4.538090     -3.170793
  C       8.742311     -3.566606     -2.274468
  O       9.147594     -1.947418      0.150035
  C       4.576765     -3.876855     -3.160193
  O       4.174938     -4.379520     -4.191474
  C       0.905317      4.614572      4.519935
  C      -0.579023      4.377611      4.505431
  C      -1.423470      5.212080      5.226746
  C      -2.785852      4.959970      5.186142
  C      -3.259107      3.911536      4.413148
  C      -2.336479      3.142762      3.716744
  N      -1.032566      3.367439      3.781039
  O       1.376514      5.602816      5.057021
  C      -2.796629      2.049558      2.789515
  O      -3.975352      1.886591      2.532238
  C       9.259884     -5.517130     -3.848341
  N       1.634442      3.667495      3.909984
  C       3.756901      2.944005      4.815921
  C       3.050906      3.686661      3.874030
  C       3.713432      4.383667      2.862284
  C       5.098971      4.299411      2.800193
  C       5.840590      3.553601      3.714637
  C       5.144802      2.896777      4.722982
  C       3.037845      2.184013      5.890959
  C       2.948542      5.161819      1.833315
  C       9.159520     -5.340997     -5.369415
  C      10.712946     -5.292989     -3.431625
  C       8.862530     -6.949920     -3.468904
  H       9.076312      4.533173      2.962504
  H       7.595371      5.173266      2.297781
  H       7.642072      1.813339      5.012190
  H       9.097705      2.571888      4.435043
  H       6.916919      5.901338      4.618014
  H       8.422238      6.623263      4.087277
  H       7.075857      3.853326      6.335991
  H       8.669764      3.259492      6.740677
  H       9.733214      4.980375      5.360570
  H       8.591323      5.760512      6.438659
  H       8.994237      3.422003      1.233167
  H       6.037683      1.024402      3.189075
  H       6.444712     -1.890942      1.366464
  H       5.294001     -0.956027      2.307423
  H       5.203239     -0.935007      0.554636
  H       7.175416     -0.234196     -1.594935
  H       8.847707      1.944515     -1.839954
  H       9.978914      2.751254     -0.760665
  H      10.096589      1.013854     -1.034405
  H      -0.013739     -1.584954     -4.048471
  H      -0.377229     -3.839574     -0.432334
  H       1.414036     -4.987707      0.455252
  H       2.720149     -5.444977     -0.639219
  H       2.896108     -4.057387      0.415793
  H       2.074519     -0.889246     -4.781729
  H       3.568793     -1.409698     -4.014239
  H       2.794093     -2.436110     -5.205008
  H       4.153982     -3.263866     -1.284701
  H      -2.453948     -4.279082     -2.760584
  H      -2.436053     -4.134934     -1.024009
  H      -1.875076     -0.694422     -3.586450
  H      -2.181168     -2.280506     -4.257066
  H      -4.721201     -4.353672     -1.875486
  H      -4.550413     -2.822152     -1.070217
  H      -4.180665     -0.832136     -4.279332
  H      -4.122435     -0.664439     -2.544309
  H      -5.754988     -2.426129     -3.117868
  H      -4.547118     -3.270866     -4.079001
  H      -2.973170     -2.662839      0.433411
  H      -0.847292      0.160203     -1.976138
  H       0.198580      2.257701      0.590570
  H      -0.126599      2.191770     -1.126197
  H      -1.294512      2.932079     -0.026981
  H      -0.858050      1.646666      2.553092
  H      -4.105008     -0.812207      2.791580
  H      -3.193067     -2.315418      2.747835
  H      -2.514559     -0.884198      3.529288
  H       5.812339     -2.054446     -1.537747
  H       6.564482     -5.362406     -4.126235
  H       9.789796     -3.485097     -2.018754
  H      -1.024766      6.032645      5.805507
  H      -3.472838      5.581413      5.744099
  H      -4.316637      3.700480      4.342090
  H       1.163914      2.849077      3.542593
  H       5.599226      4.804214      1.981914
  H       5.674001      2.297386      5.451989
  H       3.743624      1.676889      6.547094
  H       2.424383      2.841314      6.509013
  H       2.374138      1.426514      5.470125
  H       2.161244      4.558572      1.378709
  H       2.469346      6.039231      2.271383
  H       3.605364      5.505484      1.034395
  H       8.153218     -5.537727     -5.741657
  H       9.434843     -4.328062     -5.667842
  H       9.835306     -6.034599     -5.873161
  H      11.353193     -6.012604     -3.943424
  H      10.860235     -5.433242     -2.359135
  H      11.068122     -4.295651     -3.697466
  H       7.847678     -7.194020     -3.785422
  H       9.534513     -7.664847     -3.947295
  H       8.923011     -7.103208     -2.390121
299
triazRot_chrg_plus1.xyz
C     2.5067879    0.5380809    0.6373747 
C    -4.6778556   -5.0420960    2.9648127 
C    -1.4116394   -5.2383911    4.9389163 
C    -7.3238761   -5.2621146    0.7955241 
C    -6.1196501   -4.7816551    3.0409945 
C    -6.2479912   -5.1293030    1.6193699 
C    -4.7964233   -5.3649427    1.5390258 
O    -6.9050924   -4.4419349    3.9007138 
O    -4.0076324   -5.7020002    0.6822455 
C    -3.6370325   -5.0574956    3.8497226 
N   -10.9098094   -5.4576932   -0.3402147 
N    -0.1462253   -5.4176354    5.2466514 
C   -11.8615163   -5.0777538    0.6939901 
C   -11.4689488   -5.9048207   -1.6197494 
C     0.8457845   -5.8352036    4.2639261 
C     0.3365876   -5.2120066    6.6160614 
C     1.5084270   -4.6414490    3.5929046 
C     0.1753482   -6.4593772    7.4657428 
C   -11.6211311   -7.4142440   -1.6720663 
C   -12.2627451   -3.6112286    0.5744628 
O     0.5562995   -3.8790418    2.8936357 
C     0.1036726   -2.7040427    3.5160142 
C     0.7617011   -1.5102348    2.9172567 
O   -11.1283131   -2.7824493    0.5337769 
C   -10.8545354   -2.2539093   -0.7470851 
C    -9.4993053   -1.6495935   -0.7765347 
S    -2.0200345   -5.4683557    3.3277253 
C    -2.4457993   -4.8401782    5.8351627 
C    -3.6617454   -4.7443528    5.2273784 
S    -8.9370534   -4.9562749    1.3878448 
C    -9.6145828   -5.4173376   -0.1359150 
C    -8.6004938   -5.7728742   -1.0781573 
C    -7.3498148   -5.6811435   -0.5577402 
N    -8.3501464   -2.3554323   -0.6370074 
N    -7.3482356   -1.5710910   -0.7896683 
N    -7.8168775   -0.3482854   -1.0319285 
C    -9.1648630   -0.3492451   -1.0268653 
N     0.7837663   -0.2996583    3.5086968 
N     1.3920787    0.5380640    2.7420639 
N     1.7786524   -0.1167378    1.6524059 
C     1.3977015   -1.4054644    1.7107919 
C     2.2784317    0.2306853   -0.6971590 
C     2.9387990    0.9516078   -1.6745697 
C     3.8353489    1.9790748   -1.3584804 
C     4.0780890    2.2197961   -0.0125865 
C     3.4274977    1.5075753    0.9823928 
C     4.4473806    2.8274940   -2.4914556 
C     5.5786491    2.0752880   -3.2147297 
C     3.3054126    3.1195674   -3.4792977 
C     5.0292082    4.1389658   -1.9325051 
C     4.4594976    5.3881831   -2.1500398 
C     5.0296293    6.5421980   -1.6202729 
C     6.1896902    6.4729072   -0.8689460 
C     6.7798249    5.2328615   -0.6565465 
C     6.2074332    4.0883770   -1.1826717 
C     5.6632537    0.6863436   -3.2526583 
C     6.6457737    0.0433382   -4.0002320 
C     7.5808471    0.7769813   -4.7114449 
C     7.5121404    2.1624132   -4.6805869 
C     6.5215265    2.7983557   -3.9485475 
C     3.4106328    2.9093000   -4.8474643 
C     2.3432016    3.1842559   -5.6990001 
C     1.1537090    3.6788858   -5.1959660 
C     1.0352747    3.8920933   -3.8272603 
C     2.0918469    3.6073455   -2.9829071 
C    -6.9546117    0.7240571   -1.3484973 
C    -7.4130083    1.7282495   -2.1866108 
C    -6.5780958    2.7787785   -2.5234886 
C    -5.2703200    2.8439365   -2.0554521 
C    -4.8265229    1.8131041   -1.2276746 
C    -5.6581852    0.7701485   -0.8552777 
C    -4.2919185    3.8951762   -2.5905549 
C    -3.5750558    3.1287456   -3.7118446 
C    -4.9971656    5.1649893   -3.0901800 
C    -3.3405468    4.4574701   -1.5270306 
C    -2.2020604    5.1564288   -1.9322092 
C    -1.3722610    5.7787765   -1.0144932 
C    -1.6833458    5.7482244    0.3392216 
C    -2.8328459    5.0943088    0.7506268 
C    -3.6489243    4.4481170   -0.1708680 
C    -4.2497343    2.8645141   -4.9047603 
C    -3.6668982    2.1070292   -5.9065445 
C    -2.3921401    1.5817926   -5.7358959 
C    -1.7249887    1.8125270   -4.5454685 
C    -2.3159688    2.5681958   -3.5407797 
C    -4.6015961    5.8276666   -4.2473457 
C    -5.1814842    7.0369347   -4.6129544 
C    -6.1658366    7.6101222   -3.8236915 
C    -6.5552625    6.9681165   -2.6544047 
C    -5.9702702    5.7662519   -2.2907887 
H   -12.7444886   -5.7102795    0.5977215 
H   -11.4371314   -5.2873757    1.6768225 
H   -12.4370847   -5.4182538   -1.7303079 
H   -10.8473115   -5.5384213   -2.4347610 
H     1.5979137   -6.4353355    4.7762105 
H     0.3801189   -6.4867029    3.5220799 
H     1.3863522   -4.9314691    6.5419022 
H    -0.1764769   -4.3591093    7.0566307 
H     2.2454956   -5.0238640    2.8833615 
H     2.0540098   -4.0392143    4.3281025 
H    -0.8720156   -6.7406458    7.5727690 
H     0.7156766   -7.3037748    7.0381394 
H     0.5782061   -6.2717613    8.4599089 
H   -12.0725409   -7.6973154   -2.6217719 
H   -10.6581860   -7.9180150   -1.5915566 
H   -12.2665985   -7.7761826   -0.8719951 
H   -12.9025460   -3.4659855   -0.3027515 
H   -12.8654286   -3.3590184    1.4502129 
H    -0.9773156   -2.6428818    3.3612605 
H     0.2683175   -2.7050283    4.5991393 
H   -10.9150527   -3.0316877   -1.5181035 
H   -11.5924467   -1.4902716   -1.0195894 
H    -2.2835781   -4.6453416    6.8836977 
H    -4.5719109   -4.4600013    5.7353878 
H    -8.8100266   -6.0863760   -2.0888857 
H    -6.4465295   -5.9148028   -1.1019279 
H    -9.7645016    0.5312029   -1.1804879 
H     1.5895607   -2.1148586    0.9259989 
H     1.5532102   -0.5219714   -0.9816155 
H     2.7032762    0.7372042   -2.7093116 
H     4.7668755    2.9870701    0.3038815 
H     3.6377928    1.7275020    2.0194546 
H     3.5661356    5.4931726   -2.7472874 
H     4.5594476    7.4985292   -1.8092940 
H     6.6362204    7.3705254   -0.4614707 
H     7.6954109    5.1566447   -0.0842914 
H     6.6915914    3.1370976   -1.0027468 
H     4.9524737    0.0805603   -2.7065219 
H     6.6760119   -1.0385595   -4.0263161 
H     8.3492101    0.2771258   -5.2859038 
H     8.2290066    2.7551203   -5.2336482 
H     6.4838833    3.8795390   -3.9597929 
H     4.3215766    2.5173347   -5.2769463 
H     2.4518830    3.0024689   -6.7603239 
H     0.3212496    3.8867341   -5.8550875 
H     0.1102791    4.2726206   -3.4148612 
H     1.9711089    3.7698428   -1.9180741 
H    -8.4087084    1.6936634   -2.6080983 
H    -6.9637170    3.5370225   -3.1905918 
H    -3.8072093    1.7991159   -0.8641197 
H    -5.2821113   -0.0099896   -0.2076644 
H    -1.9654804    5.2313704   -2.9864831 
H    -0.4896496    6.3029005   -1.3588695 
H    -1.0433090    6.2405933    1.0596594 
H    -3.1074928    5.0864518    1.7967502 
H    -4.5346228    3.9435507    0.1901253 
H    -5.2481905    3.2533001   -5.0605607 
H    -4.2112024    1.9258460   -6.8244692 
H    -1.9319104    0.9947737   -6.5199411 
H    -0.7307541    1.4119397   -4.3917156 
H    -1.7782328    2.7152722   -2.6148715 
H    -3.8290869    5.4117715   -4.8801492 
H    -4.8561318    7.5292080   -5.5204663 
H    -6.6208402    8.5493302   -4.1102745 
H    -7.3138527    7.4073228   -2.0192468 
H    -6.2766300    5.2950301   -1.3649198 
C     7.3138281    3.3763523    3.5585802 
C     7.4767436    2.3610811    2.4233386 
C     7.9923553    4.7205490    3.2445631 
C     8.0178673    2.8052720    4.8089774 
C     7.9173274    5.6944540    4.4138454 
C     8.0206898    3.7563365    6.0036883 
C     8.6080294    5.1145369    5.6415505 
C     8.3189654    2.5560625    1.3359224 
C     8.4263665    1.6155712    0.3106224 
C     7.6619074    0.4570440    0.3872879 
C     6.8117304    0.2228793    1.4707687 
C     6.7466458    1.1748917    2.4732662 
C     5.9358006   -0.9932969    1.5278637 
N     7.6798717   -0.4794012   -0.6752970 
C     9.3174595    1.8639726   -0.8707262 
C     1.5617130   -3.7489095   -1.3083737 
C     2.3644156   -3.1904866   -2.3121659 
C     1.8027872   -2.4027898   -3.3159972 
C     0.4233962   -2.1952355   -3.2952782 
C    -0.3960441   -2.6956516   -2.2934139 
C     0.2033603   -3.4733344   -1.3034926 
C     2.1649331   -4.6138745   -0.2394985 
C     2.6232992   -1.7371066   -4.3792354 
N     3.7602375   -3.3554414   -2.2069182 
C    -1.8800394   -2.3362339   -2.1842487 
C    -1.9582343   -1.3801992   -0.9903546 
C    -2.7157874   -3.6204236   -2.0091385 
C    -2.3885944   -1.6369587   -3.4583495 
C    -4.2285737   -3.4038939   -2.0411408 
C    -3.8836478   -1.3592115   -3.4313604 
C    -4.6763952   -2.6484444   -3.2831453 
C    -2.5598643   -1.7013059    0.2172506 
C    -2.5516533   -0.8296354    1.3066594 
C    -1.9056025    0.3941538    1.1688290 
C    -1.2674976    0.7437813   -0.0260744 
C    -1.3111526   -0.1490273   -1.0818545 
C    -0.5695682    2.0648503   -0.1644801 
N    -1.8209437    1.3048862    2.2419407 
C    -3.2223268   -1.2254481    2.5869257 
C     8.2939571   -1.6825155   -0.6056705 
C     7.8434591   -2.6700356   -1.6320617 
C     6.4968880   -2.7572171   -1.9426762 
C     6.0430487   -3.7387521   -2.8172774 
C     6.9599283   -4.5951178   -3.4092239 
C     8.3227677   -4.5290051   -3.1119606 
C     8.7430578   -3.5684003   -2.1976870 
O     9.1071057   -1.9754377    0.2516333 
C     4.5928924   -3.8619193   -3.1553689 
O     4.2051986   -4.3552437   -4.1963147 
C     0.8572861    4.5961487    4.4866728 
C    -0.6267019    4.3581924    4.4590575 
C    -1.4753489    5.1940902    5.1741005 
C    -2.8379023    4.9459527    5.1225076 
C    -3.3073769    3.8993962    4.3448494 
C    -2.3807540    3.1283521    3.6564997 
N    -1.0763601    3.3488004    3.7309441 
O     1.3218544    5.5819462    5.0337611 
C    -2.8374194    2.0374480    2.7256559 
O    -4.0128833    1.8857418    2.4486508 
C     9.2835380   -5.5030303   -3.7833732 
N     1.5952626    3.6561719    3.8761027 
C     3.7073569    2.9531381    4.8233606 
C     3.0123896    3.6808864    3.8619257 
C     3.6869527    4.3716662    2.8541359 
C     5.0738073    4.2953827    2.8153657 
C     5.8046478    3.5621802    3.7484710 
C     5.0966330    2.9123901    4.7527627 
C     2.9762959    2.2022485    5.8965327 
C     2.9341982    5.1356981    1.8057739 
C     9.2130888   -5.3064704   -5.3036312 
C    10.7290058   -5.2899434   -3.3356132 
C     8.8738799   -6.9391463   -3.4305523 
H     9.0490590    4.5374454    3.0266717 
H     7.5746661    5.1741046    2.3436024 
H     7.5924364    1.8389616    5.0896064 
H     9.0536787    2.5945945    4.5233702 
H     6.8725913    5.9237442    4.6460257 
H     8.3851019    6.6387571    4.1264698 
H     7.0042379    3.8948430    6.3816590 
H     8.5902828    3.3021458    6.8180235 
H     9.6779240    5.0058024    5.4324246 
H     8.5247128    5.7997329    6.4883595 
H     8.9142010    3.4562315    1.2569155 
H     6.0735930    0.9943498    3.3023479 
H     6.5055860   -1.9232192    1.5155889 
H     5.3337558   -0.9935099    2.4352470 
H     5.2449610   -1.0144090    0.6817639 
H     7.1933454   -0.2328721   -1.5262571 
H     8.7474000    1.9394482   -1.8003027 
H     9.8729779    2.7929831   -0.7527413 
H    10.0382400    1.0567338   -1.0072512 
H     0.0040833   -1.5831069   -4.0829360 
H    -0.3933290   -3.8670839   -0.4888385 
H     1.3905745   -5.0198756    0.4076582 
H     2.7221564   -5.4495372   -0.6650797 
H     2.8629133   -4.0698974    0.4050117 
H     2.0990236   -0.8717244   -4.7839599 
H     3.5856691   -1.3916697   -4.0001503 
H     2.8317531   -2.4113606   -5.2101650 
H     4.1449407   -3.2683259   -1.2795520 
H    -2.4430164   -4.2903951   -2.8315163 
H    -2.4445512   -4.1519545   -1.0951797 
H    -1.8637352   -0.6976756   -3.6309304 
H    -2.1618265   -2.2786460   -4.3174688 
H    -4.7170891   -4.3794203   -1.9898982 
H    -4.5691581   -2.8540868   -1.1611840 
H    -4.1611245   -0.8312932   -4.3467202 
H    -4.1212565   -0.6784540   -2.6096965 
H    -5.7457858   -2.4368672   -3.2173836 
H    -4.5269424   -3.2715979   -4.1726555 
H    -3.0432592   -2.6608912    0.3475130 
H    -0.8065283    0.1250452   -2.0006879 
H     0.2082114    2.2110459    0.5877906 
H    -0.0827677    2.1479105   -1.1353412 
H    -1.2647835    2.9000694   -0.0602898 
H    -0.9003141    1.6169705    2.5188831 
H    -4.2176047   -0.7858277    2.6628044 
H    -3.3379696   -2.3079401    2.6476029 
H    -2.6595823   -0.8930647    3.4600141 
H     5.8052393   -2.0532572   -1.4981770 
H     6.5934423   -5.3389789   -4.1055576 
H     9.7859003   -3.4930439   -1.9218782 
H    -1.0792158    6.0133208    5.7564361 
H    -3.5277020    5.5688977    5.6752608 
H    -4.3648201    3.6912967    4.2646149 
H     1.1349952    2.8344302    3.5039097 
H     5.5841116    4.7955922    2.0005136 
H     5.6174288    2.3245429    5.4970768 
H     3.6744606    1.6938264    6.5597315 
H     2.3627120    2.8658830    6.5077768 
H     2.3114477    1.4470999    5.4741115 
H     2.1639991    4.5207031    1.3377595 
H     2.4350092    6.0090407    2.2294798 
H     3.6030299    5.4836149    1.0187073 
H     8.2134057   -5.4946131   -5.6975279 
H     9.4974830   -4.2906925   -5.5832758 
H     9.8961078   -5.9957894   -5.8034813 
H    11.3763274   -6.0060970   -3.8433386 
H    10.8545819   -5.4435493   -2.2621806 
H    11.0933617   -4.2910346   -3.5824730 
H     7.8650571   -7.1759281   -3.7710022 
H     9.5533577   -7.6501405   -3.9041646 
H     8.9116545   -7.1063772   -2.3528198 
299
triazRot_chrg_2.xyz
  C       2.533066      0.515065      0.614066
  C      -4.641513     -5.095540      3.014953
  C      -1.362072     -5.335104      4.897713
  C      -7.324584     -5.169216      0.866441
  C      -6.106489     -4.848477      3.129246
  C      -6.253073     -5.086292      1.672242
  C      -4.789705     -5.308311      1.549979
  O      -6.870700     -4.579193      4.012899
  O      -4.015685     -5.555875      0.667523
  C      -3.598001     -5.161711      3.853678
  N     -10.869604     -5.390615     -0.282913
  N      -0.112288     -5.499421      5.186773
  C     -11.832968     -5.088774      0.771842
  C     -11.430487     -5.789818     -1.585932
  C       0.889710     -5.842344      4.176946
  C       0.391642     -5.356443      6.565711
  C       1.476503     -4.587724      3.546018
  C       0.308134     -6.670490      7.318307
  C     -11.552122     -7.298316     -1.689810
  C     -12.239348     -3.617010      0.722143
  O       0.463094     -3.878840      2.878955
  C       0.033029     -2.677560      3.468929
  C       0.742439     -1.508074      2.882316
  O     -11.100839     -2.796228      0.701542
  C     -10.887304     -2.151971     -0.538642
  C      -9.515593     -1.589124     -0.600675
  S      -1.985240     -5.492911      3.274948
  C      -2.408688     -5.015029      5.848973
  C      -3.618515     -4.930016      5.278436
  S      -8.929489     -4.909655      1.477551
  C      -9.595789     -5.307592     -0.079598
  C      -8.561786     -5.589641     -1.056769
  C      -7.331075     -5.512623     -0.535919
  N      -8.383415     -2.325569     -0.490516
  N      -7.363744     -1.571182     -0.684149
  N      -7.806160     -0.340601     -0.925871
  C      -9.152454     -0.302003     -0.875793
  N       0.814563     -0.307992      3.491016
  N       1.445502      0.517150      2.730321
  N       1.799698     -0.135555      1.628510
  C       1.371768     -1.410164      1.671480
  C       2.294783      0.219295     -0.721264
  C       2.953909      0.943402     -1.697069
  C       3.856693      1.964328     -1.378422
  C       4.112305      2.190295     -0.032353
  C       3.464141      1.474124      0.961355
  C       4.467508      2.817160     -2.508583
  C       5.604623      2.068152     -3.225601
  C       3.328901      3.106172     -3.501073
  C       5.040910      4.131544     -1.946525
  C       4.460658      5.377072     -2.158266
  C       5.022895      6.533929     -1.626426
  C       6.185726      6.471861     -0.878743
  C       6.786178      5.235968     -0.671709
  C       6.221299      4.088502     -1.199691
  C       5.698212      0.679521     -3.252955
  C       6.690566      0.037474     -3.988214
  C       7.624968      0.772250     -4.699161
  C       7.545607      2.157393     -4.680889
  C       6.546306      2.792235     -3.959770
  C       3.442387      2.901127     -4.869303
  C       2.378457      3.174573     -5.725697
  C       1.184044      3.662194     -5.227522
  C       1.056941      3.869804     -3.858675
  C       2.110326      3.586877     -3.009693
  C      -6.931810      0.712030     -1.277898
  C      -7.387894      1.694392     -2.143325
  C      -6.554906      2.739823     -2.497568
  C      -5.250979      2.822075     -2.019862
  C      -4.805564      1.805821     -1.175893
  C      -5.636252      0.767350     -0.785775
  C      -4.286720      3.886341     -2.555623
  C      -3.580959      3.145257     -3.700456
  C      -5.009383      5.159033     -3.023886
  C      -3.323287      4.443521     -1.499732
  C      -2.180513      5.131623     -1.910912
  C      -1.344108      5.753020     -0.998204
  C      -1.651982      5.732186      0.356202
  C      -2.806139      5.089796      0.773608
  C      -3.629243      4.445441     -0.142614
  C      -4.259625      2.919573     -4.898732
  C      -3.681129      2.192715     -5.925737
  C      -2.406168      1.662157     -5.776407
  C      -1.735414      1.853345     -4.580789
  C      -2.323022      2.575317     -3.549973
  C      -4.613488      5.858573     -4.159359
  C      -5.206240      7.069506     -4.496678
  C      -6.203813      7.608426     -3.699565
  C      -6.593089      6.930057     -2.551220
  C      -5.995674      5.725789     -2.215943
  H     -12.705572     -5.724780      0.629123
  H     -11.406833     -5.350184      1.740802
  H     -12.406829     -5.314820     -1.661712
  H     -10.818404     -5.377369     -2.384312
  H       1.672461     -6.418641      4.667697
  H       0.442856     -6.490151      3.421211
  H       1.422954     -5.018489      6.482034
  H      -0.155259     -4.563900      7.069656
  H       2.234419     -4.908460      2.828202
  H       1.983705     -3.974878      4.298458
  H      -0.722731     -7.004464      7.431725
  H       0.874264     -7.456325      6.819556
  H       0.731023     -6.530669      8.311473
  H     -12.014652     -7.546618     -2.643354
  H     -10.577815     -7.784186     -1.647805
  H     -12.177520     -7.705491     -0.896174
  H     -12.889462     -3.435790     -0.139368
  H     -12.830251     -3.412181      1.617420
  H      -1.038185     -2.591384      3.268760
  H       0.155245     -2.670874      4.558005
  H     -11.025785     -2.851641     -1.372999
  H     -11.613632     -1.345830     -0.690071
  H      -2.228607     -4.876008      6.903466
  H      -4.533625     -4.711421      5.809245
  H      -8.770635     -5.844451     -2.084131
  H      -6.418477     -5.702605     -1.081100
  H      -9.730546      0.594758     -1.016925
  H       1.530340     -2.114907      0.874721
  H       1.563237     -0.526111     -1.008365
  H       2.712874      0.736572     -2.731962
  H       4.808789      2.950005      0.285563
  H       3.681833      1.685441      1.998773
  H       3.565187      5.477370     -2.753054
  H       4.544460      7.486953     -1.811346
  H       6.626569      7.371894     -0.470416
  H       7.704458      5.165623     -0.103007
  H       6.713848      3.140920     -1.024444
  H       4.987155      0.073410     -2.707392
  H       6.728733     -1.044453     -4.005002
  H       8.401193      0.273435     -5.263884
  H       8.261519      2.750609     -5.234640
  H       6.501412      3.873098     -3.978945
  H       4.357389      2.514818     -5.295233
  H       2.493753      2.997399     -6.787089
  H       0.354667      3.869533     -5.890707
  H       0.128028      4.245624     -3.450540
  H       1.983362      3.745680     -1.944995
  H      -8.382066      1.647346     -2.567242
  H      -6.939738      3.484305     -3.180469
  H      -3.788404      1.802908     -0.806921
  H      -5.261021      0.003120     -0.119170
  H      -1.944976      5.199847     -2.965702
  H      -0.458445      6.268587     -1.347640
  H      -1.006255      6.222970      1.072635
  H      -3.079091      5.090918      1.820286
  H      -4.519182      3.951609      0.222864
  H      -5.256669      3.316784     -5.040915
  H      -4.228582      2.041581     -6.847203
  H      -1.948019      1.101201     -6.580459
  H      -0.740669      1.447806     -4.444366
  H      -1.782545      2.691565     -2.620982
  H      -3.830846      5.469885     -4.797059
  H      -4.880753      7.590343     -5.388053
  H      -6.668952      8.549129     -3.964090
  H      -7.361746      7.342084     -1.909994
  H      -6.303374      5.226278     -1.305617
  C       7.298484      3.371733      3.557425
  C       7.465790      2.344000      2.434409
  C       7.971518      4.714826      3.227765
  C       8.002926      2.818965      4.815669
  C       7.891679      5.702617      4.384922
  C       8.002340      3.784648      5.998608
  C       8.583616      5.141030      5.620334
  C       8.292464      2.536930      1.334969
  C       8.397497      1.586847      0.318361
  C       7.645848      0.421378      0.415646
  C       6.813324      0.187917      1.513076
  C       6.751435      1.149415      2.506751
  C       5.953643     -1.037993      1.595611
  N       7.657753     -0.519806     -0.642107
  C       9.274507      1.830753     -0.874632
  C       1.518883     -3.741968     -1.362624
  C       2.341093     -3.182868     -2.350121
  C       1.800241     -2.381137     -3.354679
  C       0.422910     -2.157798     -3.349426
  C      -0.414092     -2.657985     -2.362390
  C       0.163829     -3.452201     -1.373172
  C       2.098728     -4.620505     -0.292489
  C       2.640966     -1.715523     -4.401922
  N       3.733575     -3.362356     -2.227038
  C      -1.894033     -2.280520     -2.262940
  C      -1.970240     -1.344797     -1.053278
  C      -2.747996     -3.556568     -2.120375
  C      -2.382185     -1.551534     -3.527469
  C      -4.258182     -3.321084     -2.160290
  C      -3.872623     -1.249262     -3.502606
  C      -4.686926     -2.528573     -3.386493
  C      -2.592037     -1.675900      0.140670
  C      -2.583152     -0.825290      1.246430
  C      -1.913770      0.388953      1.140566
  C      -1.257138      0.749712     -0.041549
  C      -1.302108     -0.122955     -1.113956
  C      -0.542702      2.064494     -0.151054
  N      -1.829366      1.279063      2.230568
  C      -3.284380     -1.232559      2.506629
  C       8.261559     -1.728099     -0.570946
  C       7.814783     -2.705054     -1.608840
  C       6.470649     -2.781812     -1.932676
  C       6.020066     -3.753089     -2.820181
  C       6.937963     -4.608261     -3.412420
  C       8.298429     -4.551543     -3.102815
  C       8.715112     -3.602126     -2.175284
  O       9.062917     -2.031954      0.293574
  C       4.572534     -3.865615     -3.171917
  O       4.191651     -4.348183     -4.220432
  C       0.841263      4.559147      4.512533
  C      -0.642365      4.317597      4.478614
  C      -1.494241      5.141380      5.203699
  C      -2.856091      4.890739      5.147153
  C      -3.321835      3.853010      4.355703
  C      -2.392256      3.093364      3.658804
  N      -1.088446      3.316516      3.736505
  O       1.304229      5.525556      5.094399
  C      -2.845911      2.013361      2.714868
  O      -4.019304      1.868006      2.427330
  C       9.260666     -5.522885     -3.776012
  N       1.578881      3.643498      3.866588
  C       3.691672      2.954989      4.824506
  C       2.996089      3.665995      3.851366
  C       3.668952      4.341002      2.832174
  C       5.055994      4.268049      2.795137
  C       5.787968      3.553157      3.741550
  C       5.081090      2.917099      4.755404
  C       2.961679      2.218680      5.908273
  C       2.913423      5.087280      1.772858
  C       9.204446     -5.309688     -5.294619
  C      10.703079     -5.321199     -3.313358
  C       8.841549     -6.960808     -3.442269
  H       9.028962      4.533064      3.011944
  H       7.552013      5.156011      2.321540
  H       7.579904      1.855269      5.108592
  H       9.039503      2.607319      4.533599
  H       6.845774      5.930428      4.613335
  H       8.355735      6.645237      4.086222
  H       6.985652      3.923175      6.375900
  H       8.574582      3.342609      6.817759
  H       9.654339      5.035120      5.414062
  H       8.495644      5.836124      6.458563
  H       8.876582      3.442753      1.239403
  H       6.090992      0.970219      3.346354
  H       6.538244     -1.958280      1.626397
  H       5.334877     -1.015874      2.491425
  H       5.280780     -1.102385      0.737843
  H       7.191903     -0.263422     -1.501650
  H       8.697159      1.884888     -1.801271
  H       9.818072      2.768923     -0.774749
  H      10.005659      1.031862     -1.005512
  H       0.020249     -1.534198     -4.136858
  H      -0.447998     -3.848580     -0.571123
  H       1.312442     -5.019690      0.344825
  H       2.648764     -5.461960     -0.715923
  H       2.798338     -4.087342      0.358448
  H       2.128076     -0.845360     -4.810866
  H       3.599363     -1.377698     -4.006179
  H       2.858332     -2.387384     -5.232465
  H       4.108359     -3.287231     -1.293835
  H      -2.477334     -4.213342     -2.953626
  H      -2.488005     -4.110288     -1.216336
  H      -1.840359     -0.618850     -3.679880
  H      -2.160804     -2.181765     -4.396315
  H      -4.756952     -4.293322     -2.145048
  H      -4.601423     -2.790478     -1.269330
  H      -4.136726     -0.698735     -4.408392
  H      -4.103469     -0.581131     -2.668424
  H      -5.753571     -2.301797     -3.322596
  H      -4.543338     -3.134060     -4.288680
  H      -3.095227     -2.628100      0.245091
  H      -0.782324      0.159429     -2.021765
  H       0.233349      2.187478      0.607141
  H      -0.050909      2.160820     -1.118119
  H      -1.228981      2.905298     -0.034169
  H      -0.909287      1.585060      2.515386
  H      -4.285700     -0.803354      2.558857
  H      -3.391420     -2.316960      2.556510
  H      -2.750364     -0.902123      3.397942
  H       5.778313     -2.080218     -1.485744
  H       6.574061     -5.343624     -4.119065
  H       9.755868     -3.534458     -1.889732
  H      -1.101020      5.954080      5.797047
  H      -3.548139      5.504731      5.707025
  H      -4.378591      3.642991      4.271895
  H       1.113190      2.842474      3.459430
  H       5.565921      4.757154      1.973260
  H       5.603082      2.342331      5.509030
  H       3.659854      1.707776      6.569593
  H       2.360755      2.893234      6.520215
  H       2.285039      1.468145      5.496404
  H       2.163639      4.455086      1.294343
  H       2.388500      5.949434      2.188253
  H       3.584747      5.449029      0.994221
  H       8.207505     -5.489420     -5.699245
  H       9.495364     -4.292127     -5.560744
  H       9.889058     -5.996372     -5.795921
  H      11.351651     -6.034808     -3.823067
  H      10.818497     -5.486849     -2.240574
  H      11.074094     -4.321378     -3.546243
  H       7.834786     -7.189433     -3.794233
  H       9.522100     -7.669773     -3.917386
  H       8.868885     -7.139707     -2.366098
300
triazRot_chloride.xyz
C    -7.6615910   -0.5271506    1.0222078 
C    -6.0359032   -0.9626941   -2.5842173 
C    -8.8451197   -3.5667302   -2.1757772 
C    -3.8065406    1.4558384   -3.5429765 
C    -4.5792899   -0.8248166   -2.5974711 
C    -4.7381166    0.5291609   -3.1136394 
C    -6.1892649    0.3895277   -3.1030172 
O    -3.6215655   -1.5365970   -2.3631262 
O    -7.1438251    1.0767546   -3.4390656 
C    -6.8926676   -2.0154384   -2.3405231 
N    -0.3796112    2.8956623   -4.3635528 
N   -10.0579133   -4.1190066   -2.1767842 
C     0.6527491    1.9329908   -4.0379335 
C    -0.0239562    4.2285350   -4.8314212 
C   -10.2244120   -5.5204010   -1.8347323 
C   -11.2453257   -3.3422061   -2.4973980 
C   -10.1341974   -5.7695039   -0.3391431 
C   -11.5329300   -3.2900357   -3.9897947 
C    -0.0817371    5.3002516   -3.7531252 
C     1.0315497    1.9059626   -2.5605828 
O   -11.0659883   -4.9441718    0.3171450 
C   -10.6416896   -4.4709569    1.5765673 
C    -9.5059699   -3.5065393    1.4904238 
O     1.8555012    2.9850684   -2.1996741 
C     3.2336878    2.7248353   -2.3383121 
C     3.7827983    2.0073853   -1.1541693 
S    -8.6191924   -1.8977921   -2.5963589 
C    -7.6229521   -4.1760736   -1.8593573 
C    -6.5522268   -3.3026828   -1.9413523 
S    -2.1058653    1.0501028   -3.4843929 
C    -1.6641688    2.5940394   -4.1320150 
C    -2.7924987    3.3864688   -4.3718567 
C    -3.9751822    2.7386241   -4.0489967 
N     4.1800706    2.6807295   -0.0501530 
N     4.5840615    1.8528749    0.8422469 
N     4.4607176    0.6312281    0.3495400 
C     3.9681449    0.6735089   -0.9065050 
N    -8.2377041   -3.8315765    1.8363460 
N    -7.4707480   -2.8165349    1.6678125 
N    -8.2136813   -1.8157550    1.2093807 
C    -9.4981018   -2.2009342    1.0763515 
C    -8.2552602    0.3680828    0.1514531 
C    -7.7289549    1.6444943    0.0086882 
C    -6.6095955    2.0503646    0.7237151 
C    -6.0411778    1.1292053    1.6052772 
C    -6.5427216   -0.1473762    1.7501736 
C    -6.0414044    3.4772055    0.6830936 
C    -6.7529757    4.3490434   -0.3594844 
C    -6.2514471    3.9944897    2.1147719 
C    -4.5564684    3.5189123    0.2800042 
C    -3.9540207    4.7726981    0.1356889 
C    -2.6227573    4.8949739   -0.2204791 
C    -1.8521306    3.7593106   -0.4405081 
C    -2.4417028    2.5162209   -0.3148457 
C    -3.7833657    2.3937418    0.0292227 
C    -6.6928320    3.9481844   -1.6953466 
C    -7.2756850    4.6997491   -2.6994800 
C    -7.9103974    5.8994604   -2.3954435 
C    -7.9509059    6.3250378   -1.0783309 
C    -7.3791019    5.5547493   -0.0689105 
C    -7.5512254    4.0606050    2.6242860 
C    -7.7936619    4.4727727    3.9231146 
C    -6.7341513    4.8106513    4.7588661 
C    -5.4403276    4.7223561    4.2746209 
C    -5.2019325    4.3167929    2.9647758 
C     4.9177062   -0.4806531    1.0938583 
C     5.6210780   -0.2871806    2.2712822 
C     6.1304664   -1.3819020    2.9561048 
C     5.9562098   -2.6751687    2.4812419 
C     5.2415740   -2.8340946    1.2959123 
C     4.7038652   -1.7632195    0.6163176 
C     6.5880804   -3.9216610    3.1135711 
C     7.5267956   -4.4472443    2.0143347 
C     7.3310975   -3.5948651    4.4160010 
C     5.5320917   -4.9635322    3.5169287 
C     4.1662097   -4.7772335    3.3520882 
C     3.2567300   -5.7464363    3.7651142 
C     3.6963236   -6.9152149    4.3611830 
C     5.0622482   -7.1069519    4.5474043 
C     5.9634969   -6.1402416    4.1367276 
C     7.3643117   -5.6792064    1.3936030 
C     8.1989982   -6.0722872    0.3502338 
C     9.2126394   -5.2394536   -0.0893616 
C     9.3765195   -3.9960466    0.5119964 
C     8.5375751   -3.6049157    1.5402912 
C     8.6810979   -3.8510170    4.6193088 
C     9.2834463   -3.5869403    5.8465239 
C     8.5447163   -3.0623597    6.8929938 
C     7.1884285   -2.8156946    6.7077684 
C     6.5921434   -3.0892377    5.4894679 
H     0.3196238    0.9369734   -4.3491252 
H     1.5278483    2.1502387   -4.6528321 
H     0.9827370    4.1666517   -5.2429606 
H    -0.6778849    4.4912561   -5.6660580 
H   -11.1959553   -5.8375606   -2.2136279 
H    -9.4813141   -6.1319718   -2.3519697 
H   -12.0841309   -3.7877297   -1.9664246 
H   -11.1367572   -2.3347082   -2.0867428 
H    -9.1152961   -5.5705121    0.0079877 
H   -10.3357157   -6.8297766   -0.1431416 
H   -10.7122371   -2.8363404   -4.5454706 
H   -11.7037690   -4.2897242   -4.3902203 
H   -12.4291947   -2.6976600   -4.1728531 
H    -1.0718237    5.3684560   -3.3016556 
H     0.6371373    5.0955090   -2.9627366 
H     0.1549454    6.2706745   -4.1898091 
H     0.1337658    1.9579452   -1.9412702 
H     1.5056489    0.9433273   -2.3314723 
H   -11.5105429   -3.9862229    2.0233050 
H   -10.3515117   -5.2950890    2.2390435 
H     3.4538125    2.1603486   -3.2524576 
H     3.7314655    3.6916757   -2.4320588 
H    -7.5293665   -5.2104417   -1.5688397 
H    -5.5266507   -3.5648357   -1.7180744 
H    -2.7497511    4.3900496   -4.7661195 
H    -4.9523144    3.1825121   -4.1771550 
H     3.8367777   -0.1987356   -1.5241375 
H   -10.2845855   -1.5416210    0.7526192 
H    -9.1223422    0.0901536   -0.4314252 
H    -8.2212953    2.3156332   -0.6785095 
H    -5.1814273    1.4106813    2.1994677 
H    -6.0655443   -0.8411983    2.4251091 
H    -4.5339269    5.6715358    0.3077508 
H    -2.1853483    5.8812770   -0.3208400 
H    -0.8032423    3.8494422   -0.6963425 
H    -1.8652332    1.6160609   -0.4741587 
H    -4.1945037    1.3978532    0.1024200 
H    -6.1880885    3.0267668   -1.9510049 
H    -7.2349622    4.3480170   -3.7228085 
H    -8.3626452    6.4945169   -3.1784127 
H    -8.4284516    7.2627525   -0.8239953 
H    -7.4231814    5.9215850    0.9470973 
H    -8.3897006    3.7811385    1.9974897 
H    -8.8115588    4.5229457    4.2882744 
H    -6.9193646    5.1291942    5.7765207 
H    -4.6036398    4.9665797    4.9180543 
H    -4.1814096    4.2407436    2.6181790 
H     5.7984207    0.7078565    2.6519541 
H     6.6928505   -1.1939353    3.8592839 
H     5.1009491   -3.8222571    0.8834543 
H     4.1392844   -1.9481268   -0.2856565 
H     3.7618325   -3.8849052    2.8943342 
H     2.2021488   -5.5612282    3.6028898 
H     2.9900016   -7.6702074    4.6823309 
H     5.4256274   -8.0113485    5.0188414 
H     7.0214704   -6.3052047    4.3032060 
H     6.5772189   -6.3511662    1.7058279 
H     8.0465360   -7.0370225   -0.1164580 
H     9.8614909   -5.5453729   -0.8998576 
H    10.1539744   -3.3247356    0.1699433 
H     8.6683978   -2.6224870    1.9786127 
H     9.2861140   -4.2717364    3.8286286 
H    10.3367565   -3.7998442    5.9768920 
H     9.0136810   -2.8548403    7.8460938 
H     6.5921180   -2.4170606    7.5185690 
H     5.5294740   -2.9116719    5.3735212 
C     6.4581864   -2.5729544   -3.3792914 
C     5.0867994   -3.0043213   -2.8493730 
C     6.4767710   -2.7959838   -4.9084870 
C     7.5867895   -3.4446661   -2.8021175 
C     7.8278865   -2.4952093   -5.5515410 
C     8.9503952   -3.1115195   -3.3932828 
C     8.9485330   -3.2999227   -4.9049539 
C     3.9420972   -2.3295275   -3.2742093 
C     2.6752325   -2.6417363   -2.7989306 
C     2.5465874   -3.6707771   -1.8593019 
C     3.6616686   -4.3976519   -1.4499017 
C     4.9161960   -4.0516499   -1.9519008 
C     3.5135504   -5.5028786   -0.4456496 
N     1.3067623   -3.8899923   -1.2217176 
C     1.4810734   -1.8591510   -3.2571171 
C    -1.9063168    0.6082159    3.4420559 
C    -1.1664023    0.0908027    2.3764225 
C    -0.1330794    0.8410050    1.8109967 
C     0.1428119    2.1073620    2.3091312 
C    -0.5937915    2.6692229    3.3455385 
C    -1.6130415    1.8925804    3.8917162 
C    -2.9709377   -0.1908337    4.1323045 
C     0.6717665    0.3064936    0.6639224 
N    -1.3915640   -1.2069371    1.8640519 
C    -0.3363033    4.0911543    3.8636295 
C     0.8847193    4.6600162    3.1418679 
C    -0.1264201    4.0745099    5.3930610 
C    -1.5999492    4.9363499    3.6012468 
C     0.0004032    5.4757018    5.9828045 
C    -1.5072427    6.3487137    4.1654778 
C    -1.2274408    6.3219764    5.6638740 
C     2.1724458    4.4106209    3.6056083 
C     3.3031695    4.7338800    2.8641135 
C     3.1348036    5.3259968    1.6141394 
C     1.8640467    5.6366778    1.1357890 
C     0.7611190    5.3056486    1.9152527 
C     1.6825616    6.2505282   -0.2199739 
N     4.2660010    5.4939290    0.7768535 
C     4.6720717    4.3987994    3.3776282 
C     0.2132004   -4.4309703   -1.7961592 
C    -1.0253581   -4.2662222   -0.9778647 
C    -1.2079557   -3.0921785   -0.2614322 
C    -2.3559481   -2.8951086    0.4813624 
C    -3.3409796   -3.8772526    0.5000141 
C    -3.1669595   -5.0822462   -0.1778865 
C    -2.0046587   -5.2470323   -0.9361954 
O     0.2142327   -4.9859051   -2.8855590 
C    -2.5245001   -1.6068178    1.2253042 
O    -3.5735017   -0.9968078    1.2398025 
C     7.7570775    3.9102545   -2.2487439 
C     7.4663233    5.2623485   -1.6510569 
C     8.2710543    6.3460148   -1.9755499 
C     7.9683680    7.5763389   -1.4148434 
C     6.8830238    7.6822937   -0.5606695 
C     6.1346420    6.5413055   -0.2970461 
N     6.4278695    5.3652261   -0.8327984 
O     8.6407667    3.7580801   -3.0738889 
C     4.9483180    6.6319955    0.6296849 
O     4.6707728    7.6867994    1.1805260 
C    -4.1668677   -6.2321673   -0.0853203 
N     6.9592761    2.9341649   -1.7891471 
C     7.3048512    0.5794755   -1.3521648 
C     6.9365253    1.5924474   -2.2408318 
C     6.4674843    1.2817656   -3.5162908 
C     6.3490168   -0.0607077   -3.8706177 
C     6.6624391   -1.0983980   -2.9992708 
C     7.1389192   -0.7450564   -1.7374909 
C     7.9011524    0.9141068   -0.0159475 
C     6.1028043    2.3438166   -4.5105192 
C    -3.4786536   -7.4272630    0.5899338 
C    -5.3977063   -5.8639307    0.7421918 
C    -4.6220620   -6.6491917   -1.4895509 
H     6.2275914   -3.8481198   -5.0815701 
H     5.6874817   -2.2271166   -5.4038989 
H     7.6239120   -3.3898559   -1.7130637 
H     7.3630873   -4.4910010   -3.0347142 
H     8.0540671   -1.4282091   -5.4708761 
H     7.7709848   -2.7161887   -6.6201065 
H     9.2284794   -2.0826824   -3.1455898 
H     9.7052521   -3.7535428   -2.9325026 
H     8.8106324   -4.3624516   -5.1336056 
H     9.9139286   -3.0132779   -5.3287791 
H     4.0322329   -1.5128337   -3.9818174 
H     5.7709569   -4.6115906   -1.5955057 
H     3.0988718   -5.1328854    0.4946413 
H     2.8403685   -6.2816374   -0.8085346 
H     4.4747562   -5.9687095   -0.2294199 
H     1.2704749   -3.6416808   -0.2226454 
H     1.7848275   -1.0297663   -3.8955581 
H     0.7920188   -2.4760889   -3.8349037 
H     0.9138016   -1.4562197   -2.4156756 
H     0.9484862    2.6602231    1.8461149 
H    -2.2073281    2.2791447    4.7122481 
H    -3.9180226   -0.1342661    3.5969661 
H    -2.7045801   -1.2464931    4.1926385 
H    -3.1334901    0.1755389    5.1458646 
H     1.2404949   -0.5861973    0.9368001 
H     0.0282111    0.0298874   -0.1759387 
H     1.3725658    1.0599994    0.3079304 
H    -0.5734264   -1.8175833    1.8143330 
H    -0.9888945    3.5859870    5.8548132 
H     0.7328935    3.4588109    5.6651134 
H    -1.8467626    4.9461001    2.5377588 
H    -2.4377725    4.4259436    4.0849558 
H     0.1348432    5.4020751    7.0647718 
H     0.8971181    5.9675323    5.5939467 
H    -2.4419387    6.8792338    3.9653867 
H    -0.7199648    6.9092706    3.6529873 
H    -1.0989856    7.3376320    6.0459789 
H    -2.0966057    5.9033860    6.1847273 
H     2.3224364    3.9113907    4.5541048 
H    -0.2206580    5.5123058    1.5099388 
H     2.0831320    5.6007092   -0.9990813 
H     0.6269903    6.4122378   -0.4371893 
H     2.1886476    7.2130411   -0.3037336 
H     4.5676953    4.6534068    0.2876772 
H     4.6232417    4.0339460    4.4028404 
H     5.1376056    3.6198101    2.7719626 
H     5.3360820    5.2639896    3.3637422 
H    -0.4630403   -2.3124602   -0.3142477 
H    -4.2456374   -3.6848629    1.0625645 
H    -1.8433222   -6.1659244   -1.4876909 
H     9.1093925    6.2284367   -2.6469871 
H     8.5719758    8.4443653   -1.6421313 
H     6.6199356    8.6276333   -0.1086262 
H     6.3038723    3.2058258   -1.0670388 
H     5.9884561   -0.2778882   -4.8681405 
H     7.4007979   -1.5133085   -1.0204844 
H     8.8601598    1.4221692   -0.1356456 
H     7.2681620    1.5741408    0.5770898 
H     8.0714546    0.0127885    0.5701455 
H     6.9902707    2.7224446   -5.0200812 
H     5.4313546    1.9505428   -5.2729176 
H     5.6178185    3.2014119   -4.0447321 
H    -3.1372729   -7.1680943    1.5937661 
H    -4.1730285   -8.2656454    0.6782681 
H    -2.6138703   -7.7748356    0.0226480 
H    -5.1403854   -5.6377895    1.7784179 
H    -6.0941417   -6.7041104    0.7588499 
H    -5.9351125   -5.0025309    0.3456622 
H    -5.3471799   -7.4631280   -1.4263723 
H    -5.0935647   -5.8224867   -2.0224565 
H    -3.7926108   -7.0017170   -2.1037935 
Cl    1.3694103   -3.1186361    1.8881631 
